# Supplementary material for: Epigenetic information loss is a common feature of multiple diseases and aging
Source: GeroScience. 2025 Jul 11;48(2):2311–25. doi: 10.1007/s11357-025-01767-7 (PMC12972351; doi:10.1007/s11357-025-01767-7)
Supplement: Supplementary file 2 — Supplementary file2 (XLSX 4022 KB) [file 11357_2025_1767_MOESM2_ESM.xlsx]

## Sheet: Stats
#	tissue	Unique
1	adipose	222
2	bladder	55
3	bone	461
4	brain	6491
5	breast	320
6	cartilage	8620
7	colon	3894
8	esophagus	1872
9	kidney	1142
10	liver	3673
11	lung	62
12	nasopharynx	1131
13	pancreas	705
14	placenta	50872
15	prostate	1860
16	saliva	684
17	skin	277
18	spleen	395
19	stomach	1608
20	testis	601
21	thyroid	2809
22	tongue	168
	Total	87922

## Sheet: Unique_CGs
#	site	unique tissue	tissue mean	0.05 quantile, rest of tissues	0.95 quantile, rest of tissues	unique low/high
813	cg13471521	adipose	0.4324	0.544	0.9607	low
3004	cg17185060	adipose	0.343887	0.46575	0.97	low
4085	cg03827835	adipose	0.254582	0.374	0.951	low
4391	cg13305415	adipose	0.272639	0.4008	0.904	low
4502	cg16673806	adipose	0.390265	0.513	0.856	low
4891	cg01709045	adipose	0.740459	0.843	0.985	low
5094	cg07638362	adipose	0.404707	0.538	0.908	low
5275	cg12772455	adipose	0.414402	0.5905	0.968	low
5797	cg27083825	adipose	0.632889	0.783	0.99	low
6078	cg06231385	adipose	0.341706	0.511	0.953	low
6324	cg11516540	adipose	0.547636	0.6753	0.971	low
6445	cg14391382	adipose	0.258766	0.35935	0.947	low
7544	cg18995788	adipose	0.45505	0.612	0.971	low
7707	cg25037335	adipose	0.350458	0.54205	0.982	low
8684	cg17160984	adipose	0.698441	0.025	0.54585	high
10055	cg25473794	adipose	0.536493	0.643	0.902	low
10504	cg13240326	adipose	0.489337	0.606	0.977	low
10515	cg13617280	adipose	0.520944	0.7525	0.986	low
10545	cg14858786	adipose	0.405276	0.517	0.98805	low
10684	cg20249252	adipose	0.558548	0.05	0.4514	high
11850	cg19811934	adipose	0.197886	0.3	0.908	low
12291	cg20640374	adipose	0.29513	0.485	0.993	low
12488	cg00838040	adipose	0.429618	0.64865	0.977	low
13135	cg07639376	adipose	0.23029	0.34	0.968	low
13347	cg09851343	adipose	0.318677	0.425	0.992	low
13443	cg16659510	adipose	0.578322	0.729	0.968	low
13846	cg06602723	adipose	0.693648	0.045	0.4305	high
14026	cg11274148	adipose	0.593303	0.72095	0.993	low
14493	cg23283423	adipose	0.235099	0.34	0.919	low
14630	cg26855231	adipose	0.51829	0.6983	0.967	low
14906	cg01537765	adipose	0.70562	0.812	0.986	low
17434	cg00173804	adipose	0.649886	0.76925	0.982	low
18676	cg04988216	adipose	0.5894	0.8017	0.999	low
19145	cg06968566	adipose	0.793194	0.902	0.995	low
19403	cg07952182	adipose	0.297592	0.446	0.974	low
20156	cg10987347	adipose	0.346533	0.5011	0.934	low
20200	cg11197913	adipose	0.556868	0.694	0.995	low
20426	cg12082516	adipose	0.326713	0.433	0.9185	low
20592	cg12744447	adipose	0.410084	0.56405	0.95	low
20825	cg13787775	adipose	0.557805	0.7145	0.985	low
21206	cg15447017	adipose	0.537165	0.687	0.967	low
21671	cg17162095	adipose	0.551438	0.695	0.993	low
21838	cg17888232	adipose	0.507103	0.6402	0.977	low
22804	cg22495008	adipose	0.442767	0.584	0.939	low
22823	cg22534374	adipose	0.320331	0.4698	0.969	low
23093	cg23887839	adipose	0.607886	0.7472	0.983	low
23998	cg27636676	adipose	0.599744	0.1306	0.481	high
24027	cg00040103	adipose	0.451041	0.60235	0.978	low
24076	cg00238510	adipose	0.396286	0.52435	0.966	low
24358	cg01349772	adipose	0.722584	0.845	0.993	low
24748	cg03172765	adipose	0.682306	0.8	0.995	low
24812	cg03462604	adipose	0.329913	0.43235	0.92265	low
24841	cg03602777	adipose	0.50811	0.611	0.94115	low
24986	cg04320629	adipose	0.638981	0.005	0.473	high
25122	cg04947052	adipose	0.438697	0.5579	0.983	low
25147	cg05062676	adipose	0.565174	0.029	0.43625	high
25306	cg05939149	adipose	0.324424	0.45705	0.994	low
25544	cg07066190	adipose	0.61126	0.722	0.934	low
25579	cg07182705	adipose	0.713912	0.876	0.98585	low
25897	cg08714960	adipose	0.50248	0.65025	0.983	low
26118	cg09906995	adipose	0.535253	0.677	0.978	low
26274	cg10761843	adipose	0.617673	0.74305	0.991	low
26549	cg12338137	adipose	0.248374	0.3871	0.964	low
27331	cg16401608	adipose	0.615896	0.731	0.975	low
27665	cg18581950	adipose	0.306983	0.439	0.989	low
28548	cg23105419	adipose	0.263773	0.3825	0.982	low
29113	cg26035892	adipose	0.189313	0.33735	0.933	low
29971	cg03285428	adipose	0.502027	0.6056	0.962	low
30570	cg07599972	adipose	0.657607	0.8259	0.986	low
30706	cg08535978	adipose	0.268346	0.3869	0.976	low
30853	cg09730735	adipose	0.806366	0.90825	0.994	low
31176	cg12819431	adipose	0.524042	0.66845	0.984	low
31219	cg13002189	adipose	0.645062	0.774	0.979	low
31823	cg17655346	adipose	0.669981	0.771	0.987	low
31935	cg18504632	adipose	0.609243	0.742	0.99	low
32334	cg21978128	adipose	0.663742	0.784	0.974	low
32531	cg24042854	adipose	0.609989	0.721	0.99205	low
32990	cg00135399	adipose	0.649017	0.75	0.973	low
33565	cg04522984	adipose	0.270485	0.3923	0.928	low
34064	cg08786822	adipose	0.624526	0.7644	0.989	low
34419	cg12309668	adipose	0.873146	0.00505	0.7369	high
35888	cg26487582	adipose	0.489937	0.596	0.952	low
36325	cg01905967	adipose	0.32452	0.5105	0.98	low
36334	cg01941278	adipose	0.413909	0.52425	0.95	low
36717	cg04492927	adipose	0.290363	0.03	0.184	high
36846	cg05511755	adipose	0.204792	0.3752	0.96	low
36995	cg06570125	adipose	0.620227	0.724	0.9704	low
37651	cg11190987	adipose	0.473994	0.6558	0.991	low
38540	cg17998826	adipose	0.572576	0.678	0.971	low
38656	cg18536118	adipose	0.278763	0.4211	0.978	low
38726	cg18917643	adipose	0.335461	0.4617	0.979	low
38894	cg20534662	adipose	0.605301	0.75265	0.978	low
39003	cg21546226	adipose	0.637489	0.7886	0.996	low
39171	cg22857141	adipose	0.394793	0.581	0.981	low
40451	cg02386354	adipose	0.735624	0.838	0.994	low
40619	cg03076855	adipose	0.625799	0.007	0.502	high
40682	cg03352153	adipose	0.774961	0.915	0.994	low
40810	cg04001138	adipose	0.813854	0.917	0.989	low
41127	cg05466385	adipose	0.648132	0.749	0.991	low
41907	cg09414426	adipose	0.558927	0.7123	0.973	low
41980	cg09763439	adipose	0.383284	0.50985	0.984	low
42750	cg13702192	adipose	0.81002	0.911	0.997	low
43434	cg17201227	adipose	0.285	0.43445	0.954	low
43501	cg17484510	adipose	0.488233	0.60455	0.958	low
45462	cg27422807	adipose	0.619669	0.726	0.999	low
46462	cg04792024	adipose	0.483283	0.639	0.963	low
46669	cg05957436	adipose	0.614155	0.7153	0.99	low
47076	cg08447571	adipose	0.54332	0.695	0.93	low
47158	cg08818377	adipose	0.53909	0.652	0.963	low
47262	cg09460999	adipose	0.730548	0.845	0.99	low
47352	cg10007182	adipose	0.55535	0.6998	0.951	low
47359	cg10055222	adipose	0.538163	0.653	0.966	low
47378	cg10207609	adipose	0.41902	0.629	0.983	low
48050	cg14329833	adipose	0.539268	0.8347	0.991	low
48488	cg16875500	adipose	0.439543	0.552	0.948	low
48582	cg17466346	adipose	0.574265	0.685	0.993	low
48932	cg19723715	adipose	0.451213	0.621	0.98	low
49106	cg20901170	adipose	0.450708	0.61	0.996	low
49242	cg21678478	adipose	0.654862	0.77085	0.987	low
49408	cg22758834	adipose	0.650312	0.7846	0.996	low
49908	cg25916044	adipose	0.538783	0.65675	0.961	low
50751	cg03400695	adipose	0.500611	0.643	0.988	low
51384	cg08858723	adipose	0.820867	0.935	0.997	low
51529	cg10062803	adipose	0.718538	0.895	0.992	low
51827	cg12292134	adipose	0.572235	0.70295	0.986	low
52004	cg14152613	adipose	0.78983	0.905	0.993	low
52049	cg14552882	adipose	0.572382	0.786	0.996	low
52973	cg22140793	adipose	0.584507	0.687	0.97	low
54018	cg13391381	adipose	0.305333	0.419	0.958	low
54187	cg13632520	adipose	0.658323	0.7803	0.968	low
54829	cg14460431	adipose	0.602303	0.784	0.991	low
55351	cg00828439	adipose	0.415636	0.526	0.952	low
55824	cg04149179	adipose	0.50643	0.645	0.979	low
55984	cg05148180	adipose	0.308907	0.415	0.893	low
56127	cg06020207	adipose	0.627777	0.036	0.524	high
56179	cg06352809	adipose	0.734912	0.838	0.984	low
56399	cg07616499	adipose	0.645393	0.76	0.99	low
57654	cg15719652	adipose	0.444112	0.686	0.989	low
58258	cg19480117	adipose	0.423512	0.53	0.973	low
58778	cg24659758	adipose	0.480307	0.627	0.962	low
58963	cg25937598	adipose	0.29301	0.501	0.95	low
59513	cg02011476	adipose	0.573818	0.6761	0.994	low
59615	cg02621979	adipose	0.654361	0.785	0.97	low
60176	cg05579731	adipose	0.727224	0.828	0.991	low
60951	cg10314807	adipose	0.690908	0.793	0.981	low
61160	cg11546709	adipose	0.317876	0.4406	0.988	low
61245	cg12159166	adipose	0.693445	0.8356	0.995	low
61330	cg12710531	adipose	0.70843	0.822	0.998	low
61468	cg13613180	adipose	0.538893	0.6712	0.98	low
61569	cg14174320	adipose	0.48447	0.621	0.926	low
61788	cg15511120	adipose	0.09842	0.2082	0.914	low
61854	cg15890103	adipose	0.548307	0.7116	0.99	low
62102	cg17130788	adipose	0.628117	0.7799	0.994	low
62222	cg18014274	adipose	0.599525	0.77725	0.965	low
62399	cg19159396	adipose	0.61123	0.7306	0.976	low
62476	cg19653211	adipose	0.475213	0.587	0.986	low
62507	cg19858064	adipose	0.679518	0.83355	0.983	low
62782	cg21917524	adipose	0.374202	0.639	0.991	low
63723	cg00093080	adipose	0.697763	0.8098	0.998	low
64205	cg03559073	adipose	0.510684	0.01	0.387	high
64400	cg05065572	adipose	0.500809	0.009	0.383	high
64421	cg05253716	adipose	0.757977	0.88	0.99	low
64609	cg06912966	adipose	0.570807	0.017	0.44005	high
64953	cg09889778	adipose	0.628173	0.733	0.991	low
65993	cg17554126	adipose	0.663236	0.1102	0.5448	high
66740	cg23598010	adipose	0.361271	0.471	0.887	low
66742	cg23613023	adipose	0.806117	0.919	0.996	low
67360	cg01692110	adipose	0.450405	0.561	0.975	low
67548	cg03976650	adipose	0.733723	0.844	0.993	low
67645	cg05266142	adipose	0.414519	0.525	0.981	low
68602	cg16411103	adipose	0.44208	0.6113	0.981	low
69328	cg25377744	adipose	0.652348	0.758	0.987	low
69601	cg01016847	adipose	0.602585	0.7413	0.959	low
69606	cg01048349	adipose	0.604459	0.715	0.95	low
70070	cg05339605	adipose	0.474184	0.596	0.974	low
70573	cg11805027	adipose	0.40773	0.5276	0.953	low
70600	cg12075442	adipose	0.665941	0.8	0.989	low
70638	cg12814141	adipose	0.527453	0.6523	0.961	low
70671	cg13076468	adipose	0.627301	0.7446	0.99	low
70865	cg14905514	adipose	0.612947	0.7346	0.955	low
70899	cg15491094	adipose	0.281287	0.447	0.965	low
71726	cg24979161	adipose	0.49936	0.6068	0.957	low
71745	cg25066972	adipose	0.502083	0.636	0.991	low
71946	cg00211489	adipose	0.710631	0.832	0.988	low
72541	cg07145598	adipose	0.582844	0.733	0.9919	low
72565	cg07464450	adipose	0.480843	0.687	0.99	low
72720	cg09281580	adipose	0.595102	0.712	0.98	low
72985	cg12241333	adipose	0.251037	0.384	0.956	low
73686	cg20983577	adipose	0.684647	0.8	0.964	low
73689	cg21002317	adipose	0.721768	0.8648	0.986	low
74020	cg24957518	adipose	0.387678	0.541	0.988	low
74225	cg27090409	adipose	0.472765	0.5822	0.938	low
74443	cg00594148	adipose	0.481857	0.593	0.956	low
74486	cg00750555	adipose	0.387586	0.5414	0.964	low
75088	cg03059382	adipose	0.445799	0.56565	0.942	low
75812	cg05881521	adipose	0.665193	0.79995	0.97	low
76230	cg07565890	adipose	0.50185	0.617	0.939	low
76369	cg08122051	adipose	0.541922	0.686	0.989	low
76642	cg09232803	adipose	0.821	0.92325	0.997	low
77297	cg26614624	adipose	0.588808	0.69315	0.99185	low
78434	cg05999049	adipose	0.744072	0.175	0.578	high
79112	cg11078040	adipose	0.625819	0.8	0.987	low
79396	cg13293514	adipose	0.579007	0.747	0.991	low
79748	cg16066544	adipose	0.450673	0.59	0.969	low
80118	cg19055390	adipose	0.610522	0.7394	0.982	low
80334	cg20701457	adipose	0.2771	0.4338	0.9412	low
80675	cg23556715	adipose	0.313387	0.458	0.921	low
80682	cg23626961	adipose	0.607059	0.808	0.986	low
80728	cg23948703	adipose	0.561836	0.683	0.971	low
80838	cg24726137	adipose	0.368615	0.53965	0.948	low
81391	cg05867975	adipose	0.648387	0.025	0.53485	high
81589	cg13741861	adipose	0.625698	0.029	0.516	high
81714	cg16648887	adipose	0.524463	0.628	0.991	low
81716	cg16663341	adipose	0.63141	0.745	0.996	low
81743	cg17928607	adipose	0.63078	0.747	0.973	low
82626	cg05336188	adipose	0.08673	0.189	0.915	low
83423	cg14054582	adipose	0.59058	0.744	0.995	low
84216	cg22550815	adipose	0.429229	0.5565	0.992	low
84349	cg23845936	adipose	0.779448	0.893	0.992	low
84641	cg26647303	adipose	0.63345	0.048	0.5172	high
85434	cg11654413	adipose	0.546787	0.6551	0.942	low
87590	cg17505852	adipose	0.545465	0.7341	0.98	low
966	cg16553083	bladder	0.732615	0.8808	0.994	low
1447	cg25730685	bladder	0.294077	0.01	0.159	high
1876	cg08992581	bladder	0.589192	0.074	0.468	high
1943	cg10364040	bladder	0.600308	0.039	0.49185	high
2269	cg18022927	bladder	0.5929	0.6953	0.984	low
2626	cg26708100	bladder	0.239423	0.006	0.103	high
5886	cg01790002	bladder	0.526462	0.0552	0.4208	high
8668	cg16831085	bladder	0.275192	0.021	0.173	high
12288	cg20311065	bladder	0.667308	0.76785	0.983	low
12326	cg22423363	bladder	0.646556	0.81555	0.981	low
12453	cg00535785	bladder	0.74532	0.867	0.997	low
13723	cg03804136	bladder	0.223962	0.039	0.111	high
14188	cg15044248	bladder	0.208692	0.015	0.084	high
14278	cg17300544	bladder	0.249308	0.016	0.122	high
14623	cg26583088	bladder	0.845077	0.957	0.998	low
15418	cg17299615	bladder	0.205923	0.003	0.047	high
17463	cg00303919	bladder	0.697043	0.815	0.976	low
19862	cg09808028	bladder	0.9055	0.407	0.7953	high
20932	cg14155831	bladder	0.642115	0.7655	0.983	low
25890	cg08687485	bladder	0.711714	0.819	0.987	low
26920	cg14236662	bladder	0.559167	0.036	0.458	high
28973	cg25371634	bladder	0.422923	0.018	0.3206	high
32381	cg22572820	bladder	0.570105	0.73	0.977	low
32604	cg24619618	bladder	0.463846	0.62	0.95	low
33803	cg06449205	bladder	0.486857	0.65	0.995	low
38791	cg19590445	bladder	0.5148	0.6187	0.98	low
39404	cg24676817	bladder	0.38875	0.022	0.28495	high
41576	cg07794804	bladder	0.726	0.8307	0.992	low
42445	cg12244205	bladder	0.85575	0.102	0.7332	high
43558	cg17707550	bladder	0.5002	0.76045	0.99	low
48833	cg19160433	bladder	0.685714	0.814	0.995	low
49169	cg21240283	bladder	0.912	0.15	0.549	high
50960	cg05231029	bladder	0.749308	0.8673	0.988	low
53654	cg00079056	bladder	0.694808	0.816	0.989	low
55253	cg00346074	bladder	0.673667	0.846	0.992	low
58452	cg21981270	bladder	0.270154	0.011	0.152	high
58543	cg23033014	bladder	0.588615	0.7227	0.987	low
59345	cg01000094	bladder	0.771615	0.887	0.986	low
62400	cg19162862	bladder	0.083	0.221	0.515	low
62747	cg21617357	bladder	0.45325	0.779	0.987	low
63121	cg24002907	bladder	0.815	0.132	0.56065	high
63496	cg26254553	bladder	0.947	0.42345	0.786	high
64223	cg03685392	bladder	0.748	0.854	0.979	low
66983	cg25668058	bladder	0.658885	0.77315	0.974	low
67090	cg26565660	bladder	0.973	0.175	0.745	high
67925	cg08638999	bladder	0.999	0.457	0.88	high
68314	cg12924880	bladder	0.733115	0.883	0.994	low
70833	cg14468007	bladder	0.793353	0.93	0.995	low
72208	cg02952451	bladder	0.689308	0.821	0.962	low
72621	cg08057475	bladder	0.725222	0.8994	0.996	low
72721	cg09289674	bladder	0.7322	0.8662	0.986	low
80571	cg22650178	bladder	0.889	0.433	0.72245	high
81662	cg15535896	bladder	0.79675	0.91565	0.999	low
84006	cg19831356	bladder	0.6499	0.75265	0.997	low
87292	cg08706141	bladder	0.713538	0.8172	0.98	low
20	cg03814733	bone	0.654281	0.003	0.5198	high
43	cg11647489	bone	0.853	0.005	0.3486	high
124	cg00581848	bone	0.259	0.021	0.147	high
170	cg01439876	bone	0.396615	0.044	0.269	high
560	cg08883223	bone	0.493667	0.032	0.294	high
764	cg13064049	bone	0.36	0.013	0.13475	high
784	cg13234569	bone	0.38	0.047	0.214	high
1114	cg19590532	bone	0.529264	0.0563	0.377	high
1148	cg20159036	bone	0.965	0.555	0.864	high
1182	cg20801718	bone	0.345547	0.041	0.1931	high
1460	cg26052730	bone	0.486	0.1171	0.384	high
1615	cg02578557	bone	0.305	0.045	0.187	high
1636	cg03023068	bone	0.203	0.016	0.098	high
1649	cg03205007	bone	0.411	0.025	0.17	high
1842	cg08154731	bone	0.989	0.5674	0.878	high
2001	cg11765362	bone	0.9295	0.046	0.821	high
2012	cg12044685	bone	0.31117	0.02	0.2064	high
2104	cg14447606	bone	0.412377	0.016	0.2367	high
2234	cg17319142	bone	0.463	0.019	0.176	high
2328	cg19569208	bone	0.31	0.0342	0.1828	high
2366	cg20459655	bone	0.4572	0.049	0.3437	high
2793	cg06150369	bone	0.217	0.008	0.102	high
2897	cg12019990	bone	0.756377	0.888	0.972	low
3243	cg00245896	bone	0.669358	0.797	0.99	low
3263	cg01141445	bone	0.627	0.79	0.94	low
3433	cg07681935	bone	0.783	0.049	0.6664	high
3506	cg10106268	bone	0.429	0.091	0.24405	high
3545	cg10957242	bone	0.245	0.015	0.1162	high
3812	cg20910303	bone	0.713	0.017	0.152	high
4047	cg02081006	bone	0.780667	0.061	0.65755	high
4381	cg12890750	bone	0.82	0.101	0.674	high
4423	cg14480446	bone	0.4454	0.071	0.3401	high
4569	cg18498987	bone	0.5305	0.035	0.196	high
4666	cg22451265	bone	0.733962	0.843	0.979	low
4777	cg26092471	bone	0.31	0.03	0.182	high
4822	cg27087956	bone	0.383	0.015	0.267	high
5215	cg10985452	bone	0.386	0.0588	0.216	high
5303	cg13398947	bone	0.573	0.0584	0.4176	high
5479	cg18001180	bone	0.188943	0.003	0.054	high
5573	cg20755651	bone	0.606	0.047	0.345	high
5588	cg21201844	bone	0.281	0.02635	0.16665	high
7139	cg03245229	bone	0.343786	0.064	0.236	high
7225	cg06699564	bone	0.690214	0.02	0.503	high
7496	cg17250537	bone	0.719019	0.858	0.973	low
7565	cg20046119	bone	0.209	0.005	0.088	high
7795	cg13450549	bone	0.469	0.083	0.2592	high
7955	cg14284424	bone	0.616	0.02	0.21	high
8159	cg03311684	bone	0.616	0.06	0.5055	high
9011	cg26783057	bone	0.505	0.023	0.37805	high
9019	cg27192088	bone	0.268	0.034	0.158	high
9148	cg03120717	bone	0.222	0.013	0.098	high
9354	cg07729130	bone	0.392	0.069	0.27455	high
9624	cg13728449	bone	0.721	0.832	0.968	low
9885	cg20768717	bone	0.329	0.046	0.224	high
10007	cg24191821	bone	0.793604	0.897	0.993	low
10435	cg10730208	bone	0.441	0.04165	0.248	high
10454	cg11416012	bone	0.467	0.032	0.226	high
10872	cg26714650	bone	0.293	0.015	0.1	high
11545	cg05146416	bone	0.286	0.012	0.135	high
11749	cg15425541	bone	0.809688	0.029	0.50745	high
11817	cg18487343	bone	0.72	0.06885	0.586	high
12025	cg01150270	bone	0.366	0.02935	0.26165	high
12063	cg03621881	bone	0.295	0.002	0.1	high
12077	cg04826071	bone	0.238	0.01	0.1372	high
12296	cg20719524	bone	0.294	0.035	0.19105	high
12370	cg25699759	bone	0.689654	0.804	0.935	low
12393	cg26815147	bone	0.275039	0.023	0.161	high
12757	cg03762483	bone	0.24	0.01	0.085	high
13084	cg07108002	bone	0.268	0.022	0.113	high
13207	cg08439930	bone	0.696	0.025	0.20985	high
13228	cg08645670	bone	0.371717	0.024	0.23085	high
13626	cg01166759	bone	0.805667	0.024	0.675	high
13772	cg04856689	bone	0.236	0.012	0.1109	high
13788	cg05173913	bone	0.526	0.012	0.3853	high
14198	cg15283852	bone	0.488	0.081	0.35245	high
14392	cg20664445	bone	0.692736	0.8202	0.992	low
14475	cg22759173	bone	0.824	0.22925	0.68875	high
14764	cg13849552	bone	0.544	0.039	0.244	high
15186	cg10023249	bone	0.599667	0.044	0.3572	high
15371	cg15607708	bone	0.655667	0.045	0.45675	high
15379	cg15765129	bone	0.824717	0.92865	0.992	low
15485	cg19398112	bone	0.434	0.023	0.2264	high
15890	cg11355215	bone	0.331	0.015	0.227	high
16516	cg04493908	bone	0.251227	0.6796	0.884	low
16530	cg07795413	bone	0.2801	0.45635	0.974	low
17406	cg00117172	bone	0.582547	0.007	0.247	high
17435	cg00174654	bone	0.67625	0.7888	0.98	low
17447	cg00247803	bone	0.457	0.8879	0.995	low
17808	cg01517571	bone	0.259	0.541	0.962	low
17958	cg02063759	bone	0.589038	0.035	0.4816	high
18356	cg03845435	bone	0.694714	0.8207	0.977	low
18600	cg04622595	bone	0.638706	0.739	0.958	low
18718	cg05153416	bone	0.7412	0.86	0.9794	low
18735	cg05304553	bone	0.648833	0.80725	0.974	low
18987	cg06519061	bone	0.797	0.92	0.998	low
18989	cg06521149	bone	0.618	0.79	0.953	low
19084	cg06838427	bone	0.312151	0.02	0.1276	high
19119	cg06928484	bone	0.499	0.8484	0.976	low
19184	cg07098477	bone	0.8	0.921	0.99	low
19524	cg08542181	bone	0.352	0.522	0.97185	low
19568	cg08707476	bone	0.384	0.504	0.965	low
20738	cg13396019	bone	0.627	0.746	0.962	low
20761	cg13461622	bone	0.482818	0.6609	0.971	low
20868	cg13935919	bone	0.534667	0.725	0.974	low
20981	cg14414943	bone	0.561588	0.68545	0.995	low
21112	cg15036529	bone	0.614	0.725	0.977	low
21241	cg15543534	bone	0.795556	0.914	0.988	low
21639	cg17086939	bone	0.696429	0.80535	0.974	low
21859	cg17937591	bone	0.646	0.838	0.986	low
22331	cg20414217	bone	0.914	0.295	0.802	high
22367	cg20598894	bone	0.484476	0.62985	0.978	low
22630	cg21806750	bone	0.638583	0.826	0.988	low
22645	cg21851713	bone	0.698	0.837	0.99	low
22870	cg22718853	bone	0.5625	0.7786	0.972	low
23154	cg24053992	bone	0.592	0.731	0.961	low
23535	cg25706135	bone	0.60375	0.7042	0.974	low
23619	cg26118643	bone	0.6155	0.7602	0.975	low
23685	cg26305034	bone	0.501115	0.614	0.939	low
23851	cg26896255	bone	0.492	0.838	0.983	low
23854	cg26899811	bone	0.813	0.939	0.994	low
23858	cg26908276	bone	0.670333	0.895	0.99	low
23925	cg27392775	bone	0.574	0.68	0.984	low
24048	cg00089451	bone	0.509846	0.708	0.977	low
24176	cg00616705	bone	0.636611	0.75185	0.984	low
24285	cg01085569	bone	0.488741	0.6386	0.979	low
24290	cg01099150	bone	0.633	0.852	0.976	low
24428	cg01622606	bone	0.633667	0.73535	0.984	low
24582	cg02311630	bone	0.7255	0.895	0.991	low
24597	cg02372225	bone	0.567333	0.7262	0.974	low
24712	cg02957735	bone	0.660444	0.857	0.989	low
24961	cg04153152	bone	0.759	0.91	0.992	low
25021	cg04528116	bone	0.7324	0.88345	0.991	low
25242	cg05649009	bone	0.591667	0.7046	0.978	low
25249	cg05676570	bone	0.629	0.7515	0.992	low
25381	cg06333233	bone	0.231	0.372	0.94	low
25532	cg07011981	bone	0.7275	0.8349	0.978	low
25768	cg08106288	bone	0.464	0.6122	0.993	low
25807	cg08240917	bone	0.747	0.9021	0.997	low
25990	cg09217644	bone	0.82531	0.948	0.997	low
26729	cg13258091	bone	0.487111	0.7959	0.991	low
26874	cg14032077	bone	0.610167	0.817	0.975	low
27232	cg15749661	bone	0.653138	0.768	0.983	low
27696	cg18769357	bone	0.763	0.906	1	low
27785	cg19262818	bone	0.646889	0.879	0.985	low
27787	cg19269093	bone	0.574333	0.8512	0.992	low
28579	cg23253991	bone	0.589826	0.794	0.994	low
28710	cg23920246	bone	0.519429	0.7285	0.997	low
29317	cg27337902	bone	0.569226	0.673	0.966	low
29803	cg02219383	bone	0.731889	0.833	0.973	low
29822	cg02312559	bone	0.6895	0.82145	0.982	low
29909	cg02853524	bone	0.6585	0.79	0.989	low
30087	cg03905500	bone	0.45225	0.558	0.98	low
30304	cg05552814	bone	0.722833	0.878	0.994	low
30642	cg08069883	bone	0.6085	0.753	0.951	low
30845	cg09670263	bone	0.585733	0.88755	0.998	low
30860	cg09846625	bone	0.770217	0.925	0.994	low
31009	cg11176525	bone	0.694	0.828	0.993	low
31296	cg13590966	bone	0.655	0.7889	0.959	low
31308	cg13692517	bone	0.666179	0.8047	0.981	low
31337	cg13910460	bone	0.6255	0.762	0.994	low
31477	cg15083578	bone	0.6976	0.8106	0.979	low
31553	cg15688980	bone	0.731462	0.8688	0.995	low
31602	cg16028965	bone	0.6835	0.786	0.954	low
32124	cg20271057	bone	0.525107	0.626	0.979	low
32211	cg21067428	bone	0.725	0.8968	0.998	low
32223	cg21176488	bone	0.78	0.9098	0.999	low
32226	cg21188533	bone	0.586143	0.7066	0.98	low
32377	cg22505778	bone	0.629585	0.1963	0.52	high
32473	cg23249140	bone	0.47725	0.6899	0.9601	low
33021	cg00329052	bone	0.392436	0.78	0.976	low
33379	cg03157423	bone	0.62	0.77	0.992	low
33571	cg04551395	bone	0.644231	0.783	0.971	low
33661	cg05299545	bone	0.629786	0.89145	0.991	low
33692	cg05546264	bone	0.644667	0.821	0.992	low
33797	cg06402401	bone	0.599571	0.79875	0.971	low
34043	cg08553274	bone	0.717176	0.826	0.976	low
34306	cg11008132	bone	0.6225	0.747	0.98	low
34414	cg12227647	bone	0.707	0.84125	0.982	low
34440	cg12503110	bone	0.816069	0.943	0.99	low
34546	cg13572260	bone	0.644455	0.752	0.956	low
34757	cg15651758	bone	0.7405	0.855	0.982	low
34962	cg17794905	bone	0.654462	0.804	0.961	low
35146	cg19670610	bone	0.583	0.72705	0.997	low
35338	cg21346648	bone	0.7177	0.892	0.996	low
35675	cg24511008	bone	0.468313	0.617	0.974	low
36124	cg00576086	bone	0.62925	0.778	0.95295	low
36272	cg01578265	bone	0.407917	0.5459	0.9621	low
36522	cg02750941	bone	0.551	0.656	0.966	low
36719	cg04500909	bone	0.669467	0.817	0.983	low
36883	cg05708512	bone	0.533917	0.6404	0.968	low
36887	cg05711042	bone	0.538	0.825	0.974	low
36985	cg06537652	bone	0.758333	0.911	0.989	low
37171	cg07611121	bone	0.16	0.50445	0.98555	low
37513	cg10174975	bone	0.505	0.847	0.979	low
37625	cg11007296	bone	0.669	0.846	0.974	low
37730	cg11619995	bone	0.7295	0.919	0.992	low
37898	cg12893374	bone	0.561	0.831	0.984	low
37972	cg13663945	bone	0.7205	0.903	0.995	low
38373	cg16627211	bone	0.564625	0.76895	0.988	low
38709	cg18818210	bone	0.511	0.70315	0.981	low
38824	cg19759045	bone	0.718	0.8267	0.985	low
38906	cg20687255	bone	0.384	0.67915	0.975	low
39378	cg24559044	bone	0.528643	0.68	0.978	low
39838	cg27337832	bone	0.976	0.4124	0.869	high
40209	cg01349655	bone	0.6385	0.799	0.974	low
40343	cg01946401	bone	0.354059	0.4739	0.984	low
40659	cg03246690	bone	0.726667	0.8304	0.977	low
40854	cg04213073	bone	0.660863	0.8044	0.955	low
41048	cg05080777	bone	0.75025	0.871	0.981	low
41170	cg05735590	bone	0.651571	0.777	0.988	low
41180	cg05786341	bone	0.445	0.6477	0.976	low
41234	cg06010667	bone	0.543	0.905	0.998	low
41419	cg07004080	bone	0.74225	0.85	0.992	low
41595	cg07908039	bone	0.651	0.767	0.987	low
41614	cg08060195	bone	0.43	0.5467	0.98	low
41805	cg08918272	bone	0.631667	0.799	0.983	low
42037	cg10139634	bone	0.6665	0.778	0.978	low
42171	cg10832589	bone	0.656727	0.793	0.967	low
42382	cg11917968	bone	0.817917	0.937	0.994	low
42613	cg13089729	bone	0.719167	0.853	0.977	low
42851	cg14212412	bone	0.71675	0.827	0.991	low
43012	cg14985421	bone	0.705	0.84255	0.988	low
43032	cg15079551	bone	0.589833	0.71255	0.93	low
43123	cg15499402	bone	0.628857	0.842	0.982	low
43174	cg15797175	bone	0.737	0.846	0.989	low
43186	cg15884905	bone	0.73875	0.882	0.986	low
43196	cg15973594	bone	0.6266	0.7865	0.96625	low
43220	cg16066008	bone	0.6378	0.839	0.977	low
43350	cg16705229	bone	0.71475	0.838	0.995	low
43358	cg16756949	bone	0.796167	0.9	0.988	low
43860	cg19244428	bone	0.547189	0.045	0.37035	high
43891	cg19376127	bone	0.70225	0.896	0.992	low
44115	cg20631714	bone	0.800571	0.921	0.994	low
44146	cg20742298	bone	0.5069	0.61955	0.986	low
44196	cg20968290	bone	0.721	0.938	0.995	low
44453	cg22424782	bone	0.7189	0.875	0.989	low
44629	cg23431098	bone	0.684667	0.894	0.988	low
44738	cg23924137	bone	0.7866	0.887	0.987	low
44844	cg24375465	bone	0.682	0.797	0.984	low
45029	cg25252017	bone	0.475429	0.594	0.981	low
45072	cg25404074	bone	0.715	0.89995	0.99	low
45502	cg27597264	bone	0.745833	0.8819	0.973	low
45627	cg00468356	bone	0.6402	0.771	0.98	low
45660	cg00631272	bone	0.68	0.7852	0.987	low
45763	cg01088455	bone	0.639941	0.766	0.975	low
45941	cg02000032	bone	0.73875	0.9131	0.996	low
45976	cg02250259	bone	0.699333	0.862	0.977	low
46021	cg02475408	bone	0.545	0.74775	0.927	low
46027	cg02491557	bone	0.602784	0.72505	0.945	low
46206	cg03336402	bone	0.6655	0.76665	0.985	low
46426	cg04600792	bone	0.624625	0.8251	0.992	low
46719	cg06203307	bone	0.643491	0.794	0.948	low
46972	cg07737469	bone	0.946	0.342	0.826	high
47293	cg09654116	bone	0.642	0.77	0.979	low
47445	cg10519543	bone	0.793528	0.914	0.99	low
47735	cg12292947	bone	0.673333	0.79	0.965	low
48371	cg16249010	bone	0.735286	0.857	0.976	low
48421	cg16509710	bone	0.619857	0.766	0.983	low
48608	cg17686236	bone	0.574533	0.7675	0.993	low
48615	cg17722435	bone	0.481364	0.6685	0.965	low
48634	cg17830515	bone	0.537156	0.706	0.973	low
48706	cg18378016	bone	0.681667	0.7982	0.9799	low
48754	cg18640514	bone	0.333667	0.44065	0.976	low
48781	cg18804147	bone	0.744	0.854	0.979	low
49317	cg22161706	bone	0.725245	0.859	0.979	low
49412	cg22786333	bone	0.517333	0.6409	0.956	low
49747	cg24941195	bone	0.760378	0.914	0.99	low
49988	cg26415343	bone	0.779	0.881	0.99225	low
50039	cg26780819	bone	0.563891	0.685	0.963	low
50078	cg27082474	bone	0.715453	0.823	0.974	low
50322	cg00634653	bone	0.7782	0.94	0.994	low
50844	cg04132007	bone	0.657167	0.915	0.99	low
50987	cg05490029	bone	0.405	0.519	0.94	low
51251	cg07704300	bone	0.6505	0.83155	0.984	low
51690	cg11251498	bone	0.202	0.328	0.911	low
51860	cg12744694	bone	0.159667	0.34	0.978	low
51866	cg12795046	bone	0.742	0.848	0.992	low
51961	cg13619670	bone	0.577	0.7854	0.967	low
52000	cg14090389	bone	0.72225	0.867	0.9752	low
52297	cg16536560	bone	0.67475	0.786	0.986	low
52657	cg19629543	bone	0.7056	0.83	0.988	low
52703	cg20100002	bone	0.7455	0.934	0.991	low
52728	cg20283107	bone	0.337057	0.496	0.963	low
52839	cg21128600	bone	0.33	0.4984	0.9203	low
52842	cg21138935	bone	0.5885	0.6959	0.981	low
53349	cg25076628	bone	0.717	0.835	0.978	low
53380	cg25377605	bone	0.557	0.787	0.981	low
53563	cg27000960	bone	0.743333	0.88035	0.987	low
54503	cg14038617	bone	0.647286	0.807	0.978	low
54714	cg14327063	bone	0.468333	0.82955	0.97545	low
55116	cg21240847	bone	0.673889	0.848	0.97365	low
55161	cg25379649	bone	0.289182	0.01	0.121	high
55566	cg02675344	bone	0.655429	0.851	0.985	low
55724	cg03610439	bone	0.668857	0.86	0.985	low
55890	cg04527335	bone	0.723	0.83	0.967	low
55905	cg04663292	bone	0.534167	0.67845	0.965	low
56031	cg05448271	bone	0.565462	0.72605	0.979	low
56621	cg08971940	bone	0.6345	0.7357	0.992	low
56641	cg09107180	bone	0.827	0.9271	0.997	low
57511	cg14734668	bone	0.558583	0.668	0.984	low
57520	cg14802609	bone	0.362	0.526	0.978	low
57650	cg15692096	bone	0.737	0.91525	0.996	low
57679	cg15891358	bone	0.6174	0.7304	0.97	low
57695	cg16018548	bone	0.626619	0.774	0.965	low
58308	cg19850275	bone	0.68675	0.8964	0.991	low
58332	cg19997922	bone	0.59225	0.734	0.981	low
58418	cg20633213	bone	0.453509	0.572	0.98	low
58428	cg20672890	bone	0.558	0.755	0.945	low
58738	cg24340640	bone	0.659385	0.763	0.974	low
59158	cg27231441	bone	0.767429	0.907	0.987	low
59189	cg27421810	bone	0.752	0.892	0.995	low
59317	cg00570598	bone	0.635833	0.873	0.991	low
59336	cg00763889	bone	0.8153	0.919	0.996	low
59410	cg01397507	bone	0.766559	0.923	0.992	low
59524	cg02070028	bone	0.28975	0.559	0.983	low
59579	cg02392269	bone	0.713333	0.8813	0.995	low
59798	cg03684157	bone	0.725	0.83335	0.974	low
59808	cg03749724	bone	0.735	0.8634	0.994	low
59919	cg04382656	bone	0.627333	0.823	0.995	low
60329	cg06560282	bone	0.703	0.82315	0.999	low
60454	cg07238832	bone	0.51	0.696	0.989	low
60706	cg08822779	bone	0.7405	0.876	0.985	low
60729	cg08939373	bone	0.221	0.35335	0.951	low
60735	cg08981514	bone	0.303	0.71485	0.984	low
61026	cg10666248	bone	0.6051	0.73865	0.983	low
61228	cg12076543	bone	0.692824	0.888	0.989	low
61329	cg12707024	bone	0.78775	0.908	0.989	low
61646	cg14657876	bone	0.774545	0.8752	0.991	low
62038	cg16858871	bone	0.664111	0.782	0.986	low
62088	cg17073023	bone	0.618429	0.745	0.947	low
62176	cg17509893	bone	0.695714	0.805	0.982	low
62522	cg20000464	bone	0.6244	0.76055	0.986	low
62637	cg20759345	bone	0.7464	0.90145	0.992	low
62770	cg21770436	bone	0.5786	0.7638	0.9802	low
62775	cg21818891	bone	0.581154	0.748	0.989	low
62853	cg22321327	bone	0.387222	0.4921	0.97195	low
63048	cg23613253	bone	0.76383	0.89	0.987	low
63128	cg24082249	bone	0.581333	0.7064	0.9766	low
63200	cg24568548	bone	0.928	0.16445	0.816	high
63833	cg00958412	bone	0.748057	0.883	0.987	low
63856	cg01161055	bone	0.655808	0.761	0.978	low
63872	cg01257780	bone	0.6311	0.78	0.964	low
63926	cg01642786	bone	0.489667	0.5916	0.988	low
63940	cg01710510	bone	0.775	0.8882	0.991	low
63984	cg02021442	bone	0.816	0.2372	0.715	high
63997	cg02054252	bone	0.48616	0.638	0.973	low
64391	cg04939480	bone	0.647542	0.7533	0.976	low
64435	cg05377120	bone	0.4365	0.671	0.984	low
64496	cg05959265	bone	0.570857	0.776	0.982	low
64795	cg08411094	bone	0.621556	0.8083	0.993	low
64806	cg08573038	bone	0.5855	0.70365	0.954	low
64831	cg08826184	bone	0.602222	0.703	0.975	low
64838	cg08897688	bone	0.756625	0.861	0.992	low
64954	cg09889778	bone	0.578857	0.684	0.99	low
65160	cg11249835	bone	0.674	0.899	0.99	low
65208	cg11641391	bone	0.746	0.858	0.995	low
65229	cg11746813	bone	0.941	0.026	0.788	high
65876	cg16807101	bone	0.612	0.749	0.992	low
65892	cg16908208	bone	0.286	0.57435	0.978	low
66077	cg18476778	bone	0.744302	0.857	0.973	low
66216	cg19549232	bone	0.567625	0.801	0.98	low
66330	cg20312247	bone	0.814	0.92135	0.997	low
66380	cg20643444	bone	0.668667	0.822	0.98385	low
66504	cg21648012	bone	0.783357	0.891	0.992	low
66519	cg21742463	bone	0.65025	0.869	0.991	low
66579	cg22285914	bone	0.359571	0.468	0.904	low
66787	cg23892568	bone	0.73	0.84315	0.98485	low
67005	cg25815065	bone	0.961	0.48005	0.819	high
67290	cg00915663	bone	0.532	0.722	0.978	low
67471	cg03138282	bone	0.65	0.8748	0.995	low
67745	cg06394460	bone	0.549	0.691	0.991	low
67906	cg08476843	bone	0.427	0.5519	0.985	low
68169	cg11364274	bone	0.721	0.82405	0.98795	low
68592	cg16292136	bone	0.622667	0.8	0.991	low
69171	cg23500444	bone	0.646167	0.85	0.983	low
69186	cg23638556	bone	0.6688	0.788	0.984	low
69227	cg24180740	bone	0.758	0.85995	0.987	low
69476	cg27237477	bone	0.685	0.8654	0.998	low
69497	cg27496116	bone	0.632125	0.74635	0.976	low
69621	cg01098491	bone	0.692	0.793	0.984	low
70022	cg04961042	bone	0.4994	0.61475	0.974	low
70166	cg07046849	bone	0.709	0.858	0.989	low
70408	cg10197640	bone	0.7155	0.879	0.988	low
70766	cg14007871	bone	0.325774	0.01	0.213	high
71009	cg16379910	bone	0.228698	0.009	0.123	high
71318	cg19973647	bone	0.620583	0.737	0.962	low
71547	cg23140396	bone	0.832	0.4056	0.6784	high
71604	cg23545258	bone	0.818143	0.928	0.99	low
71738	cg25041262	bone	0.672	0.831	0.966	low
71985	cg00492003	bone	0.7284	0.837	0.979	low
72057	cg01446731	bone	0.492122	0.638	0.93	low
72121	cg02102490	bone	0.563037	0.714	0.972	low
72132	cg02190897	bone	0.553333	0.847	0.97	low
72214	cg03005040	bone	0.679556	0.813	0.99	low
72517	cg06899226	bone	0.512	0.67725	0.998	low
73324	cg16387834	bone	0.472943	0.587	0.914	low
73444	cg17860201	bone	0.593121	0.741	0.95905	low
73903	cg23531049	bone	0.62825	0.78125	0.975	low
73961	cg24326030	bone	0.7058	0.835	0.972	low
74167	cg26589251	bone	0.338667	0.6062	0.992	low
74223	cg27063932	bone	0.7915	0.94	0.997	low
74262	cg27511525	bone	0.552176	0.6793	0.968	low
74442	cg00590555	bone	0.75	0.941	0.998	low
74600	cg01229421	bone	0.6185	0.738	0.97	low
74620	cg01313904	bone	0.279283	0.013	0.09355	high
74923	cg02451467	bone	0.747	0.859	0.997	low
75328	cg04006565	bone	0.701364	0.82575	0.994	low
76072	cg06995715	bone	0.490887	0.031	0.364	high
76125	cg07175848	bone	0.5975	0.753	0.983	low
76306	cg07861968	bone	0.684375	0.807	0.978	low
76965	cg11165158	bone	0.514038	0.014	0.397	high
77229	cg23233631	bone	0.789453	0.919	0.985	low
77405	cg26958524	bone	0.557094	0.012	0.414	high
77781	cg01357897	bone	0.6906	0.804	0.984	low
78004	cg02875089	bone	0.6461	0.77	0.962	low
78048	cg03228407	bone	0.699	0.842	0.998	low
78403	cg05762338	bone	0.726286	0.891	0.988	low
78771	cg08345142	bone	0.52	0.82305	0.984	low
78795	cg08574632	bone	0.358	0.6505	0.974	low
78959	cg09837314	bone	0.5925	0.712	0.97	low
79211	cg11790527	bone	0.674	0.853	0.994	low
79375	cg13127421	bone	0.528	0.7977	0.9783	low
79463	cg13659928	bone	0.686	0.886	0.995	low
79468	cg13684541	bone	0.638	0.7771	0.97	low
79570	cg14515032	bone	0.7705	0.881	0.978	low
79768	cg16328772	bone	0.7835	0.909	0.99	low
79859	cg17035997	bone	0.861085	0.012	0.759	high
80101	cg18969709	bone	0.653	0.897	0.995	low
80200	cg19710691	bone	0.6995	0.813	0.968	low
80228	cg19966981	bone	0.678833	0.786	0.987	low
80337	cg20719238	bone	0.699667	0.855	0.971	low
80503	cg22156534	bone	0.597	0.9194	0.999	low
80615	cg23016243	bone	0.468667	0.5782	0.939	low
80795	cg24414383	bone	0.5515	0.8474	0.993	low
81357	cg05121497	bone	0.618833	0.74115	0.985	low
81386	cg05775542	bone	0.66225	0.82075	0.98425	low
81667	cg15712289	bone	0.956	0.006	0.827	high
81672	cg15737386	bone	0.738	0.853	0.989	low
81905	cg22483634	bone	0.974	0.3424	0.8442	high
82745	cg06937593	bone	0.697	0.826	0.972	low
82818	cg07830695	bone	0.702125	0.837	0.975	low
82824	cg07857278	bone	0.688333	0.801	0.978	low
83546	cg15206997	bone	0.66832	0.7864	0.976	low
83637	cg16009129	bone	0.737	0.895	0.983	low
84069	cg20953510	bone	0.62	0.815	0.98	low
84091	cg21301063	bone	0.8509	0.951	0.996	low
84393	cg24180227	bone	0.75	0.859	0.966	low
85236	cg07236812	bone	0.813132	0.92	0.986	low
85272	cg07841132	bone	0.7425	0.88	0.984	low
85695	cg17202331	bone	0.759	0.91175	0.995	low
85718	cg17579287	bone	0.676019	0.78	0.932	low
85801	cg19127724	bone	0.646167	0.797	0.98	low
85924	cg21840948	bone	0.435778	0.5629	0.975	low
86018	cg24380408	bone	0.724	0.8471	0.992	low
86530	cg13101314	bone	0.643	0.8178	0.983	low
86574	cg14867395	bone	0.6175	0.755	0.981	low
86751	cg22937788	bone	0.779425	0.919	0.988	low
86864	cg00004775	bone	0.367	0.484	0.974	low
86940	cg01234546	bone	0.424818	0.55	0.943	low
86974	cg01649584	bone	0.6655	0.85575	0.989	low
87914	cg27521571	bone	0.460333	0.752	0.966	low
21	cg03832506	brain	0.371646	0.5817	0.927	low
40	cg09521623	brain	0.0836	0.229	0.937	low
76	cg23873430	brain	0.298511	0.4032	0.849	low
86	cg00015930	brain	0.792383	0.901	0.99	low
89	cg00021123	brain	0.45142	0.5777	0.952	low
107	cg00352560	brain	0.661667	0.84875	0.974	low
142	cg00924622	brain	0.571116	0.768	0.896	low
146	cg00968800	brain	0.403104	0.022	0.151	high
147	cg00970752	brain	0.201846	0.4606	0.911	low
167	cg01428095	brain	0.495883	0.066	0.389	high
180	cg01720945	brain	0.727433	0.917	0.991	low
184	cg01782059	brain	0.555478	0.857	0.977	low
188	cg01812047	brain	0.385787	0.915	0.997	low
195	cg01970427	brain	0.642886	0.835	0.973	low
237	cg02891048	brain	0.31446	0.68	0.954	low
243	cg02935904	brain	0.636417	0.06	0.506	high
247	cg03001333	brain	0.134307	0.39985	0.945	low
279	cg03650713	brain	0.42985	0.55405	0.901	low
281	cg03769939	brain	0.162919	0.3768	0.932	low
298	cg03972163	brain	0.443173	0.588	0.925	low
304	cg04025049	brain	0.486983	0.827	0.983	low
311	cg04110886	brain	0.117659	0.70935	0.981	low
329	cg04362907	brain	0.215103	0.028	0.108	high
340	cg04549679	brain	0.508263	0.627	0.943	low
342	cg04551619	brain	0.589344	0.714	0.967	low
350	cg04621069	brain	0.425122	0.737	0.959	low
355	cg04836714	brain	0.539399	0.8007	0.976	low
390	cg05376185	brain	0.463943	0.03	0.312	high
394	cg05527091	brain	0.793103	0.954	0.998	low
396	cg05656688	brain	0.174302	0.41575	0.926	low
410	cg05802073	brain	0.166625	0.319	0.939	low
411	cg05804170	brain	0.24469	0.3907	0.974	low
425	cg06087623	brain	0.520217	0.728	0.986	low
449	cg06634717	brain	0.252311	0.43485	0.985	low
456	cg06755155	brain	0.550017	0.792	0.9632	low
457	cg06756069	brain	0.453334	0.6872	0.956	low
467	cg06868481	brain	0.327836	0.587	0.917	low
501	cg07418114	brain	0.378319	0.5347	0.9266	low
512	cg07786995	brain	0.106287	0.497	0.942	low
551	cg08714895	brain	0.78385	0.913	0.99	low
555	cg08830492	brain	0.546083	0.717	0.961	low
585	cg09261182	brain	0.432881	0.5971	0.91	low
658	cg11067964	brain	0.373147	0.577	0.92235	low
669	cg11217953	brain	0.496855	0.849	0.952	low
678	cg11258381	brain	0.453185	0.56385	0.945	low
687	cg11424674	brain	0.391603	0.6897	0.992	low
702	cg11690194	brain	0.713713	0.829	0.955	low
710	cg11743671	brain	0.55508	0.806	0.968	low
711	cg11750112	brain	0.556723	0.681	0.96	low
735	cg12441919	brain	0.489853	0.70775	0.947	low
740	cg12643917	brain	0.435651	0.78	0.974	low
754	cg12798524	brain	0.296223	0.432	0.974	low
768	cg13098071	brain	0.36243	0.561	0.988	low
769	cg13098379	brain	0.182879	0.602	0.946	low
799	cg13387826	brain	0.195997	0.41805	0.99	low
835	cg13942136	brain	0.374893	0.581	0.944	low
844	cg14166284	brain	0.234913	0.352	0.939	low
846	cg14171824	brain	0.0623277	0.236	0.975	low
848	cg14201291	brain	0.384536	0.524	0.931	low
856	cg14418633	brain	0.0900233	0.3065	0.995	low
893	cg15148028	brain	0.464487	0.8896	0.971	low
902	cg15393022	brain	0.20481	0.35	0.931	low
903	cg15447913	brain	0.26968	0.69	0.982	low
922	cg15650205	brain	0.675428	0.799	0.961	low
948	cg16257375	brain	0.72596	0.834	0.979	low
968	cg16563454	brain	0.619249	0.8268	0.966	low
974	cg16653138	brain	0.0903467	0.29	0.99	low
980	cg16681083	brain	0.304662	0.465	0.975	low
983	cg16823064	brain	0.39102	0.514	0.975	low
1014	cg17427639	brain	0.330164	0.041	0.186	high
1034	cg17750254	brain	0.442075	0.828	0.975	low
1040	cg17827328	brain	0.246592	0.598	0.983	low
1057	cg18199753	brain	0.205333	0.7894	0.953	low
1092	cg18934822	brain	0.575663	0.725	0.978	low
1130	cg19706390	brain	0.192523	0.441	0.941	low
1135	cg19803229	brain	0.24488	0.425	0.903	low
1169	cg20569855	brain	0.34419	0.564	0.9273	low
1177	cg20697066	brain	0.273779	0.397	0.909	low
1184	cg20804163	brain	0.801862	0.934	0.986	low
1199	cg21142904	brain	0.484077	0.686	0.902	low
1206	cg21262776	brain	0.40161	0.547	0.958	low
1207	cg21270847	brain	0.0902809	0.494	0.987	low
1209	cg21291759	brain	0.339847	0.452	0.97	low
1222	cg21573263	brain	0.297107	0.497	0.806	low
1224	cg21645075	brain	0.753815	0.864	0.956	low
1240	cg21913897	brain	0.307429	0.659	0.987	low
1244	cg22031783	brain	0.21833	0.5714	0.997	low
1253	cg22340762	brain	0.493447	0.75	0.948	low
1255	cg22344745	brain	0.240033	0.34415	0.925	low
1269	cg22506548	brain	0.198683	0.3938	0.984	low
1270	cg22508928	brain	0.216985	0.55585	0.871	low
1273	cg22529900	brain	0.838724	0.948	0.991	low
1288	cg22723001	brain	0.415278	0.572	0.962	low
1294	cg22871801	brain	0.49533	0.719	0.972	low
1303	cg23086843	brain	0.414107	0.54175	0.95425	low
1328	cg23723105	brain	0.258253	0.023	0.117	high
1348	cg24152511	brain	0.294014	0.402	0.913	low
1389	cg24672056	brain	0.686259	0.825	0.971	low
1394	cg24685134	brain	0.586124	0.018	0.4	high
1410	cg24883265	brain	0.200853	0.352	0.969	low
1434	cg25314600	brain	0.378277	0.6752	0.99	low
1485	cg26522351	brain	0.69185	0.873	0.971	low
1490	cg26566407	brain	0.451207	0.6829	0.958	low
1500	cg26824326	brain	0.690167	0.814	0.951	low
1508	cg26940178	brain	0.441432	0.045	0.31285	high
1520	cg27386431	brain	0.0845318	0.275	0.884	low
1525	cg27508545	brain	0.127222	0.74	0.981	low
1536	cg00017826	brain	0.223791	0.397	0.925	low
1540	cg00094734	brain	0.400858	0.544	0.871	low
1551	cg00340052	brain	0.423063	0.713	0.984	low
1560	cg00532477	brain	0.198096	0.3746	0.918	low
1564	cg00611227	brain	0.290452	0.776	0.98925	low
1569	cg00746446	brain	0.430923	0.591	0.975	low
1571	cg00820405	brain	0.55519	0.7328	0.972	low
1578	cg01125214	brain	0.387973	0.937	0.996	low
1592	cg01604404	brain	0.526614	0.66255	0.94045	low
1606	cg02139853	brain	0.489103	0.60565	0.967	low
1621	cg02713801	brain	0.508013	0.911	0.975	low
1631	cg02870147	brain	0.502671	0.6415	0.958	low
1637	cg03025986	brain	0.100216	0.869	0.997	low
1655	cg03303633	brain	0.282785	0.7971	0.961	low
1661	cg03393769	brain	0.177931	0.385	0.976	low
1666	cg03445663	brain	0.871421	0.975	1	low
1670	cg03532030	brain	0.83624	0.05	0.6789	high
1685	cg03954048	brain	0.138913	0.57755	0.912	low
1688	cg04004830	brain	0.834605	0.023	0.584	high
1704	cg04471779	brain	0.41482	0.802	0.976	low
1735	cg05361673	brain	0.723	0.839	0.933	low
1761	cg06257052	brain	0.115315	0.82845	0.971	low
1769	cg06526980	brain	0.154201	0.7317	0.984	low
1776	cg06686709	brain	0.05217	0.241	0.9258	low
1789	cg06969469	brain	0.653963	0.874	0.976	low
1837	cg08078204	brain	0.451043	0.034	0.291	high
1851	cg08266974	brain	0.429893	0.715	0.927	low
1874	cg08991742	brain	0.826505	0.051	0.7019	high
1884	cg09252301	brain	0.326127	0.63	0.921	low
1895	cg09456094	brain	0.738473	0.006	0.533	high
1905	cg09675853	brain	0.481648	0.876	0.988	low
1909	cg09708084	brain	0.469431	0.694	0.936	low
1910	cg09726726	brain	0.63797	0.747	0.963	low
1914	cg09799039	brain	0.456937	0.7633	0.968	low
1941	cg10357060	brain	0.151466	0.29405	0.949	low
1960	cg10645314	brain	0.589993	0.764	0.993	low
1974	cg10947827	brain	0.844391	0.055	0.266	high
2013	cg12070646	brain	0.45651	0.6061	0.937	low
2018	cg12245706	brain	0.187808	0.336	0.986	low
2020	cg12256362	brain	0.686951	0.788	0.939	low
2035	cg12821679	brain	0.641757	0.85435	0.97	low
2048	cg13144059	brain	0.134957	0.661	0.991	low
2049	cg13218739	brain	0.373141	0.696	0.984	low
2053	cg13309510	brain	0.721847	0.849	0.996	low
2063	cg13585492	brain	0.78348	0.88845	0.97	low
2087	cg14165096	brain	0.327779	0.703	0.97	low
2090	cg14196395	brain	0.196186	0.334	0.989	low
2092	cg14239497	brain	0.709224	0.82	0.975	low
2097	cg14323539	brain	0.260667	0.444	0.796	low
2106	cg14460503	brain	0.6495	0.876	0.996	low
2107	cg14464361	brain	0.514365	0.79845	0.98	low
2112	cg14535245	brain	0.266857	0.4642	0.896	low
2129	cg14930335	brain	0.735935	0.913	0.987	low
2148	cg15262728	brain	0.532687	0.832	0.985	low
2159	cg15550100	brain	0.269947	0.822	0.991	low
2170	cg15775218	brain	0.195423	0.454	0.95515	low
2176	cg15913725	brain	0.194243	0.425	0.981	low
2179	cg16096176	brain	0.209017	0.799	0.975	low
2201	cg16652521	brain	0.368448	0.507	0.938	low
2202	cg16701523	brain	0.820791	0.921	0.986	low
2235	cg17324671	brain	0.416985	0.776	0.988	low
2260	cg17851725	brain	0.227926	0.35	0.927	low
2277	cg18278899	brain	0.258723	0.6205	0.97	low
2285	cg18455731	brain	0.766502	0.895	0.969	low
2295	cg18666930	brain	0.5406	0.67635	0.93365	low
2307	cg19052272	brain	0.433847	0.543	0.944	low
2309	cg19125791	brain	0.746769	0.889	0.985	low
2336	cg19724910	brain	0.288398	0.522	0.952	low
2337	cg19759366	brain	0.410983	0.899	0.995	low
2341	cg19988482	brain	0.197551	0.3078	0.927	low
2355	cg20202112	brain	0.12699	0.423	0.985	low
2359	cg20341504	brain	0.8917	0.031	0.5896	high
2367	cg20495333	brain	0.364967	0.56	0.95505	low
2368	cg20506745	brain	0.174471	0.284	0.937	low
2378	cg20702527	brain	0.250785	0.6743	0.964	low
2399	cg21132587	brain	0.552843	0.757	0.982	low
2409	cg21564365	brain	0.691653	0.943	0.989	low
2429	cg22112075	brain	0.150358	0.3278	0.839	low
2437	cg22373519	brain	0.166003	0.901	0.979	low
2439	cg22387781	brain	0.221894	0.4205	0.923	low
2453	cg22745354	brain	0.149963	0.289	0.741	low
2460	cg22924060	brain	0.374527	0.552	0.977	low
2488	cg23456409	brain	0.609437	0.065	0.461	high
2505	cg23681112	brain	0.412158	0.693	0.966	low
2515	cg24008957	brain	0.196116	0.488	0.983	low
2558	cg25101898	brain	0.522892	0.7422	0.9528	low
2572	cg25428929	brain	0.30991	0.8214	0.992	low
2590	cg25889035	brain	0.20205	0.609	0.941	low
2620	cg26628476	brain	0.194271	0.452	0.9352	low
2624	cg26669897	brain	0.370321	0.627	0.989	low
2644	cg27309098	brain	0.744584	0.925	0.992	low
2650	cg27587568	brain	0.671178	0.837	0.974	low
2652	cg27628891	brain	0.234919	0.5372	0.992	low
2654	cg00071984	brain	0.659299	0.876	0.995	low
2670	cg00804179	brain	0.126833	0.4314	0.99	low
2689	cg01317029	brain	0.226777	0.4058	0.947	low
2694	cg01792686	brain	0.735747	0.887	0.984	low
2700	cg01911613	brain	0.865062	0.04	0.73615	high
2701	cg01948202	brain	0.724434	0.0538	0.5882	high
2712	cg02332206	brain	0.663568	0.813	0.947	low
2730	cg02923224	brain	0.446622	0.6999	0.941	low
2731	cg02945385	brain	0.123517	0.54505	0.96	low
2750	cg03891268	brain	0.516869	0.619	0.953	low
2757	cg04246526	brain	0.358674	0.496	0.928	low
2825	cg07593340	brain	0.441418	0.672	0.928	low
2870	cg10144104	brain	0.50811	0.6503	0.946	low
2882	cg10604373	brain	0.117485	0.459	0.915	low
2887	cg11084015	brain	0.60556	0.828	0.961	low
2894	cg11799511	brain	0.758515	0.9323	0.996	low
2895	cg11830695	brain	0.268783	0.019	0.153	high
2900	cg12292584	brain	0.60687	0.973	1	low
2905	cg12579534	brain	0.401517	0.836	0.98	low
2938	cg14641596	brain	0.31569	0.57895	0.931	low
2953	cg15230883	brain	0.243653	0.574	0.94	low
2954	cg15264020	brain	0.284322	0.731	0.99	low
2970	cg15876825	brain	0.242576	0.42635	0.985	low
2998	cg17088155	brain	0.32818	0.019	0.1	high
3044	cg18722840	brain	0.143414	0.3575	0.821	low
3050	cg18790741	brain	0.670292	0.782	0.974	low
3053	cg19033906	brain	0.316413	0.474	0.914	low
3073	cg19756253	brain	0.616281	0.896	0.971	low
3082	cg20224111	brain	0.286303	0.86245	0.99	low
3100	cg21140931	brain	0.354737	0.485	0.928	low
3142	cg23222057	brain	0.622021	0.741	0.976	low
3145	cg23346128	brain	0.3914	0.5987	0.943	low
3152	cg23819669	brain	0.558757	0.746	0.978	low
3167	cg24524379	brain	0.638017	0.042	0.49	high
3168	cg24588891	brain	0.793565	0.92	0.988	low
3190	cg25439655	brain	0.808687	0.04055	0.638	high
3198	cg25660156	brain	0.688748	0.804	0.974	low
3211	cg26293920	brain	0.599927	0.738	0.883	low
3212	cg26319282	brain	0.327397	0.469	0.941	low
3218	cg26389316	brain	0.226881	0.78685	0.979	low
3254	cg00559635	brain	0.59963	0.76775	0.967	low
3272	cg01578875	brain	0.410058	0.6701	0.955	low
3278	cg01753966	brain	0.544135	0.789	0.97	low
3317	cg03214478	brain	0.767379	0.897	0.976	low
3333	cg03782771	brain	0.309043	0.582	0.939	low
3370	cg05154546	brain	0.280953	0.53595	0.969	low
3434	cg07727358	brain	0.44941	0.674	0.991	low
3473	cg08604785	brain	0.587969	0.965	0.997	low
3476	cg08758887	brain	0.411223	0.613	0.961	low
3485	cg09217856	brain	0.544906	0.736	0.967	low
3489	cg09279566	brain	0.235587	0.44065	0.942	low
3535	cg10755899	brain	0.197563	0.385	0.971	low
3538	cg10792923	brain	0.479798	0.043	0.2332	high
3558	cg11547104	brain	0.300316	0.676	0.982	low
3690	cg16425726	brain	0.583912	0.703	0.987	low
3691	cg16508529	brain	0.619836	0.751	0.926	low
3708	cg16950088	brain	0.787959	0.948	1	low
3721	cg17266278	brain	0.583797	0.69755	0.977	low
3730	cg17521583	brain	0.563671	0.012	0.13875	high
3762	cg19082131	brain	0.647595	0.8308	0.978	low
3766	cg19149915	brain	0.353806	0.514	0.9552	low
3770	cg19396363	brain	0.788263	0.929	0.9857	low
3781	cg19660515	brain	0.401461	0.587	0.961	low
3802	cg20588113	brain	0.365666	0.48345	0.933	low
3856	cg22903657	brain	0.453285	0.875	0.976	low
3868	cg23418467	brain	0.171498	0.3901	0.966	low
3878	cg23781334	brain	0.300672	0.443	0.972	low
3908	cg24890103	brain	0.394488	0.59625	0.99275	low
3950	cg26358950	brain	0.37618	0.529	0.9304	low
3977	cg27301092	brain	0.706171	0.912	0.968	low
3999	cg00409126	brain	0.766903	0.03925	0.636	high
4005	cg00607989	brain	0.343659	0.453	0.927	low
4019	cg01148731	brain	0.312565	0.572	0.9364	low
4052	cg02249657	brain	0.225339	0.43	0.939	low
4092	cg04058281	brain	0.293667	0.491	0.938	low
4099	cg04196933	brain	0.524619	0.787	0.992	low
4103	cg04265672	brain	0.374149	0.708	0.976	low
4112	cg04597532	brain	0.758607	0.044	0.342	high
4129	cg05573381	brain	0.573074	0.019	0.456	high
4160	cg06627334	brain	0.366127	0.4695	0.977	low
4223	cg08293303	brain	0.875579	0.0989	0.763	high
4259	cg08930131	brain	0.25496	0.388	0.955	low
4279	cg09660894	brain	0.217715	0.562	0.94	low
4306	cg10737521	brain	0.51744	0.046	0.37	high
4352	cg12080675	brain	0.457973	0.01	0.34125	high
4356	cg12186317	brain	0.22492	0.355	0.92865	low
4395	cg13325904	brain	0.226819	0.327	0.98	low
4409	cg13908833	brain	0.24436	0.401	0.913	low
4445	cg14956201	brain	0.270127	0.519	0.9108	low
4465	cg15609272	brain	0.581195	0.031	0.39815	high
4485	cg16294152	brain	0.572883	0.709	0.962	low
4518	cg17306279	brain	0.202667	0.3718	0.9682	low
4567	cg18430895	brain	0.792791	0.034	0.688	high
4592	cg19023977	brain	0.163753	0.3384	0.944	low
4607	cg19678610	brain	0.175934	0.368	0.904	low
4632	cg21109192	brain	0.179702	0.3582	0.897	low
4633	cg21129181	brain	0.184319	0.323	0.93	low
4647	cg21569714	brain	0.408039	0.702	0.976	low
4691	cg23167035	brain	0.30138	0.45115	0.975	low
4755	cg25363336	brain	0.742	0.85	0.952	low
4768	cg25653165	brain	0.23237	0.41005	0.923	low
4778	cg26103104	brain	0.250808	0.56	0.905	low
4825	cg27318774	brain	0.36363	0.626	0.961	low
4844	cg00346623	brain	0.505447	0.70375	0.97	low
4917	cg02770672	brain	0.227354	0.455	0.973	low
4924	cg02964172	brain	0.689926	0.913	0.997	low
4927	cg03069098	brain	0.427808	0.77	0.947	low
4933	cg03127034	brain	0.322769	0.834	0.97	low
4955	cg03893395	brain	0.349084	0.61825	0.935	low
4981	cg04483062	brain	0.189935	0.4957	0.89665	low
4985	cg04537567	brain	0.276628	0.014	0.159	high
5010	cg05447100	brain	0.273125	0.701	0.914	low
5014	cg05526015	brain	0.331447	0.45	0.945	low
5038	cg06103642	brain	0.373151	0.017	0.137	high
5088	cg07588430	brain	0.426579	0.93	0.992	low
5114	cg08354681	brain	0.288441	0.408	0.841	low
5146	cg09233791	brain	0.264842	0.475	0.929	low
5202	cg10719970	brain	0.359041	0.4916	0.925	low
5277	cg12827283	brain	0.450027	0.557	0.939	low
5286	cg12992112	brain	0.550793	0.018	0.337	high
5305	cg13442386	brain	0.385512	0.5511	0.968	low
5335	cg14218374	brain	0.614741	0.75	0.954	low
5337	cg14254433	brain	0.144497	0.373	0.9066	low
5368	cg15022051	brain	0.154987	0.46	0.993	low
5395	cg15760474	brain	0.0767726	0.3385	0.993	low
5403	cg16083044	brain	0.629003	0.752	0.988	low
5507	cg18833958	brain	0.462914	0.037	0.283	high
5525	cg19368103	brain	0.263098	0.509	0.914	low
5529	cg19409583	brain	0.493973	0.708	0.971	low
5539	cg19697584	brain	0.801413	0.968	0.996	low
5564	cg20434586	brain	0.269313	0.054	0.15345	high
5571	cg20710635	brain	0.484596	0.028	0.16	high
5579	cg20907136	brain	0.663112	0.061	0.523	high
5589	cg21228424	brain	0.206122	0.576	0.979	low
5607	cg21762523	brain	0.385903	0.026	0.175	high
5673	cg23514619	brain	0.343799	0.025	0.071	high
5684	cg24123116	brain	0.684026	0.809	0.963	low
5736	cg25410010	brain	0.338377	0.558	0.962	low
5776	cg26474203	brain	0.470308	0.608	0.986	low
5778	cg26668919	brain	0.583709	0.03	0.2969	high
5784	cg26889659	brain	0.106871	0.31135	0.976	low
5836	cg00459992	brain	0.255542	0.668	0.964	low
5842	cg00540828	brain	0.489269	0.768	0.993	low
5847	cg00670698	brain	0.304057	0.035	0.168	high
5848	cg00716277	brain	0.827003	0.055	0.656	high
5868	cg01275887	brain	0.129979	0.601	0.985	low
5889	cg01847021	brain	0.264357	0.399	0.849	low
5893	cg01966561	brain	0.322525	0.437	0.937	low
5917	cg02452209	brain	0.577043	0.829	0.977	low
5924	cg02635482	brain	0.749776	0.906	0.986	low
5928	cg02664177	brain	0.582088	0.801	0.964	low
5935	cg02743256	brain	0.30688	0.7053	0.978	low
5942	cg02844647	brain	0.199333	0.41	0.766	low
5973	cg03446876	brain	0.672448	0.802	0.966	low
5984	cg03590328	brain	0.31818	0.51185	0.93	low
6017	cg04526616	brain	0.488783	0.833	0.979	low
6021	cg04635849	brain	0.150513	0.334	0.855	low
6029	cg04925511	brain	0.63493	0.831	0.98	low
6038	cg05124021	brain	0.594205	0.063	0.482	high
6049	cg05398580	brain	0.34793	0.005	0.088	high
6087	cg06387496	brain	0.369617	0.5432	0.983	low
6092	cg06466782	brain	0.373498	0.555	0.988	low
6094	cg06506863	brain	0.2005	0.326	0.96035	low
6106	cg06721601	brain	0.288642	0.50555	0.99	low
6115	cg06875413	brain	0.176995	0.791	0.994	low
6129	cg07161369	brain	0.746047	0.022	0.584	high
6131	cg07190543	brain	0.730543	0.85395	0.984	low
6140	cg07351675	brain	0.415367	0.548	0.984	low
6142	cg07459478	brain	0.401044	0.5452	0.947	low
6168	cg08105834	brain	0.100376	0.229	0.942	low
6178	cg08368520	brain	0.117372	0.548	0.9445	low
6180	cg08379029	brain	0.569354	0.768	0.933	low
6192	cg08607625	brain	0.38937	0.574	0.972	low
6204	cg08802482	brain	0.161553	0.339	0.938	low
6224	cg09362578	brain	0.631186	0.838	0.987	low
6253	cg09929930	brain	0.6078	0.89575	0.993	low
6258	cg10028823	brain	0.43524	0.558	0.982	low
6259	cg10030512	brain	0.423131	0.749	0.986	low
6264	cg10127554	brain	0.242067	0.463	0.952	low
6273	cg10427027	brain	0.692838	0.8637	0.992	low
6285	cg10607454	brain	0.31512	0.505	0.98	low
6307	cg11001739	brain	0.639683	0.796	0.974	low
6309	cg11050988	brain	0.348753	0.468	0.938	low
6340	cg11895696	brain	0.198983	0.6113	0.974	low
6344	cg11980004	brain	0.262913	0.017	0.113	high
6388	cg13024471	brain	0.512937	0.675	0.952	low
6413	cg13765278	brain	0.152789	0.482	0.98295	low
6427	cg14014627	brain	0.424108	0.68	0.931	low
6428	cg14015401	brain	0.602767	0.747	0.95	low
6435	cg14203426	brain	0.210289	0.749	0.994	low
6466	cg15039797	brain	0.566281	0.819	0.996	low
6470	cg15264162	brain	0.187024	0.59645	0.991	low
6498	cg15914316	brain	0.721368	0.87705	0.996	low
6516	cg16329842	brain	0.342469	0.939	0.989	low
6524	cg16581738	brain	0.177529	0.452	0.996	low
6560	cg17212127	brain	0.188878	0.2932	0.885	low
6566	cg17321639	brain	0.494591	0.88895	0.999	low
6579	cg17545141	brain	0.301538	0.6	0.895	low
6589	cg17713751	brain	0.324094	0.87615	0.98	low
6612	cg18188891	brain	0.706992	0.9154	0.998	low
6621	cg18519737	brain	0.572347	0.886	0.988	low
6645	cg18966688	brain	0.388863	0.494	0.984	low
6649	cg19033943	brain	0.53775	0.716	0.986	low
6656	cg19130610	brain	0.345906	0.815	0.984	low
6669	cg19263161	brain	0.627423	0.755	0.946	low
6672	cg19336198	brain	0.224074	0.441	0.908	low
6677	cg19419389	brain	0.773538	0.882	0.975	low
6680	cg19446358	brain	0.283288	0.921	1	low
6685	cg19486070	brain	0.169728	0.334	0.993	low
6707	cg20052214	brain	0.619323	0.784	0.9494	low
6724	cg20392203	brain	0.544817	0.889	0.994	low
6748	cg20914341	brain	0.531753	0.65185	0.93115	low
6753	cg21005607	brain	0.190485	0.39245	0.917	low
6760	cg21113776	brain	0.428171	0.53515	0.913	low
6790	cg21768604	brain	0.760605	0.864	0.985	low
6799	cg22100274	brain	0.409609	0.527	0.991	low
6826	cg22677475	brain	0.712455	0.848	0.993	low
6851	cg23298862	brain	0.097191	0.527	0.964	low
6853	cg23375948	brain	0.682053	0.907	0.984	low
6870	cg23693738	brain	0.147157	0.258	0.9207	low
6875	cg23926006	brain	0.618047	0.756	0.948	low
6940	cg25484712	brain	0.617451	0.922	0.994	low
6962	cg25964019	brain	0.760838	0.898	0.999	low
6964	cg25981350	brain	0.62225	0.8033	0.978	low
6984	cg26275264	brain	0.565493	0.72	0.961	low
6989	cg26385074	brain	0.309447	0.004	0.05505	high
6995	cg26510723	brain	0.233117	0.393	0.932	low
7015	cg26814635	brain	0.778073	0.925	0.995	low
7044	cg27462820	brain	0.567113	0.929	0.986	low
7067	cg00306523	brain	0.318616	0.667	0.942	low
7092	cg01467836	brain	0.790468	0.892	0.97	low
7102	cg01851874	brain	0.1114	0.247	0.986	low
7110	cg02192555	brain	0.420527	0.823	0.996	low
7113	cg02247300	brain	0.801432	0.915	0.981	low
7121	cg02637537	brain	0.0858528	0.189	0.963	low
7152	cg03696370	brain	0.409893	0.604	0.945	low
7159	cg03979241	brain	0.0967651	0.242	0.96	low
7192	cg05239890	brain	0.635262	0.8321	0.959	low
7224	cg06554228	brain	0.818764	0.936	0.993	low
7233	cg06866712	brain	0.664809	0.7713	0.978	low
7249	cg07296835	brain	0.519823	0.69205	0.936	low
7263	cg07585502	brain	0.625	0.779	0.951	low
7286	cg08452671	brain	0.326643	0.645	0.982	low
7308	cg09372546	brain	0.54811	0.049	0.334	high
7322	cg09890746	brain	0.790497	0.934	0.989	low
7329	cg10039163	brain	0.821614	0.956	1	low
7340	cg10296718	brain	0.348167	0.509	0.971	low
7355	cg11136969	brain	0.318632	0.867	0.987	low
7369	cg11759875	brain	0.381528	0.7085	0.977	low
7371	cg11784799	brain	0.206579	0.318	0.988	low
7396	cg12484808	brain	0.731802	0.852	0.985	low
7409	cg13065228	brain	0.201467	0.303	0.941	low
7410	cg13090007	brain	0.245678	0.6063	0.984	low
7411	cg13153009	brain	0.37986	0.604	0.967	low
7420	cg13372862	brain	0.662863	0.833	0.983	low
7434	cg14489570	brain	0.578627	0.034	0.42	high
7442	cg14825340	brain	0.659286	0.7759	0.966	low
7458	cg15684329	brain	0.485738	0.927	0.996	low
7508	cg17635294	brain	0.369231	0.493	0.959	low
7520	cg18106968	brain	0.427792	0.80625	0.923	low
7563	cg19995229	brain	0.51397	0.715	0.939	low
7584	cg20786909	brain	0.70933	0.82405	0.979	low
7608	cg21449445	brain	0.779054	0.901	0.978	low
7639	cg22334059	brain	0.180674	0.358	0.914	low
7692	cg24525461	brain	0.223593	0.739	0.954	low
7720	cg25674613	brain	0.26411	0.369	0.883	low
7755	cg26952928	brain	0.51582	0.743	0.948	low
7781	cg13413792	brain	0.63724	0.783	0.993	low
7806	cg13489501	brain	0.771301	0.8989	0.995	low
7821	cg13558431	brain	0.736203	0.921	0.994	low
7826	cg13601936	brain	0.436466	0.5463	0.983	low
7836	cg13700197	brain	0.517463	0.796	0.988	low
7848	cg13773148	brain	0.483957	0.786	0.941	low
7875	cg13922800	brain	0.17286	0.565	0.8764	low
7901	cg14055970	brain	0.154215	0.30805	0.969	low
7907	cg14085606	brain	0.701962	0.856	0.978	low
7910	cg14094347	brain	0.212212	0.394	0.902	low
7931	cg14175330	brain	0.448397	0.615	0.949	low
7972	cg14397120	brain	0.58581	0.69	0.937	low
7986	cg14485633	brain	0.118926	0.32	0.895	low
7996	cg14546258	brain	0.367785	0.8757	0.958	low
8000	cg14582917	brain	0.187765	0.303	0.913	low
8032	cg21235108	brain	0.601381	0.79095	0.98	low
8063	cg00622375	brain	0.4279	0.6185	0.94	low
8088	cg01119718	brain	0.825314	0.929	0.994	low
8116	cg02172891	brain	0.82443	0.931	0.995	low
8133	cg02620054	brain	0.144283	0.254	0.9114	low
8144	cg02995791	brain	0.443212	0.677	0.975	low
8165	cg03479211	brain	0.156458	0.26	0.923	low
8204	cg04635277	brain	0.534863	0.71465	0.966	low
8222	cg05292404	brain	0.475525	0.69	0.901	low
8230	cg05544394	brain	0.644312	0.881	0.955	low
8233	cg05618683	brain	0.284007	0.561	0.931	low
8237	cg05760937	brain	0.588513	0.71365	0.987	low
8239	cg05872570	brain	0.611113	0.765	0.958	low
8241	cg05905030	brain	0.354974	0.6612	0.932	low
8257	cg06259934	brain	0.242357	0.37685	0.929	low
8268	cg06473608	brain	0.49761	0.60335	0.968	low
8271	cg06517181	brain	0.66484	0.849	0.983	low
8331	cg08195405	brain	0.48112	0.789	0.995	low
8373	cg09196257	brain	0.743548	0.871	0.976	low
8390	cg09544149	brain	0.370295	0.556	0.9387	low
8394	cg09598552	brain	0.440217	0.5824	0.9386	low
8396	cg09689404	brain	0.27484	0.38425	0.936	low
8403	cg09787504	brain	0.134973	0.712	0.99	low
8418	cg10207362	brain	0.69585	0.808	0.9542	low
8426	cg10448724	brain	0.309433	0.708	0.956	low
8438	cg10799668	brain	0.334699	0.7144	0.993	low
8439	cg10809560	brain	0.196368	0.47135	0.997	low
8448	cg11151314	brain	0.851717	0.968	0.998	low
8462	cg11490944	brain	0.255176	0.448	0.947	low
8466	cg11630169	brain	0.228892	0.773	0.986	low
8469	cg11672338	brain	0.5692	0.90555	0.996	low
8478	cg11961495	brain	0.386104	0.558	0.918	low
8485	cg12141457	brain	0.539423	0.737	0.939	low
8534	cg13418804	brain	0.735749	0.84	0.995	low
8538	cg13500206	brain	0.667623	0.79175	0.948	low
8545	cg13714026	brain	0.389194	0.51765	0.957	low
8570	cg14398860	brain	0.298668	0.6366	1	low
8572	cg14546128	brain	0.173492	0.7186	0.989	low
8592	cg14903612	brain	0.256394	0.396	0.9295	low
8620	cg15645203	brain	0.251818	0.35815	0.96285	low
8621	cg15713378	brain	0.161722	0.62595	0.947	low
8633	cg16210719	brain	0.160085	0.626	0.958	low
8665	cg16809293	brain	0.276836	0.598	0.971	low
8669	cg16832975	brain	0.676779	0.7802	0.992	low
8672	cg16936421	brain	0.363296	0.49	0.972	low
8686	cg17215172	brain	0.511787	0.719	0.948	low
8692	cg17276002	brain	0.705777	0.013	0.32545	high
8722	cg18074403	brain	0.670953	0.782	0.97	low
8725	cg18120576	brain	0.597913	0.719	0.949	low
8765	cg19149132	brain	0.200632	0.3008	0.965	low
8795	cg19925231	brain	0.30929	0.4229	0.917	low
8823	cg20595750	brain	0.4643	0.683	0.974	low
8835	cg21364615	brain	0.553114	0.675	0.972	low
8841	cg22785261	brain	0.868683	0.97215	1	low
8866	cg23391090	brain	0.225878	0.495	0.971	low
8924	cg24861253	brain	0.511782	0.845	0.998	low
8950	cg25594319	brain	0.38486	0.645	0.932	low
8954	cg25737283	brain	0.749555	0.852	0.956	low
8961	cg25894019	brain	0.281043	0.5108	0.987	low
8970	cg26046072	brain	0.33413	0.437	0.948	low
8980	cg26229752	brain	0.288946	0.45725	0.949	low
8986	cg26275858	brain	0.261757	0.64365	0.994	low
8997	cg26528551	brain	0.560232	0.713	0.983	low
9052	cg00317879	brain	0.391776	0.509	0.927	low
9062	cg00447817	brain	0.337625	0.52165	0.945	low
9074	cg01192061	brain	0.385226	0.713	0.906	low
9081	cg01378512	brain	0.651266	0.817	0.993	low
9084	cg01512787	brain	0.337227	0.5234	0.932	low
9090	cg01599099	brain	0.485806	0.597	0.936	low
9095	cg01699740	brain	0.169917	0.317	0.941	low
9106	cg01935096	brain	0.266993	0.61315	0.956	low
9107	cg01948223	brain	0.413583	0.528	0.902	low
9127	cg02518775	brain	0.244233	0.345	0.704	low
9149	cg03135023	brain	0.2139	0.579	0.988	low
9158	cg03345116	brain	0.247054	0.5032	0.925	low
9159	cg03357006	brain	0.483607	0.884	0.993	low
9196	cg04383058	brain	0.706148	0.083	0.5408	high
9198	cg04446762	brain	0.462987	0.085	0.351	high
9208	cg04625914	brain	0.524134	0.717	0.975	low
9213	cg04725041	brain	0.338241	0.63575	0.963	low
9218	cg04800788	brain	0.270613	0.416	0.94	low
9252	cg05697539	brain	0.376647	0.67	0.997	low
9254	cg05725263	brain	0.248543	0.374	0.973	low
9269	cg05962325	brain	0.276256	0.009	0.108	high
9271	cg05964544	brain	0.668383	0.7771	0.957	low
9277	cg06080571	brain	0.385796	0.5136	0.96	low
9279	cg06088782	brain	0.270083	0.559	0.9175	low
9283	cg06154903	brain	0.256291	0.481	0.977	low
9305	cg06767142	brain	0.414613	0.572	0.973	low
9336	cg07498426	brain	0.29002	0.6062	0.942	low
9356	cg07737063	brain	0.694735	0.8269	0.979	low
9362	cg07985890	brain	0.798314	0.031	0.3216	high
9367	cg08079806	brain	0.309919	0.411	0.966	low
9371	cg08114533	brain	0.395167	0.068	0.271	high
9395	cg08496523	brain	0.237957	0.667	0.967	low
9407	cg08718050	brain	0.145251	0.897	0.991	low
9411	cg08843756	brain	0.383953	0.54675	0.898	low
9430	cg09336922	brain	0.211933	0.367	0.90975	low
9432	cg09411730	brain	0.835923	0.023	0.38705	high
9434	cg09430223	brain	0.391413	0.569	0.94885	low
9442	cg09563846	brain	0.7346	0.85795	0.995	low
9454	cg09705456	brain	0.540267	0.7638	1	low
9463	cg09845015	brain	0.360131	0.528	0.972	low
9493	cg10747192	brain	0.380923	0.8061	0.999	low
9515	cg11279857	brain	0.23933	0.039	0.135	high
9517	cg11328898	brain	0.338633	0.451	0.963	low
9559	cg12266049	brain	0.302164	0.816	0.99	low
9562	cg12308391	brain	0.610233	0.7151	0.978	low
9565	cg12380441	brain	0.722419	0.146	0.524	high
9605	cg13219127	brain	0.437008	0.67815	0.949	low
9615	cg13579167	brain	0.357167	0.7257	0.975	low
9664	cg14842237	brain	0.2894	0.626	0.987	low
9671	cg15045356	brain	0.547521	0.6547	0.969	low
9674	cg15109172	brain	0.694857	0.803	0.955	low
9680	cg15188398	brain	0.750639	0.8746	0.991	low
9696	cg15527674	brain	0.250232	0.499	0.923	low
9717	cg15934634	brain	0.29805	0.764	0.999	low
9733	cg16278877	brain	0.63029	0.8097	0.987	low
9743	cg16467700	brain	0.206701	0.335	0.939	low
9755	cg16944941	brain	0.178983	0.4998	0.954	low
9768	cg17341113	brain	0.691067	0.849	0.994	low
9773	cg17565303	brain	0.728613	0.9161	0.999	low
9777	cg17676132	brain	0.70785	0.897	0.987	low
9790	cg18090970	brain	0.679461	0.831	0.968	low
9798	cg18269526	brain	0.817377	0.939	0.982	low
9816	cg18801906	brain	0.73002	0.926	0.981	low
9832	cg19303748	brain	0.45534	0.046	0.31265	high
9833	cg19375587	brain	0.43382	0.64855	0.955	low
9844	cg19584547	brain	0.255713	0.441	0.965	low
9845	cg19586845	brain	0.155567	0.258	0.903	low
9857	cg19812706	brain	0.292524	0.013	0.093	high
9858	cg19851113	brain	0.518693	0.703	0.924	low
9901	cg21193639	brain	0.443168	0.6162	0.992	low
9908	cg21672408	brain	0.240375	0.678	0.937	low
9920	cg21933743	brain	0.737507	0.853	0.978	low
9973	cg23531697	brain	0.309518	0.526	0.948	low
9990	cg23791672	brain	0.228799	0.4136	0.782	low
10001	cg23946462	brain	0.74345	0.844	0.983	low
10025	cg24478926	brain	0.636297	0.8919	0.993	low
10036	cg24865495	brain	0.73899	0.84	0.985	low
10038	cg24980551	brain	0.68982	0.86895	0.995	low
10044	cg25073705	brain	0.642223	0.837	0.99	low
10059	cg25595636	brain	0.459071	0.586	0.88595	low
10060	cg25598308	brain	0.312887	0.56705	0.943	low
10077	cg26073542	brain	0.443167	0.563	0.938	low
10093	cg26361553	brain	0.500707	0.695	0.974	low
10096	cg26429499	brain	0.236782	0.706	0.926	low
10108	cg26671281	brain	0.175498	0.318	0.9032	low
10114	cg26892308	brain	0.507967	0.65295	0.966	low
10136	cg27456707	brain	0.51846	0.6262	0.993	low
10147	cg00175901	brain	0.386098	0.019	0.257	high
10152	cg00254608	brain	0.251696	0.555	0.924	low
10160	cg00766289	brain	0.273379	0.379	0.889	low
10183	cg01589353	brain	0.253609	0.868	0.97	low
10213	cg02553054	brain	0.709518	0.063	0.45	high
10220	cg02755669	brain	0.360263	0.605	0.969	low
10225	cg03048372	brain	0.316387	0.484	0.993	low
10238	cg03510349	brain	0.689554	0.041	0.44715	high
10241	cg03550075	brain	0.54711	0.658	0.937	low
10251	cg03954861	brain	0.456093	0.04	0.123	high
10266	cg04701618	brain	0.533069	0.7621	0.988	low
10268	cg04792034	brain	0.241347	0.367	0.934	low
10269	cg04797936	brain	0.279813	0.032	0.0882	high
10304	cg06196801	brain	0.468939	0.022	0.347	high
10324	cg06932415	brain	0.566514	0.683	0.952	low
10344	cg07658449	brain	0.275631	0.546	0.951	low
10358	cg08143046	brain	0.444037	0.624	0.959	low
10360	cg08193681	brain	0.296053	0.498	0.946	low
10363	cg08299299	brain	0.552667	0.69785	0.977	low
10376	cg08728495	brain	0.17212	0.347	0.938	low
10377	cg08740698	brain	0.284187	0.029	0.15175	high
10395	cg09239106	brain	0.267103	0.399	0.951	low
10398	cg09416860	brain	0.653227	0.77	0.942	low
10407	cg09860804	brain	0.418323	0.6766	0.962	low
10417	cg10087172	brain	0.705412	0.027	0.437	high
10428	cg10452531	brain	0.270532	0.052	0.149	high
10444	cg11002258	brain	0.258471	0.35955	0.978	low
10447	cg11125883	brain	0.439847	0.602	0.9	low
10450	cg11228165	brain	0.348715	0.883	0.994	low
10462	cg11688548	brain	0.522926	0.9117	0.993	low
10479	cg12098623	brain	0.176537	0.017	0.073	high
10499	cg12984948	brain	0.0954133	0.4217	0.783	low
10502	cg13220901	brain	0.391517	0.655	0.946	low
10507	cg13411923	brain	0.256579	0.6057	0.991	low
10522	cg13842421	brain	0.268083	0.417	0.948	low
10530	cg14143331	brain	0.602333	0.887	0.999	low
10548	cg14947547	brain	0.62848	0.03	0.189	high
10555	cg15172381	brain	0.532518	0.046	0.431	high
10562	cg15417875	brain	0.282923	0.61395	0.996	low
10563	cg15424882	brain	0.321143	0.779	0.938	low
10564	cg15443202	brain	0.130674	0.47965	0.942	low
10567	cg15466933	brain	0.546235	0.65895	0.98205	low
10581	cg16393012	brain	0.823105	0.023	0.642	high
10656	cg19476647	brain	0.75857	0.048	0.4592	high
10664	cg19658522	brain	0.621595	0.8487	0.974	low
10670	cg19834563	brain	0.499682	0.668	0.95	low
10673	cg19888509	brain	0.13437	0.316	0.971	low
10685	cg20263165	brain	0.345736	0.452	0.956	low
10705	cg21027526	brain	0.65607	0.057	0.545	high
10712	cg21269045	brain	0.495111	0.7109	0.955	low
10759	cg23079808	brain	0.738171	0.032	0.365	high
10776	cg23592392	brain	0.306627	0.63165	0.997	low
10793	cg24105081	brain	0.18116	0.4119	0.992	low
10798	cg24274347	brain	0.547043	0.885	0.977	low
10809	cg24771877	brain	0.216141	0.368	0.944	low
10818	cg25124228	brain	0.554578	0.956	0.995	low
10833	cg25738529	brain	0.164727	0.272	0.949	low
10837	cg25819846	brain	0.425492	0.619	0.983	low
10848	cg26214972	brain	0.316142	0.4421	0.84	low
10889	cg27220070	brain	0.656267	0.068	0.4574	high
10892	cg27317813	brain	0.10508	0.215	0.932	low
10909	cg00130181	brain	0.495236	0.629	0.938	low
10933	cg01248385	brain	0.189939	0.5671	0.991	low
10942	cg01792403	brain	0.392274	0.045	0.232	high
10948	cg02067585	brain	0.834671	0.954	1	low
10957	cg02592525	brain	0.312555	0.69945	0.989	low
10988	cg03736774	brain	0.513883	0.6377	0.962	low
11067	cg08569979	brain	0.335138	0.627	0.957	low
11090	cg09770095	brain	0.470435	0.854	0.996	low
11094	cg09977852	brain	0.508923	0.644	0.976	low
11121	cg11312353	brain	0.207042	0.559	0.975	low
11127	cg11997708	brain	0.675569	0.028	0.2598	high
11135	cg12405258	brain	0.779726	0.021	0.491	high
11163	cg14142627	brain	0.453443	0.844	0.988	low
11172	cg14534144	brain	0.195458	0.4632	0.988	low
11184	cg15158045	brain	0.267273	0.58795	0.946	low
11217	cg16555595	brain	0.64287	0.747	0.943	low
11260	cg18559356	brain	0.714011	0.862	0.975	low
11275	cg19632836	brain	0.188615	0.423	0.959	low
11289	cg20161029	brain	0.373114	0.068	0.246	high
11298	cg20631820	brain	0.103805	0.221	0.93765	low
11300	cg20691608	brain	0.0984715	0.215	0.939	low
11314	cg21418534	brain	0.257959	0.369	0.931	low
11319	cg21609154	brain	0.20486	0.371	0.964	low
11356	cg23118561	brain	0.0821033	0.23335	0.964	low
11358	cg23167246	brain	0.308688	0.51	0.977	low
11359	cg23180593	brain	0.480677	0.788	0.996	low
11362	cg23299476	brain	0.789575	0.909	0.995	low
11376	cg24121069	brain	0.160959	0.55745	0.986	low
11424	cg26350803	brain	0.783475	0.899	0.998	low
11442	cg00687612	brain	0.28042	0.49595	0.948	low
11454	cg01126699	brain	0.363327	0.4697	0.953	low
11504	cg02854229	brain	0.199197	0.344	0.96125	low
11509	cg02970735	brain	0.58564	0.728	0.981	low
11510	cg03017135	brain	0.15205	0.3697	0.736	low
11523	cg04285855	brain	0.310093	0.5198	0.971	low
11529	cg04545963	brain	0.715542	0.084	0.4988	high
11530	cg04571965	brain	0.470063	0.029	0.211	high
11550	cg05224126	brain	0.226535	0.5279	0.986	low
11564	cg06776201	brain	0.115773	0.286	0.956	low
11568	cg06801852	brain	0.399726	0.6289	0.976	low
11570	cg06867623	brain	0.25495	0.597	0.959	low
11576	cg06934468	brain	0.68135	0.839	0.988	low
11583	cg07139509	brain	0.787713	0.019	0.3298	high
11637	cg10418626	brain	0.117262	0.2806	0.986	low
11648	cg10860578	brain	0.313812	0.417	0.915	low
11688	cg13166942	brain	0.327936	0.4677	0.932	low
11689	cg13185188	brain	0.488284	0.041	0.387	high
11716	cg14171369	brain	0.10635	0.25365	0.932	low
11720	cg14274357	brain	0.30895	0.42515	0.98	low
11766	cg16050468	brain	0.119467	0.307	0.934	low
11772	cg16106804	brain	0.346017	0.581	0.972	low
11774	cg16202259	brain	0.254816	0.37995	0.989	low
11812	cg18324600	brain	0.37855	0.592	0.903	low
11816	cg18477204	brain	0.602153	0.023	0.109	high
11818	cg18505593	brain	0.274458	0.702	0.992	low
11825	cg18727782	brain	0.782318	0.902	0.973	low
11854	cg19860245	brain	0.374696	0.58955	0.938	low
11864	cg19961800	brain	0.575348	0.785	0.961	low
11871	cg20050237	brain	0.436615	0.627	0.953	low
11911	cg23119063	brain	0.218907	0.765	0.984	low
11945	cg23920953	brain	0.766162	0.027	0.4152	high
11958	cg24158448	brain	0.133797	0.2755	0.863	low
11973	cg25558761	brain	0.403679	0.6592	0.988	low
11998	cg27161702	brain	0.483509	0.622	0.916	low
12016	cg00630237	brain	0.761347	0.93375	0.988	low
12022	cg00793843	brain	0.339553	0.034	0.19	high
12036	cg01666796	brain	0.275047	0.589	0.983	low
12051	cg02747151	brain	0.628485	0.888	0.996	low
12056	cg03310087	brain	0.49227	0.7688	0.989	low
12098	cg06100807	brain	0.531329	0.012	0.185	high
12128	cg08375808	brain	0.760073	0.865	0.97	low
12133	cg08779207	brain	0.480793	0.78645	0.955	low
12138	cg09467944	brain	0.18146	0.4114	0.924	low
12140	cg09553651	brain	0.262587	0.407	0.924	low
12165	cg11429271	brain	0.677923	0.037	0.44035	high
12172	cg12123693	brain	0.318727	0.85835	0.992	low
12175	cg12349571	brain	0.422728	0.693	0.967	low
12187	cg12700439	brain	0.587306	0.803	0.955	low
12193	cg13166748	brain	0.20233	0.43175	0.979	low
12197	cg13571576	brain	0.482699	0.8237	0.995	low
12249	cg18139053	brain	0.703601	0.877	0.972	low
12272	cg19380361	brain	0.40828	0.021	0.15	high
12295	cg20714708	brain	0.470907	0.824	0.991	low
12299	cg20906524	brain	0.306169	0.5242	0.919	low
12312	cg21702011	brain	0.142427	0.264	0.724	low
12357	cg24660635	brain	0.124378	0.303	0.979	low
12397	cg26971783	brain	0.409125	0.641	0.894	low
12402	cg27365627	brain	0.358573	0.566	0.959	low
12413	cg00088691	brain	0.775295	0.9109	0.994	low
12415	cg00118783	brain	0.269773	0.3854	0.9756	low
12417	cg00144414	brain	0.470912	0.88985	0.967	low
12432	cg00352652	brain	0.390488	0.661	0.986	low
12434	cg00381442	brain	0.24454	0.407	0.9041	low
12478	cg00712935	brain	0.498033	0.606	0.957	low
12480	cg00739667	brain	0.110383	0.476	0.958	low
12484	cg00806214	brain	0.29939	0.497	0.967	low
12487	cg00823110	brain	0.462271	0.684	0.934	low
12490	cg00860354	brain	0.116562	0.264	0.975	low
12513	cg01003448	brain	0.445113	0.038	0.214	high
12526	cg01159194	brain	0.319852	0.442	0.967	low
12540	cg01388260	brain	0.335287	0.531	0.953	low
12544	cg01431873	brain	0.134563	0.7085	0.937	low
12550	cg01523759	brain	0.275182	0.732	0.952	low
12562	cg01624768	brain	0.453047	0.734	0.99	low
12564	cg01652078	brain	0.649712	0.851	0.983	low
12573	cg01727408	brain	0.311868	0.53425	0.948	low
12581	cg01782247	brain	0.257413	0.691	0.988	low
12616	cg02174252	brain	0.564752	0.827	0.952	low
12621	cg02202742	brain	0.24868	0.466	0.942	low
12631	cg02282640	brain	0.686923	0.815	0.963	low
12636	cg02402630	brain	0.614104	0.939	0.986	low
12670	cg02656871	brain	0.282307	0.457	0.985	low
12692	cg02958327	brain	0.439863	0.027	0.21335	high
12694	cg02997585	brain	0.450307	0.60415	0.978	low
12695	cg03004860	brain	0.343847	0.6411	0.993	low
12713	cg03157530	brain	0.833757	0.945	0.991	low
12725	cg03349020	brain	0.36434	0.024	0.152	high
12731	cg03441945	brain	0.16554	0.536	0.931	low
12743	cg03579904	brain	0.232137	0.4578	0.992	low
12761	cg03782858	brain	0.808546	0.945	0.992	low
12769	cg03856411	brain	0.497613	0.81235	0.989	low
12774	cg03891598	brain	0.199033	0.012	0.052	high
12792	cg04145522	brain	0.71202	0.96	0.997	low
12820	cg04522310	brain	0.872232	0.019	0.632	high
12823	cg04558424	brain	0.42657	0.5948	0.982	low
12835	cg04718447	brain	0.370107	0.526	0.935	low
12851	cg04874795	brain	0.937813	0.11815	0.827	high
12858	cg04944090	brain	0.519447	0.70005	0.969	low
12923	cg05542681	brain	0.496377	0.02	0.347	high
12932	cg05678789	brain	0.832107	0.973	1	low
12934	cg05696153	brain	0.252622	0.615	0.945	low
12939	cg05724197	brain	0.222532	0.377	0.8998	low
12951	cg05835346	brain	0.260361	0.444	0.969	low
12974	cg06038470	brain	0.692321	0.824	0.978	low
12978	cg06113801	brain	0.318807	0.552	0.986	low
12982	cg06153873	brain	0.632711	0.8079	0.994	low
12983	cg06156729	brain	0.253797	0.378	0.941	low
12993	cg06250127	brain	0.588151	0.70635	0.948	low
12994	cg06263126	brain	0.63265	0.8765	0.98	low
13003	cg06320418	brain	0.373757	0.534	0.955	low
13044	cg06670039	brain	0.288699	0.395	0.987	low
13045	cg06701800	brain	0.157825	0.8497	0.995	low
13096	cg07221298	brain	0.30849	0.4363	0.931	low
13106	cg07304551	brain	0.280423	0.76095	0.978	low
13109	cg07338658	brain	0.426117	0.5635	0.959	low
13121	cg07482202	brain	0.35289	0.01	0.161	high
13128	cg07532353	brain	0.139509	0.288	0.958	low
13132	cg07585257	brain	0.181869	0.7968	0.971	low
13163	cg07990880	brain	0.619642	0.896	0.964	low
13173	cg08073667	brain	0.616525	0.8352	0.993	low
13193	cg08297616	brain	0.354524	0.582	0.953	low
13204	cg08401628	brain	0.427447	0.60845	0.989	low
13205	cg08409642	brain	0.794038	0.077	0.645	high
13226	cg08640475	brain	0.562713	0.7024	0.987	low
13247	cg08884074	brain	0.427139	0.663	0.89815	low
13271	cg09197397	brain	0.38055	0.69	0.944	low
13274	cg09220891	brain	0.297798	0.46355	0.944	low
13278	cg09250149	brain	0.349	0.62545	0.984	low
13281	cg09274451	brain	0.755269	0.89	0.96	low
13317	cg09635866	brain	0.288513	0.707	0.952	low
13323	cg09695187	brain	0.62797	0.7381	0.957	low
13332	cg09776094	brain	0.49977	0.62375	0.969	low
13369	cg10058850	brain	0.241616	0.509	0.901	low
13383	cg10163338	brain	0.311187	0.851	0.966	low
13410	cg10453148	brain	0.61638	0.91645	0.994	low
13433	cg16581085	brain	0.404699	0.887	0.989	low
13434	cg16583186	brain	0.182681	0.339	0.832	low
13442	cg16659284	brain	0.145459	0.31525	0.974	low
13448	cg16679302	brain	0.331111	0.731	0.96	low
13472	cg26540647	brain	0.244703	0.419	0.952	low
13484	cg26657404	brain	0.227903	0.478	0.986	low
13512	cg26923862	brain	0.302733	0.415	0.991	low
13517	cg26953293	brain	0.54201	0.6915	0.987	low
13526	cg27048684	brain	0.259466	0.4635	0.994	low
13533	cg27128311	brain	0.314307	0.4727	0.982	low
13538	cg27146990	brain	0.507843	0.669	0.959	low
13540	cg27175943	brain	0.464779	0.56745	0.963	low
13550	cg27338807	brain	0.229171	0.45255	0.921	low
13557	cg27396760	brain	0.744893	0.86835	0.986	low
13579	cg27608563	brain	0.812709	0.916	0.992	low
13588	cg00130342	brain	0.22601	0.359	0.887	low
13621	cg01035640	brain	0.267331	0.4454	0.91	low
13635	cg01476242	brain	0.340238	0.933	0.992	low
13646	cg01759909	brain	0.307054	0.45845	0.972	low
13657	cg02026049	brain	0.55163	0.71	0.983	low
13673	cg02397064	brain	0.492887	0.6879	0.979	low
13679	cg02450725	brain	0.705407	0.878	0.985	low
13680	cg02497558	brain	0.133367	0.491	0.934	low
13686	cg02647835	brain	0.398687	0.518	0.973	low
13695	cg03026373	brain	0.244091	0.007	0.101	high
13696	cg03061122	brain	0.15724	0	0.024	high
13715	cg03582371	brain	0.47136	0.63375	0.983	low
13718	cg03700135	brain	0.488378	0.682	0.978	low
13729	cg04117801	brain	0.0563098	0.196	0.9598	low
13732	cg04163696	brain	0.537117	0.73785	0.972	low
13735	cg04194674	brain	0.376993	0.0089	0.2422	high
13747	cg04313875	brain	0.481747	0.005	0.042	high
13753	cg04512184	brain	0.719014	0.938	0.993	low
13757	cg04551967	brain	0.769977	0.871	0.983	low
13768	cg04800503	brain	0.113606	0.345	0.982	low
13775	cg04904318	brain	0.136421	0.478	0.991	low
13795	cg05347965	brain	0.393819	0.52785	0.936	low
13804	cg05490023	brain	0.185703	0.397	0.884	low
13810	cg05561386	brain	0.35874	0.76685	0.996	low
13812	cg05590233	brain	0.218382	0.476	0.889	low
13854	cg06790492	brain	0.264257	0.73755	0.982	low
13855	cg06809823	brain	0.5753	0.749	0.954	low
13868	cg07103846	brain	0.556638	0.73065	0.992	low
13886	cg07467765	brain	0.606883	0.712	0.978	low
13893	cg07823492	brain	0.08209	0.3515	0.968	low
13905	cg08155116	brain	0.2807	0.569	0.955	low
13911	cg08311321	brain	0.301381	0.4838	0.9582	low
13918	cg08533865	brain	0.536157	0.67195	0.998	low
13936	cg09010067	brain	0.335134	0.606	0.988	low
13946	cg09245302	brain	0.209662	0.4348	0.981	low
13951	cg09341020	brain	0.181969	0.438	0.8685	low
13952	cg09375892	brain	0.54565	0.71975	0.996	low
13956	cg09476950	brain	0.43704	0.559	0.943	low
13957	cg09482093	brain	0.154233	0.441	0.9472	low
13984	cg10165801	brain	0.0796756	0.191	0.7706	low
13987	cg10237765	brain	0.252466	0.403	0.935	low
14001	cg10665961	brain	0.198744	0.6664	0.946	low
14007	cg10752731	brain	0.815956	0.961	0.997	low
14017	cg11011533	brain	0.165468	0.268	0.925	low
14019	cg11079426	brain	0.728253	0.845	0.967	low
14020	cg11088422	brain	0.15819	0.006	0.053	high
14022	cg11140838	brain	0.334047	0.63	0.963	low
14024	cg11248812	brain	0.461472	0.70935	0.946	low
14025	cg11255590	brain	0.316013	0.533	0.988	low
14034	cg11469540	brain	0.36001	0.049	0.195	high
14036	cg11482879	brain	0.414783	0.5723	0.959	low
14039	cg11607332	brain	0.531763	0.68	0.93445	low
14042	cg11644585	brain	0.27995	0.776	0.989	low
14044	cg11689732	brain	0.3471	0.502	0.91	low
14052	cg11829371	brain	0.227295	0.749	0.984	low
14061	cg11980500	brain	0.837468	0.948	0.99	low
14066	cg12131414	brain	0.364767	0.008	0.166	high
14070	cg12284789	brain	0.16617	0.365	0.969	low
14074	cg12348588	brain	0.603497	0.036	0.31775	high
14080	cg12563935	brain	0.548421	0.704	0.993	low
14082	cg12602405	brain	0.0878392	0.6933	0.99	low
14097	cg13021479	brain	0.85807	0.961	0.997	low
14110	cg13293524	brain	0.106094	0.315	0.937	low
14114	cg13357416	brain	0.451786	0.619	0.971	low
14128	cg13845634	brain	0.40934	0.72085	0.944	low
14142	cg14212850	brain	0.651187	0.7949	0.983	low
14161	cg14506834	brain	0.174341	0.016	0.052	high
14179	cg14862207	brain	0.377152	0.014	0.16285	high
14184	cg14949292	brain	0.346729	0.462	0.981	low
14203	cg15446939	brain	0.287894	0.029	0.183	high
14204	cg15485247	brain	0.213565	0.8151	0.997	low
14273	cg17258335	brain	0.275893	0.5	0.977	low
14293	cg17793286	brain	0.39848	0.609	0.947	low
14300	cg17888563	brain	0.370906	0.906	0.992	low
14302	cg17939040	brain	0.371643	0.586	0.9578	low
14308	cg18050634	brain	0.423833	0.551	0.975	low
14309	cg18050844	brain	0.200567	0.4462	0.94	low
14312	cg18208742	brain	0.49777	0.60805	0.93695	low
14319	cg18455390	brain	0.18995	0.424	0.977	low
14324	cg18783374	brain	0.394488	0.52085	0.86	low
14337	cg19192101	brain	0.359862	0.5078	0.964	low
14339	cg19273756	brain	0.274397	0.635	0.936	low
14357	cg19776793	brain	0.311334	0.46715	0.957	low
14363	cg20139145	brain	0.763054	0.915	0.993	low
14368	cg20221707	brain	0.379362	0.525	0.964	low
14377	cg20402747	brain	0.436727	0.752	0.991	low
14384	cg20539816	brain	0.245007	0.42055	0.958	low
14390	cg20659057	brain	0.641589	0.903	0.99	low
14400	cg20811857	brain	0.264876	0.60435	0.985	low
14404	cg20930294	brain	0.811773	0.938	0.994	low
14405	cg20931195	brain	0.570753	0.736	0.977	low
14424	cg21453758	brain	0.538953	0.6618	0.966	low
14441	cg21937867	brain	0.532372	0.657	0.949	low
14465	cg22509384	brain	0.527443	0.724	0.98915	low
14471	cg22660933	brain	0.234151	0.639	0.984	low
14477	cg22789318	brain	0.166576	0.69315	0.99	low
14486	cg23014425	brain	0.218185	0.459	0.985	low
14497	cg23401459	brain	0.383397	0.766	0.996	low
14509	cg23833461	brain	0.202073	0.443	0.987	low
14559	cg24775616	brain	0.481045	0.015	0.374	high
14563	cg24900666	brain	0.306211	0.633	0.964	low
14568	cg25019648	brain	0.345773	0.007	0.225	high
14570	cg25051233	brain	0.461213	0.577	0.956	low
14573	cg25176883	brain	0.805953	0.9404	1	low
14574	cg25189247	brain	0.466351	0.575	0.937	low
14600	cg25898516	brain	0.773865	0.89	0.985	low
14614	cg26335251	brain	0.325287	0.428	0.85255	low
14640	cg27101023	brain	0.700563	0.855	0.96	low
14653	cg27343663	brain	0.743033	0.92	0.988	low
14657	cg27427491	brain	0.269415	0.3952	0.963	low
14659	cg27566403	brain	0.0969033	0.237	0.965	low
14684	cg01037496	brain	0.280694	0.814	0.947	low
14747	cg12605662	brain	0.429644	0.013	0.21275	high
14750	cg12708841	brain	0.342777	0.909	0.999	low
14794	cg16824643	brain	0.0901333	0.351	0.982	low
14826	cg21410293	brain	0.0958395	0.383	0.975	low
14836	cg23549472	brain	0.222397	0.547	0.95	low
14863	cg27602263	brain	0.262953	0.032	0.105	high
14873	cg00438215	brain	0.453	0.013	0.274	high
14901	cg01447828	brain	0.187472	0.343	0.6795	low
14930	cg02446487	brain	0.670037	0.838	0.969	low
14931	cg02447462	brain	0.710273	0.034	0.6101	high
14966	cg03156477	brain	0.62204	0.729	0.966	low
14972	cg03306486	brain	0.847553	0.007	0.392	high
14991	cg03716852	brain	0.13129	0.23425	0.835	low
15008	cg04523661	brain	0.0983072	0.42385	0.964	low
15011	cg04592958	brain	0.711993	0.877	0.989	low
15046	cg05913684	brain	0.169107	0.29945	0.905	low
15056	cg06615719	brain	0.88595	0.007	0.232	high
15074	cg07527607	brain	0.468377	0.647	0.934	low
15084	cg07743231	brain	0.487658	0.079	0.384	high
15088	cg07769957	brain	0.76059	0.041	0.603	high
15092	cg07804711	brain	0.339613	0.032	0.082	high
15093	cg07846737	brain	0.507835	0.6126	0.993	low
15101	cg07979385	brain	0.173717	0.279	0.904	low
15118	cg08143701	brain	0.774668	0.898	1	low
15155	cg08869066	brain	0.196319	0.5527	0.944	low
15190	cg10169241	brain	0.674177	0.025	0.522	high
15193	cg10253929	brain	0.27063	0.012	0.1237	high
15194	cg10369688	brain	0.49207	0.077	0.232	high
15204	cg10808783	brain	0.739697	0.016	0.313	high
15205	cg10819350	brain	0.769853	0.071	0.6354	high
15246	cg12154045	brain	0.8437	0.0551	0.7349	high
15256	cg12486308	brain	0.362887	0.01	0.127	high
15258	cg12536502	brain	0.216289	0.017	0.082	high
15291	cg13750214	brain	0.21593	0.51515	0.991	low
15318	cg14559388	brain	0.56517	0.033	0.314	high
15367	cg15563309	brain	0.554332	0.894	0.984	low
15385	cg16010385	brain	0.629583	0.761	0.988	low
15405	cg16705777	brain	0.349907	0.5669	0.948	low
15413	cg16897193	brain	0.872157	0.066	0.7581	high
15425	cg17504135	brain	0.396805	0.611	0.979	low
15478	cg19305488	brain	0.67476	0.009	0.347	high
15479	cg19333963	brain	0.79362	0.011	0.309	high
15498	cg19752322	brain	0.57169	0.722	0.971	low
15504	cg19904122	brain	0.297345	0.055	0.195	high
15515	cg20446404	brain	0.638411	0.2798	0.535	high
15529	cg21153658	brain	0.79197	0.145	0.47	high
15542	cg21772011	brain	0.431647	0.58	0.864	low
15551	cg22046408	brain	0.530367	0.028	0.3725	high
15589	cg22735419	brain	0.480413	0.782	0.943	low
15613	cg23314866	brain	0.683677	0.092	0.52705	high
15619	cg23839891	brain	0.72187	0.929	0.98	low
15637	cg24128093	brain	0.691187	0.938	0.99	low
15678	cg25302015	brain	0.483224	0.6951	0.907	low
15707	cg25814383	brain	0.607393	0.016	0.072	high
15717	cg26495575	brain	0.73008	0.059	0.366	high
15736	cg26817371	brain	0.73172	0.048	0.59075	high
15787	cg02737268	brain	0.104054	0.30165	0.97535	low
15846	cg07543830	brain	0.155334	0.36	0.847	low
15877	cg10024484	brain	0.55327	0.745	0.989	low
15931	cg14224313	brain	0.37845	0.715	0.948	low
16001	cg22039839	brain	0.814592	0.971	0.997	low
16029	cg24128806	brain	0.409283	0.5243	0.9119	low
16036	cg24595510	brain	0.392516	0.039	0.231	high
16151	cg14685006	brain	0.597565	0.711	0.938	low
16212	cg23897377	brain	0.665168	0.902	0.997	low
16220	cg24928023	brain	0.229705	0.494	0.949	low
16221	cg25157095	brain	0.550957	0.68465	0.919	low
16238	cg27187798	brain	0.395484	0.57555	0.942	low
16255	cg01311181	brain	0.726511	0.055	0.543	high
16277	cg03328201	brain	0.295667	0.53885	0.907	low
16286	cg03890368	brain	0.219697	0.373	0.98	low
16308	cg06225154	brain	0.379448	0.019	0.187	high
16338	cg10150278	brain	0.708213	0.83	0.973	low
16340	cg10249506	brain	0.244077	0.52035	0.961	low
16351	cg11225751	brain	0.72849	0.03	0.60935	high
16368	cg12894883	brain	0.70894	0.8469	0.999	low
16401	cg16597537	brain	0.564054	0.741	0.949	low
16406	cg17336139	brain	0.720727	0.04	0.561	high
16410	cg17852224	brain	0.639347	0.028	0.534	high
16414	cg18265887	brain	0.492154	0.011	0.3059	high
16451	cg22416021	brain	0.481299	0.894	0.986	low
16487	cg26138144	brain	0.4156	0.017	0.2929	high
16493	cg27004801	brain	0.780027	0.962	0.997	low
16500	cg27647370	brain	0.187007	0.3916	0.972	low
16554	cg00040419	brain	0.630625	0.04	0.474	high
16567	cg00369058	brain	0.161583	0.375	0.886	low
16580	cg00714323	brain	0.812976	0.959	0.999	low
16587	cg00813999	brain	0.743885	0.058	0.633	high
16642	cg02469604	brain	0.467405	0.6073	0.955	low
16658	cg02879659	brain	0.365205	0.49065	0.916	low
16663	cg02989381	brain	0.633652	0.023	0.4246	high
16703	cg04032096	brain	0.221935	0.337	0.972	low
16726	cg04688815	brain	0.484581	0.603	0.933	low
16765	cg05891083	brain	0.559221	0.689	0.978	low
16776	cg06220755	brain	0.415627	0.61525	0.977	low
16784	cg06452970	brain	0.0813367	0.193	0.73	low
16821	cg07592828	brain	0.374778	0.562	0.946	low
16823	cg07768843	brain	0.306604	0.472	0.986	low
16848	cg08750061	brain	0.632777	0.03705	0.486	high
16871	cg09764075	brain	0.345019	0.461	0.956	low
16888	cg10479459	brain	0.0818833	0.2154	0.94	low
16894	cg10910730	brain	0.374594	0.54045	0.968	low
16945	cg13355801	brain	0.629401	0.884	0.994	low
16977	cg14539730	brain	0.442822	0.643	0.96	low
16978	cg14725537	brain	0.33833	0.46	0.964	low
16981	cg14814331	brain	0.374797	0.557	0.937	low
16988	cg15228617	brain	0.565346	0.6744	0.958	low
16994	cg15334207	brain	0.18536	0.39	0.821	low
17011	cg15803618	brain	0.392004	0.524	0.958	low
17029	cg16397077	brain	0.514551	0.709	0.981	low
17046	cg16846332	brain	0.240981	0.372	0.931	low
17072	cg17572800	brain	0.644426	0.014	0.5149	high
17099	cg18515545	brain	0.714979	0.018	0.457	high
17103	cg18627493	brain	0.0896733	0.2598	0.958	low
17127	cg19499945	brain	0.344088	0.583	0.931	low
17138	cg19780684	brain	0.41683	0.016	0.286	high
17163	cg20521035	brain	0.351721	0.498	0.95055	low
17167	cg20746793	brain	0.701422	0.92145	0.995	low
17184	cg21255939	brain	0.540031	0.773	0.982	low
17194	cg21771569	brain	0.281812	0.411	0.954	low
17219	cg22985134	brain	0.315217	0.426	0.955	low
17321	cg26889826	brain	0.397313	0.5362	0.986	low
17339	cg27465534	brain	0.840549	0.017	0.568	high
17344	ch.X.1282647F	brain	0.202578	0	0.04375	high
17347	ch.X.2195099F	brain	0.210737	0.002	0.056	high
17360	cg00030501	brain	0.692942	0.8193	0.987	low
17378	cg00068153	brain	0.599474	0.854	0.979	low
17383	cg00083262	brain	0.4681	0.041	0.303	high
17393	cg00102183	brain	0.282447	0.92625	0.992	low
17446	cg00246451	brain	0.802856	0.026	0.65755	high
17453	cg00252781	brain	0.535375	0.053	0.351	high
17471	cg00321478	brain	0.142154	0.46925	0.977	low
17483	cg00335361	brain	0.800532	0.932	0.991	low
17488	cg00344655	brain	0.37265	0.502	0.949	low
17497	cg00387445	brain	0.530342	0.006	0.302	high
17527	cg00526163	brain	0.135993	0.006	0.033	high
17530	cg00534255	brain	0.65864	0.802	0.991	low
17531	cg00535618	brain	0.500527	0.656	0.834	low
17557	cg00594099	brain	0.144177	0.32	0.955	low
17577	cg00712762	brain	0.398997	0.694	0.966	low
17599	cg00786909	brain	0.358209	0.52555	0.989	low
17614	cg00826603	brain	0.650048	0.813	0.98	low
17618	cg00838829	brain	0.655738	0.82295	0.99	low
17655	cg00948250	brain	0.599165	0.855	0.966	low
17659	cg00950809	brain	0.31371	0.036	0.201	high
17665	cg00958241	brain	0.469146	0.731	0.94	low
17681	cg00987097	brain	0.736507	0.84	0.961	low
17695	cg01021631	brain	0.23648	0.72945	0.976	low
17705	cg01065679	brain	0.577579	0.7712	0.985	low
17709	cg01069808	brain	0.323547	0.64375	0.979	low
17711	cg01071185	brain	0.177502	0.459	0.917	low
17722	cg01115565	brain	0.530527	0.761	0.972	low
17727	cg01178703	brain	0.705387	0.807	0.983	low
17748	cg01318461	brain	0.448793	0.845	0.982	low
17749	cg01320507	brain	0.813235	0.936	0.999	low
17755	cg01346152	brain	0.410847	0.02	0.274	high
17766	cg01406203	brain	0.323492	0.55315	0.94485	low
17771	cg01413368	brain	0.812823	0.961	0.998	low
17780	cg01428953	brain	0.146332	0.3214	0.877	low
17789	cg01438286	brain	0.559511	0.022	0.367	high
17795	cg01445827	brain	0.43963	0.569	0.98	low
17838	cg01620569	brain	0.16821	0.005	0.058	high
17849	cg01715450	brain	0.303294	0.518	0.931	low
17891	cg01808739	brain	0.658528	0.019	0.3888	high
17892	cg01810953	brain	0.549707	0.011	0.063	high
17896	cg01821043	brain	0.54868	0.713	0.929	low
17898	cg01822600	brain	0.437629	0.73315	0.982	low
17908	cg01878019	brain	0.784	0.899	0.986	low
17935	cg01942927	brain	0.364088	0.009	0.222	high
17942	cg01974375	brain	0.577221	0.027	0.433	high
17948	cg01983216	brain	0.274883	0.784	0.989	low
17971	cg02088347	brain	0.666163	0.885	0.98	low
17972	cg02088366	brain	0.297333	0.033	0.17	high
17978	cg02117416	brain	0.630937	0.795	0.976	low
17981	cg02131465	brain	0.517537	0.65895	0.98	low
17983	cg02152578	brain	0.20359	0.016	0.0993	high
17998	cg02235261	brain	0.550897	0.79	0.976	low
18008	cg02289752	brain	0.16439	0.291	0.855	low
18032	cg02390515	brain	0.159479	0.448	0.976	low
18057	cg02491234	brain	0.391673	0.507	0.902	low
18058	cg02493846	brain	0.713701	0.137	0.587	high
18066	cg02574734	brain	0.21209	0.3586	0.934	low
18079	cg02630175	brain	0.407632	0.638	0.9669	low
18082	cg02632362	brain	0.864395	0.0498	0.754	high
18085	cg02639608	brain	0.329997	0.025	0.151	high
18087	cg02670343	brain	0.2278	0.349	0.888	low
18090	cg02673901	brain	0.278967	0.4227	0.85	low
18094	cg02697519	brain	0.395037	0.633	0.983	low
18137	cg02892772	brain	0.312724	0.561	0.99	low
18144	cg02902637	brain	0.224997	0.364	0.947	low
18146	cg02902915	brain	0.592286	0.7871	0.991	low
18148	cg02904701	brain	0.427685	0.018	0.271	high
18177	cg03003073	brain	0.289024	0.007	0.152	high
18198	cg03105091	brain	0.674437	0.78	0.96	low
18200	cg03108928	brain	0.416078	0.5401	0.975	low
18206	cg03117079	brain	0.463397	0.022	0.3302	high
18217	cg03145482	brain	0.678727	0.795	0.985	low
18231	cg03260624	brain	0.389164	0.549	0.961	low
18240	cg03317045	brain	0.653527	0.003	0.234	high
18261	cg03420013	brain	0.512092	0.668	0.982	low
18269	cg03435439	brain	0.183348	0.29	0.98	low
18285	cg03517466	brain	0.522261	0.029	0.4015	high
18298	cg03539970	brain	0.461978	0.83725	0.997	low
18338	cg03741850	brain	0.759602	0.93	0.994	low
18342	cg03747028	brain	0.156321	0	0.037	high
18368	cg03883331	brain	0.216882	0.33905	0.982	low
18387	cg03944444	brain	0.792479	0.893	0.988	low
18397	cg03959306	brain	0.248973	0.559	0.989	low
18415	cg04025127	brain	0.38693	0.504	0.903	low
18418	cg04063547	brain	0.634806	0.8581	0.97795	low
18443	cg04115136	brain	0.790051	0.923	0.99	low
18444	cg04119678	brain	0.590907	0.034	0.27	high
18458	cg04140525	brain	0.35512	0.474	0.889	low
18481	cg04219726	brain	0.107163	0.3221	0.764	low
18482	cg04221461	brain	0.0847633	0.312	0.838	low
18491	cg04234543	brain	0.413857	0.57575	0.896	low
18514	cg04297922	brain	0.222597	0.344	0.965	low
18516	cg04308687	brain	0.688474	0.005	0.455	high
18540	cg04393855	brain	0.152899	0.004	0.042	high
18541	cg04394641	brain	0.643832	0.907	0.995	low
18573	cg04506601	brain	0.229109	0.025	0.09	high
18578	cg04520340	brain	0.0496333	0.203	0.842	low
18580	cg04549418	brain	0.40366	0.53	0.868	low
18586	cg04568981	brain	0.452256	0.771	0.979	low
18602	cg04629204	brain	0.0675133	0.208	0.826	low
18683	cg04993605	brain	0.449141	0.003	0.318	high
18691	cg05037033	brain	0.519686	0.649	0.991	low
18703	cg05053365	brain	0.244553	0.413	0.966	low
18711	cg05127636	brain	0.397	0.908	0.995	low
18722	cg05229742	brain	0.302097	0.586	0.951	low
18739	cg05314024	brain	0.681323	0.07	0.462	high
18752	cg05351942	brain	0.447253	0.6027	0.9543	low
18768	cg05396156	brain	0.444712	0.545	0.985	low
18782	cg05589454	brain	0.261733	0.432	0.96	low
18787	cg05600023	brain	0.382087	0.495	0.942	low
18790	cg05625543	brain	0.2515	0.79575	0.992	low
18802	cg05703211	brain	0.408314	0.7583	0.99	low
18870	cg05931551	brain	0.447758	0.5965	0.988	low
18884	cg05962033	brain	0.694156	0.959	0.997	low
18914	cg06173758	brain	0.293121	0.769	0.965	low
18920	cg06187103	brain	0.145663	0.012	0.04	high
18924	cg06197731	brain	0.56122	0.689	0.957	low
18930	cg06210367	brain	0.798754	0.907	0.996	low
18932	cg06221087	brain	0.372159	0.74095	0.986	low
18957	cg06358792	brain	0.667303	0.919	0.998	low
18959	cg06375148	brain	0.495659	0.004	0.307	high
18963	cg06388544	brain	0.417269	0.594	0.939	low
18970	cg06441106	brain	0.237453	0.016	0.123	high
18977	cg06447341	brain	0.21877	0.391	0.81	low
18994	cg06529149	brain	0.829748	0.15625	0.67625	high
19000	cg06537801	brain	0.351488	0.588	0.975	low
19010	cg06616755	brain	0.5825	0.7424	0.992	low
19023	cg06719487	brain	0.462085	0.015	0.308	high
19034	cg06755263	brain	0.64877	0.786	0.962	low
19037	cg06758477	brain	0.71726	0.873	0.975	low
19041	cg06769116	brain	0.21563	0.676	0.98	low
19045	cg06776976	brain	0.863575	0.006	0.708	high
19046	cg06778747	brain	0.123163	0.239	0.87	low
19048	cg06783003	brain	0.477337	0.661	0.953	low
19050	cg06785060	brain	0.545193	0.772	0.935	low
19054	cg06791083	brain	0.593514	0.91375	0.991	low
19093	cg06868958	brain	0.731963	0.858	0.986	low
19102	cg06889348	brain	0.373463	0.53	0.891	low
19115	cg06909503	brain	0.336084	0.488	0.969	low
19120	cg06929152	brain	0.778745	0.914	0.993	low
19124	cg06937997	brain	0.479709	0.013	0.303	high
19137	cg06954855	brain	0.13513	0.291	0.9	low
19146	cg06970451	brain	0.220912	0.342	0.977	low
19154	cg06981504	brain	0.68563	0.835	0.957	low
19178	cg07090424	brain	0.283109	0.464	0.904	low
19203	cg07145988	brain	0.278945	0.567	0.951	low
19216	cg07174182	brain	0.398204	0.758	0.982	low
19227	cg07185425	brain	0.531298	0.66135	0.979	low
19229	cg07189204	brain	0.30879	0.035	0.19725	high
19245	cg07221518	brain	0.576964	0.73	0.956	low
19263	cg07320895	brain	0.459426	0.593	0.877	low
[truncated: 85,923 more rows]
