# Supplementary material for: Epigenetic information loss is a common feature of multiple diseases and aging
Source: GeroScience. 2025 Jul 11;48(2):2311–25. doi: 10.1007/s11357-025-01767-7 (PMC12972351; doi:10.1007/s11357-025-01767-7)
Supplement: Supplementary file 4 — Supplementary file4 (XLSX 17044 KB) [file 11357_2025_1767_MOESM4_ESM.xlsx]

## Sheet: Kidney
!Sample_title	genomic DNA from microdissected human kidney1	genomic DNA from microdissected human kidney2	genomic DNA from microdissected human kidney3	genomic DNA from microdissected human kidney4	genomic DNA from microdissected human kidney5	genomic DNA from microdissected human kidney6	genomic DNA from microdissected human kidney7	genomic DNA from microdissected human kidney8	genomic DNA from microdissected human kidney9	genomic DNA from microdissected human kidney10	genomic DNA from microdissected human kidney11	genomic DNA from microdissected human kidney12	genomic DNA from microdissected human kidney13	genomic DNA from microdissected human kidney14	genomic DNA from microdissected human kidney15	genomic DNA from microdissected human kidney16	genomic DNA from microdissected human kidney17	genomic DNA from microdissected human kidney18	genomic DNA from microdissected human kidney19	genomic DNA from microdissected human kidney20	genomic DNA from microdissected human kidney21	genomic DNA from microdissected human kidney22	genomic DNA from microdissected human kidney23	genomic DNA from microdissected human kidney24	genomic DNA from microdissected human kidney25	genomic DNA from microdissected human kidney26	genomic DNA from microdissected human kidney27	genomic DNA from microdissected human kidney28	genomic DNA from microdissected human kidney29	genomic DNA from microdissected human kidney30	genomic DNA from microdissected human kidney31	genomic DNA from microdissected human kidney32	genomic DNA from microdissected human kidney33	genomic DNA from microdissected human kidney34	genomic DNA from microdissected human kidney35	genomic DNA from microdissected human kidney36	genomic DNA from microdissected human kidney37	genomic DNA from microdissected human kidney38	genomic DNA from microdissected human kidney39	genomic DNA from microdissected human kidney40	genomic DNA from microdissected human kidney41	genomic DNA from microdissected human kidney42	genomic DNA from microdissected human kidney43	genomic DNA from microdissected human kidney44	genomic DNA from microdissected human kidney45	genomic DNA from microdissected human kidney46	genomic DNA from microdissected human kidney47	genomic DNA from microdissected human kidney48	genomic DNA from microdissected human kidney49
!Sample_geo_accession	GSM1231468	GSM1231469	GSM1231470	GSM1231471	GSM1231472	GSM1231473	GSM1231474	GSM1231475	GSM1231476	GSM1231477	GSM1231478	GSM1231479	GSM1231480	GSM1231481	GSM1231482	GSM1231483	GSM1231484	GSM1231485	GSM1231486	GSM1231487	GSM1231488	GSM1231489	GSM1231490	GSM1231491	GSM1231492	GSM1231493	GSM1231494	GSM1231495	GSM1231496	GSM1231497	GSM1231498	GSM1231499	GSM1231500	GSM1231501	GSM1231502	GSM1231503	GSM1231504	GSM1231505	GSM1231506	GSM1231507	GSM1231508	GSM1231509	GSM1231510	GSM1231511	GSM1231512	GSM1231513	GSM1231514	GSM1231515	GSM1231516
!Sample_status	Public on Sep 14 2013	Public on Sep 14 2013	Public on Sep 14 2013	Public on Sep 14 2013	Public on Sep 14 2013	Public on Sep 14 2013	Public on Sep 14 2013	Public on Sep 14 2013	Public on Sep 14 2013	Public on Sep 14 2013	Public on Sep 14 2013	Public on Sep 14 2013	Public on Sep 14 2013	Public on Sep 14 2013	Public on Sep 14 2013	Public on Sep 14 2013	Public on Sep 14 2013	Public on Sep 14 2013	Public on Sep 14 2013	Public on Sep 14 2013	Public on Sep 14 2013	Public on Sep 14 2013	Public on Sep 14 2013	Public on Sep 14 2013	Public on Sep 14 2013	Public on Sep 14 2013	Public on Sep 14 2013	Public on Sep 14 2013	Public on Sep 14 2013	Public on Sep 14 2013	Public on Sep 14 2013	Public on Sep 14 2013	Public on Sep 14 2013	Public on Sep 14 2013	Public on Sep 14 2013	Public on Sep 14 2013	Public on Sep 14 2013	Public on Sep 14 2013	Public on Sep 14 2013	Public on Sep 14 2013	Public on Sep 14 2013	Public on Sep 14 2013	Public on Sep 14 2013	Public on Sep 14 2013	Public on Sep 14 2013	Public on Sep 14 2013	Public on Sep 14 2013	Public on Sep 14 2013	Public on Sep 14 2013
!Sample_submission_date	2013-09-13	2013-09-13	2013-09-13	2013-09-13	2013-09-13	2013-09-13	2013-09-13	2013-09-13	2013-09-13	2013-09-13	2013-09-13	2013-09-13	2013-09-13	2013-09-13	2013-09-13	2013-09-13	2013-09-13	2013-09-13	2013-09-13	2013-09-13	2013-09-13	2013-09-13	2013-09-13	2013-09-13	2013-09-13	2013-09-13	2013-09-13	2013-09-13	2013-09-13	2013-09-13	2013-09-13	2013-09-13	2013-09-13	2013-09-13	2013-09-13	2013-09-13	2013-09-13	2013-09-13	2013-09-13	2013-09-13	2013-09-13	2013-09-13	2013-09-13	2013-09-13	2013-09-13	2013-09-13	2013-09-13	2013-09-13	2013-09-13
!Sample_last_update_date	2013-09-14	2013-09-14	2013-09-14	2013-09-14	2013-09-14	2013-09-14	2013-09-14	2013-09-14	2013-09-14	2013-09-14	2013-09-14	2013-09-14	2013-09-14	2013-09-14	2013-09-14	2013-09-14	2013-09-14	2013-09-14	2013-09-14	2013-09-14	2013-09-14	2013-09-14	2013-09-14	2013-09-14	2013-09-14	2013-09-14	2013-09-14	2013-09-14	2013-09-14	2013-09-14	2013-09-14	2013-09-14	2013-09-14	2013-09-14	2013-09-14	2013-09-14	2013-09-14	2013-09-14	2013-09-14	2013-09-14	2013-09-14	2013-09-14	2013-09-14	2013-09-14	2013-09-14	2013-09-14	2013-09-14	2013-09-14	2013-09-14
!Sample_type	genomic	genomic	genomic	genomic	genomic	genomic	genomic	genomic	genomic	genomic	genomic	genomic	genomic	genomic	genomic	genomic	genomic	genomic	genomic	genomic	genomic	genomic	genomic	genomic	genomic	genomic	genomic	genomic	genomic	genomic	genomic	genomic	genomic	genomic	genomic	genomic	genomic	genomic	genomic	genomic	genomic	genomic	genomic	genomic	genomic	genomic	genomic	genomic	genomic
!Sample_channel_count	1	1	1	1	1	1	1	1	1	1	1	1	1	1	1	1	1	1	1	1	1	1	1	1	1	1	1	1	1	1	1	1	1	1	1	1	1	1	1	1	1	1	1	1	1	1	1	1	1
!Sample_source_name_ch1	kidney 1	kidney 2	kidney 3	kidney 4	kidney 5	kidney 6	kidney 7	kidney 8	kidney 9	kidney 10	kidney 11	kidney 12	kidney 13	kidney 14	kidney 15	kidney 16	kidney 17	kidney 18	kidney 19	kidney 20	kidney 21	kidney 22	kidney 23	kidney 24	kidney 25	kidney 26	kidney 27	kidney 28	kidney 29	kidney 30	kidney 31	kidney 32	kidney 33	kidney 34	kidney 35	kidney 36	kidney 37	kidney 38	kidney 39	kidney 40	kidney 41	kidney 42	kidney 43	kidney 44	kidney 45	kidney 46	kidney 47	kidney 48	kidney 49
!Sample_organism_ch1	Homo sapiens	Homo sapiens	Homo sapiens	Homo sapiens	Homo sapiens	Homo sapiens	Homo sapiens	Homo sapiens	Homo sapiens	Homo sapiens	Homo sapiens	Homo sapiens	Homo sapiens	Homo sapiens	Homo sapiens	Homo sapiens	Homo sapiens	Homo sapiens	Homo sapiens	Homo sapiens	Homo sapiens	Homo sapiens	Homo sapiens	Homo sapiens	Homo sapiens	Homo sapiens	Homo sapiens	Homo sapiens	Homo sapiens	Homo sapiens	Homo sapiens	Homo sapiens	Homo sapiens	Homo sapiens	Homo sapiens	Homo sapiens	Homo sapiens	Homo sapiens	Homo sapiens	Homo sapiens	Homo sapiens	Homo sapiens	Homo sapiens	Homo sapiens	Homo sapiens	Homo sapiens	Homo sapiens	Homo sapiens	Homo sapiens
!Sample_characteristics_ch1	tissue: kidney tubule	tissue: kidney tubule	tissue: kidney tubule	tissue: kidney tubule	tissue: kidney tubule	tissue: kidney tubule	tissue: kidney tubule	tissue: kidney tubule	tissue: kidney tubule	tissue: kidney tubule	tissue: kidney tubule	tissue: kidney tubule	tissue: kidney tubule	tissue: kidney tubule	tissue: kidney tubule	tissue: kidney tubule	tissue: kidney tubule	tissue: kidney tubule	tissue: kidney tubule	tissue: kidney tubule	tissue: kidney tubule	tissue: kidney tubule	tissue: kidney tubule	tissue: kidney tubule	tissue: kidney tubule	tissue: kidney tubule	tissue: kidney tubule	tissue: kidney tubule	tissue: kidney tubule	tissue: kidney tubule	tissue: kidney tubule	tissue: kidney tubule	tissue: kidney tubule	tissue: kidney tubule	tissue: kidney tubule	tissue: kidney tubule	tissue: kidney tubule	tissue: kidney tubule	tissue: kidney tubule	tissue: kidney tubule	tissue: kidney tubule	tissue: kidney tubule	tissue: kidney tubule	tissue: kidney tubule	tissue: kidney tubule	tissue: kidney tubule	tissue: kidney tubule	tissue: kidney tubule	tissue: kidney tubule
Sample_ID	6055424149_R05C02	6164621021_R01C02	6164621021_R02C01	6164621021_R04C02	6164621021_R06C02	6164621017_R01C02	6164621053_R03C02	6164621053_R04C02	6164621053_R05C02	6164621053_R06C02	6055424146_R01C02	6055424146_R05C01	6055424146_R06C01	6190781006_R01C02	6190781006_R04C01	6190781006_R04C02	6190781044_R06C01	6190781038_R02C01	6190781038_R04C02	6190781038_R05C02	6055424149_R01C01	6055424149_R02C02	6055424149_R01C02	6055424146_R05C02	6190781044_R06C02	6164621021_R03C02	6190781044_R04C01	6164621017_R06C02	6164621017_R03C02	6164621017_R06C01	6164621021_R01C01	6164621053_R02C02	6190781044_R04C02	6055424149_R04C02	6164621021_R05C01	6190781006_R01C01	6164621017_R05C01	6164621053_R03C01	6055424149_R03C02	6055424146_R04C01	6164621021_R03C01	6055424149_R05C01	6164621053_R02C01	6164621053_R01C02	6164621017_R01C01	6190781044_R02C01	6164621017_R02C01	6190781006_R02C01	6164621021_R04C01
HK_ID	HK110	HK118	HK216	HK224	HK290	HK263	HK197	HK237	HK267	HK297	HK270	HK198	HK238	HK147	HK304	HK241	HK247	HK251	HK254	HK283	HK17	HK286	HK259	HK145	HK184	HK190	HK180	HK172	HK32	HK232	HK189	HK176	HK107	HK70	HK28	HK199	HK194	HK265	HK19	HK177	HK260	HK188	HK233	HK123	HK29	HK106	HK79	HK240	HK289
Sentrix_ID	2	4	4	4	4	3	5	5	5	5	1	1	1	6	6	6	8	7	7	7	2	2	2	1	8	4	8	3	3	3	4	5	8	2	4	6	3	5	2	1	4	2	5	5	3	8	3	6	4
GFR	91.2824	72.0621	99.2368	83.1774	75.3867	79.1863	76.5332	74.8501	134.578	85.0185	96.4155	60.102	67.3645	66.0887	66.723	78.225	79.8278	71.2056	66.502	95.288	82.6628	91.7892	107.694	61.3291	65.7294	99.9384	66.8432	61.4396	79.7445	69.0423	91.3796	61.8727	67.1293	75.3217	87.4412	72.0621	90.5778	64.0185	66.2559	76.9923	62.186	72.5787	111.544	69.1081	82.0923	81.2122	65.9598	49.5345	86.2408
Dipstick	1	0	0	0	0	0	0	0	0	0	1	0	0	NA	0	0	0	0	0	0	0	0	0	0	0	0	0	0	0	0	0	0	0	2	2	1	0	2	0	NA	0	0	1	1	2	0	0	0	0
Age	48	41	53	57	71	64	67	52	51	52	61	63	67	79	57	55	61	57	87	66	56	68	59	69	66	49	66	78	63	59	62	77	63	49	48	41	63	57	58	68	82	60	54	52	80	44	70	61	50
Gender	0	1	1	0	0	0	1	1	0	1	0	1	1	0	0	0	1	1	1	1	1	0	0	0	0	0	1	1	0	0	1	1	0	1	1	1	0	0	0	0	0	0	0	0	1	0	1	0	1
Race	2	2	4	3	NA	1	1	2	2	2	1	4	2	2	NA	2	1	4	4	4	2	0	2	NA	2	1	1	NA	4	2	2	1	2	0	2	2	NA	2	1	NA	1	3	2	1	4	4	2	NA	1
BMI	18.194	21.3382	29.4868	38.2041	44.0813	24.3651	21.5216	26.8583	22.2978	33.9685	24.1287	22.9631	32.9272	NA	28.4583	27.3727	31.25	34.6122	28.1337	32.4209	34.9303	22.5027	27.9105	22.5225	34.4164	21.4993	43.5857	24.7656	24.9337	32.9156	39.8438	33.9795	22.9481	28.3987	NA	24.7493	33.8388	29.0537	90.8934	31.4263	31.0131	NA	40.3191	32.1914	32.5964	40.4898	41.1523	19.79	31.9073
DM	0	0	0	0	0	0	0	0	0	0	0	0	0	0	0	0	0	0	0	0	0	0	0	0	0	0	0	0	0	0	0	0	0	0	0	0	0	0	0	0	0	0	0	0	0	1	0	1	1
HTN	0	0	0	0	0	0	0	0	0	0	0	0	1	NA	0	0	0	0	0	0	0	0	1	1	1	1	1	1	1	1	1	1	1	1	1	1	1	1	1	1	1	1	1	1	1	0	1	1	0
glucose	NA	59	184	115	89	146	99	101	151	125	177	76	103	NA	140	111	108	106	94	140	NA	84	146	117	108	96	145	89	NA	102	96	91	114	125	200	78	131	131	NA	150	112	63	139	60	NA	154	83	184	205
BP_systole	102	148	120	158	163	99	109	124	144	114	131	133	158	NA	112	112	125	106	152	143	NA	122	144	NA	NA	NA	NA	NA	NA	156	NA	NA	129	NA	NA	NA	116	137	NA	NA	196	NA	107	NA	NA	123	NA	133	110
BP_diastole	66	76	72	88	81	61	51	77	90	59	79	90	91	NA	69	72	63	62	88	81	NA	68	93	NA	NA	NA	NA	NA	NA	86	NA	NA	74	NA	NA	NA	74	80	NA	NA	78	NA	73	NA	NA	76	NA	63	56
conversion	0.950643	0.947085	0.960916	0.958506	0.96188	0.952228	0.948097	0.954983	0.954889	0.951496	0.940816	0.938078	0.948142	0.961715	0.941538	0.95234	0.943203	0.954558	0.938477	0.945753	0.96172	0.954266	0.954806	0.955026	0.943769	0.955283	0.932781	0.960822	0.9549	0.951666	0.956168	0.945435	0.949789	0.956709	0.956966	0.935873	0.957801	0.9527	0.960916	0.944737	0.953882	0.950667	0.951225	0.958419	0.959114	0.948475	0.957847	0.945752	0.963452
outlier	0	0	0	0	0	0	0	0	0	0	0	0	0	0	0	0	0	0	0	0	0	0	0	0	0	0	0	0	0	0	0	0	0	0	0	0	0	0	0	0	0	0	0	0	0	0	0	0	0
glom_sclerosis_old	3.125	1.38889	2	NA	NA	0	0	2.31214	6.66667	0	5	23.5294	3	6.66667	0	NA	0	32	0	2.5641	1.92308	3.52941	2.85714	6.15385	9.09091	0	0	1.42857	11.9403	2.5974	4	8	2.85714	0	4.61538	3.57143	3.57143	8	2.46914	0	4.54545	0	2.5641	0	4.34783	0	0	2	0
Interstitium_Fibrosis_old	5	5	0	NA	15	0	0	0	0	0	0	10	0	0	0	NA	0	10	5	0	5	0	0	10	0	10	NA	0	5	10	10	NA	10	5	0	0	0	0	5	10	5	0	10	0	5	0	5	5	5
Tubules_Atrophy	0	0	5	1	NA	5	0	5	0	2	2	5	5	5	5	5	2	20	2	0	5	NA	0	20	5	0	0	5	10	10	5	5	5	5	5	0	5	0	2	5	5	0	5	0	2	0	5	2	3
Interstitium_Fibrosis	0	2	5	2	NA	5	0	2	2	2	2	5	5	5	10	5	2	20	2	0	5	NA	2	20	5	5	0	5	10	10	5	5	5	5	5	0	5	0	2	5	5	0	5	0	2	0	5	2	5
Glomeruli_Globally_Schlerotic	5.26316	1.14943	0.735294	1.6129	NA	13.4921	0	2.55474	4.7619	1.23457	5.44218	15.3846	7.22222	6.52174	1.53846	0	7.69231	33.9623	2.77778	12.1951	5.08475	NA	12.6437	8.82353	8.33333	0	0	1.5873	13.4146	2.98507	9.375	3.77358	0	0	5.55556	3.44828	2.63158	3.22581	3.7037	0	7.40741	0	2.27273	0	2.5	0	0.689655	10.1695	20.8
ID_REF	GSM1231468	GSM1231469	GSM1231470	GSM1231471	GSM1231472	GSM1231473	GSM1231474	GSM1231475	GSM1231476	GSM1231477	GSM1231478	GSM1231479	GSM1231480	GSM1231481	GSM1231482	GSM1231483	GSM1231484	GSM1231485	GSM1231486	GSM1231487	GSM1231488	GSM1231489	GSM1231490	GSM1231491	GSM1231492	GSM1231493	GSM1231494	GSM1231495	GSM1231496	GSM1231497	GSM1231498	GSM1231499	GSM1231500	GSM1231501	GSM1231502	GSM1231503	GSM1231504	GSM1231505	GSM1231506	GSM1231507	GSM1231508	GSM1231509	GSM1231510	GSM1231511	GSM1231512	GSM1231513	GSM1231514	GSM1231515	GSM1231516
cg00063979	0.714977	0.684065	0.641814	0.676555	0.723136	0.656333	0.652671	0.675625	0.709801	0.677323	0.561423	0.657211	0.662537	0.598865	0.612761	0.600028	0.57448	0.648639	0.56864	0.6314	0.647993	0.735437	0.650531	0.681296	0.603687	0.699152	0.660589	0.707792	0.683618	0.716914	0.705846	0.650383	0.609232	0.70147	0.701295	0.55287	0.701594	0.695527	0.709251	0.602408	0.639269	0.812431	0.72675	0.652458	0.652033	0.650827	0.687714	0.601764	0.677323
cg00067538	0.697342	0.734133	0.634739	0.659485	0.694169	0.679419	0.626569	0.655926	0.684681	0.658445	0.54104	0.619242	0.675798	0.577068	0.519421	0.581349	0.529713	0.619546	0.567936	0.589625	0.633789	0.681044	0.609038	0.662145	0.652596	0.686228	0.589026	0.719822	0.704304	0.768087	0.688288	0.65879	0.619429	0.693064	0.698366	0.533023	0.712549	0.724255	0.666305	0.624528	0.601771	0.760838	0.776488	0.602266	0.637897	0.620141	0.679554	0.559285	0.61364
cg00093544	0.527163	0.564218	0.618555	0.599239	0.625422	0.589675	0.617443	0.607901	0.632485	0.579576	0.580451	0.609317	0.596346	0.600745	0.646061	0.633601	0.681076	0.548667	0.596392	0.608874	0.62668	0.587337	0.580318	0.600711	0.572709	0.601168	0.613269	0.578211	0.605998	0.563609	0.589018	0.609856	0.612677	0.520358	0.615435	0.607999	0.577082	0.567322	0.567994	0.603838	0.583668	0.567095	0.542345	0.626058	0.600092	0.566096	0.604396	0.611792	0.648489
cg00103855	0.750988	0.670479	0.577146	0.6538	0.651311	0.668947	0.609512	0.671943	0.706129	0.695894	0.559125	0.60429	0.616739	0.602919	0.51739	0.613605	0.564883	0.543544	0.53211	0.596486	0.615197	0.730094	0.68131	0.630608	0.606988	0.604263	0.58135	0.67567	0.634897	0.673969	0.656965	0.606564	0.551201	0.688757	0.678658	0.441989	0.669349	0.645719	0.691424	0.631537	0.67569	0.764058	0.689054	0.655581	0.645776	0.584832	0.579176	0.534617	0.560364
cg00111665	0.596538	0.534736	0.545694	0.606418	0.610972	0.598529	0.533679	0.596915	0.588351	0.666055	0.438126	0.539985	0.554319	0.513323	0.449077	0.558982	0.431904	0.527289	0.455357	0.470772	0.531899	0.619657	0.557092	0.540144	0.545197	0.571808	0.467482	0.647446	0.656095	0.684543	0.512839	0.570864	0.449894	0.621637	0.63782	0.431628	0.602991	0.627918	0.606002	0.495045	0.527524	0.648892	0.702592	0.550493	0.524172	0.522049	0.568069	0.428517	0.551627
cg00127894	0.379514	0.467747	0.474121	0.501257	0.533232	0.468973	0.480475	0.490654	0.468307	0.493829	0.460017	0.486695	0.490165	0.494588	0.518038	0.525437	0.520902	0.519073	0.45366	0.491165	0.485039	0.46396	0.460564	0.503597	0.509003	0.508961	0.500443	0.499553	0.507727	0.452462	0.475682	0.455449	0.541872	0.47302	0.486964	0.486646	0.490359	0.478853	0.489237	0.4659	0.465515	0.477446	0.470519	0.475484	0.486783	0.499621	0.536075	0.510559	0.506341
cg00148025	0.654213	0.602564	0.467268	0.551056	0.525416	0.582441	0.554874	0.556436	0.574108	0.604914	0.498636	0.538797	0.573488	0.515836	0.451887	0.440079	0.417185	0.452009	0.521538	0.48433	0.525087	0.600606	0.590371	0.572113	0.45366	0.538252	0.616412	0.570206	0.546478	0.694823	0.54486	0.636983	0.469042	0.581064	0.573017	0.417166	0.568718	0.581768	0.557777	0.453541	0.550298	0.685046	0.668982	0.498038	0.526612	0.512999	0.491993	0.404389	0.464543
cg00159379	0.832047	0.735574	0.732706	0.779538	0.738126	0.815139	0.746742	0.779954	0.777303	0.772132	0.676652	0.728592	0.702873	0.669716	0.578344	0.635448	0.618736	0.634013	0.728484	0.680242	0.772328	0.796798	0.86844	0.696531	0.689371	0.707988	0.699788	0.783631	0.779095	0.795799	0.655625	0.773436	0.635772	0.763437	0.754344	0.629736	0.777384	0.790606	0.807558	0.670528	0.719616	0.820978	0.830414	0.754669	0.734552	0.681263	0.71255	0.615077	0.686305
cg00256155	0.566599	0.622745	0.64433	0.584189	0.652054	0.580788	0.650898	0.573129	0.609019	0.590608	0.594198	0.586159	0.507866	0.609583	0.671713	0.639378	0.713403	0.615783	0.612684	0.653555	0.59724	0.587867	0.61915	0.595759	0.628413	0.671258	0.568668	0.677324	0.6597	0.544816	0.56832	0.538297	0.597741	0.59707	0.618109	0.600454	0.62439	0.546757	0.62211	0.608095	0.633969	0.574226	0.503596	0.646788	0.62589	0.592854	0.670336	0.61137	0.676057
cg00268330	0.832322	0.740831	0.659952	0.725914	0.708656	0.725707	0.740975	0.688045	0.705928	0.682888	0.555995	0.65646	0.65808	0.629518	0.53549	0.618784	0.589226	0.524468	0.707184	0.658801	0.704978	0.763802	0.766277	0.634674	0.617893	0.650096	0.660548	0.685898	0.756942	0.769961	0.673995	0.760702	0.577031	0.729693	0.704447	0.584405	0.764336	0.745941	0.706688	0.715511	0.674887	0.767547	0.74703	0.638159	0.662568	0.645706	0.629673	0.535589	0.620865
cg00295485	0.170713	0.156034	0.137405	0.182049	0.159626	0.165364	0.300198	0.160452	0.158224	0.167634	0.113641	0.138447	0.116787	0.22469	0.230704	0.113072	0.101185	0.112281	0.109018	0.130365	0.142343	0.219949	0.134587	0.169521	0.109041	0.167012	0.105063	0.213127	0.173781	0.179302	0.147258	0.143416	0.107177	0.214757	0.172349	0.114178	0.303658	0.190853	0.190181	0.112237	0.122431	0.212467	0.220801	0.162162	0.135317	0.13108	0.15857	0.1074	0.314701
cg00296779	0.83194	0.66253	0.720962	0.758411	0.702472	0.808599	0.699122	0.713899	0.76271	0.698757	0.602945	0.676174	0.651404	0.654336	0.561524	0.627533	0.582216	0.600513	0.62765	0.668894	0.696434	0.754942	0.646719	0.675319	0.669	0.658685	0.6505	0.753656	0.800215	0.753853	0.640912	0.743877	0.596771	0.728916	0.680439	0.529757	0.754565	0.750778	0.762131	0.713813	0.692939	0.789702	0.792718	0.768745	0.710193	0.622486	0.707066	0.535213	0.702765
cg00302494	0.418624	0.456164	0.497622	0.449101	0.557136	0.429202	0.541021	0.513202	0.479676	0.546535	0.390742	0.419278	0.355919	0.383468	0.428402	0.401216	0.548237	0.41093	0.344139	0.448311	0.467532	0.47371	0.464494	0.429202	0.33386	0.458891	0.436782	0.478053	0.499433	0.416415	0.411934	0.43877	0.314107	0.491768	0.532917	0.361773	0.507754	0.455736	0.370307	0.387748	0.505096	0.527707	0.420694	0.461747	0.501631	0.350704	0.453243	0.346412	0.603497
cg00306284	0.530438	0.544727	0.490371	0.562749	0.563234	0.538119	0.574579	0.555964	0.619349	0.536696	0.418098	0.49941	0.507117	0.524641	0.387831	0.441705	0.426083	0.409838	0.452029	0.482518	0.541577	0.617698	0.516338	0.542691	0.474235	0.52078	0.486668	0.606876	0.630881	0.587077	0.505646	0.559367	0.421249	0.606364	0.582786	0.389179	0.567862	0.596083	0.617339	0.503069	0.508223	0.666061	0.659999	0.572199	0.535358	0.518193	0.520487	0.382812	0.529012
cg00326259	0.334174	0.374731	0.401921	0.415461	0.480573	0.334317	0.387208	0.401142	0.411735	0.394948	0.263454	0.322678	0.322375	0.276599	0.377573	0.35121	0.376284	0.343508	0.245672	0.31557	0.358824	0.377275	0.348786	0.357025	0.298329	0.452566	0.260385	0.449522	0.404463	0.379248	0.418729	0.325873	0.316246	0.424392	0.47173	0.298197	0.427272	0.382945	0.409237	0.292209	0.393573	0.434418	0.340325	0.343002	0.414836	0.296655	0.463751	0.299205	0.477058
cg00328523	0.570418	0.416183	0.455668	0.471072	0.459452	0.487419	0.441258	0.399855	0.464531	0.460357	0.349792	0.399115	0.395663	0.36739	0.325062	0.355933	0.313119	0.383889	0.391219	0.375565	0.4367	0.516339	0.439676	0.400295	0.375721	0.421845	0.378376	0.496351	0.453327	0.469197	0.449773	0.514577	0.376051	0.46832	0.471572	0.330605	0.458086	0.494902	0.506008	0.425019	0.42181	0.543023	0.506099	0.467512	0.395906	0.363203	0.376664	0.325484	0.356707
cg00336220	0.708568	0.710431	0.582699	0.650256	0.682067	0.650757	0.632721	0.649262	0.715984	0.613824	0.542803	0.60907	0.66148	0.566517	0.470117	0.574026	0.492923	0.555171	0.585926	0.550991	0.65349	0.691649	0.620977	0.646844	0.607587	0.655323	0.585993	0.634284	0.781951	0.718227	0.637201	0.596208	0.530244	0.730108	0.613955	0.472394	0.672298	0.681479	0.692325	0.554147	0.639428	0.735425	0.764696	0.676022	0.625759	0.574155	0.627393	0.475429	0.660603
cg00349608	0.631244	0.619549	0.623955	0.637397	0.601267	0.747566	0.637439	0.663995	0.675241	0.610744	0.535425	0.69502	0.676781	0.66726	0.51509	0.580219	0.565666	0.588787	0.618564	0.632599	0.646276	0.65512	0.59239	0.67313	0.610377	0.540354	0.553381	0.632166	0.697631	0.614113	0.467091	0.655813	0.585274	0.653783	0.591182	0.539844	0.596972	0.639306	0.676384	0.60811	0.610586	0.632881	0.660394	0.672166	0.639931	0.661096	0.607048	0.606114	0.62464
cg00405688	0.591315	0.61312	0.705901	0.669223	0.704643	0.574049	0.675644	0.680441	0.664642	0.661698	0.60379	0.572854	0.572796	0.623498	0.705588	0.718755	0.761326	0.683249	0.655023	0.651187	0.698331	0.600579	0.650672	0.613743	0.612598	0.707814	0.620222	0.711642	0.689196	0.556548	0.686681	0.582578	0.682514	0.650671	0.700743	0.710253	0.633753	0.524127	0.666399	0.691905	0.687519	0.576291	0.61361	0.702051	0.747794	0.62853	0.712449	0.668366	0.763813
cg00438215	0.207801	0.195819	0.235066	0.103219	0.185108	0.231827	0.232983	0.140502	0.233949	0.321321	0.20233	0.144177	0.0951043	0.173913	0.325093	0.212583	0.313111	0.239023	0.33092	0.203556	0.352002	0.191355	0.24055	0.16463	0.201159	0.302538	0.288321	0.142678	0.21728	0.215752	0.148148	0.152463	0.225984	0.154573	0.209007	0.195993	0.179416	0.212874	0.186501	0.428027	0.196158	0.110923	0.149478	0.357951	0.186425	0.240555	0.215928	0.124955	0.205326
cg00463004	0.82356	0.774769	0.744599	0.792663	0.777008	0.877788	0.739668	0.738023	0.793046	0.796964	0.734866	0.773422	0.722448	0.65759	0.769114	0.697257	0.646222	0.662329	0.72783	0.736589	0.725282	0.768861	0.811579	0.71106	0.658828	0.78426	0.725914	0.7652	0.763521	0.785188	0.674429	0.793666	0.649501	0.787594	0.785753	0.620276	0.823578	0.768891	0.773087	0.710535	0.777518	0.841845	0.804976	0.74473	0.78755	0.735237	0.750581	0.636345	0.722661
cg00473462	0.301318	0.342622	0.352666	0.416782	0.480705	0.342088	0.343859	0.389948	0.389275	0.345387	0.224312	0.342544	0.287591	0.274047	0.336773	0.345489	0.272703	0.300246	0.245891	0.307055	0.350792	0.344798	0.349304	0.337917	0.259161	0.478013	0.222088	0.411232	0.372201	0.39422	0.356926	0.292058	0.311279	0.327307	0.438492	0.274922	0.390089	0.366084	0.357243	0.313424	0.298764	0.383167	0.351212	0.360978	0.305487	0.257343	0.425569	0.222873	0.466757
cg00485171	0.637092	0.642215	0.487918	0.556655	0.605879	0.585543	0.600891	0.578829	0.58675	0.55716	0.463576	0.58667	0.545086	0.4666	0.449781	0.481056	0.445352	0.446836	0.536568	0.531287	0.576819	0.677656	0.641549	0.544866	0.488451	0.543163	0.525579	0.569551	0.573346	0.628459	0.552894	0.581722	0.474664	0.622636	0.635034	0.4394	0.584391	0.63645	0.58764	0.46529	0.543747	0.712362	0.591951	0.566989	0.504495	0.535831	0.499563	0.454097	0.478629
cg00486564	0.419545	0.409285	0.526843	0.551565	0.619648	0.405048	0.475455	0.528685	0.503713	0.49476	0.304763	0.444885	0.406255	0.375202	0.471226	0.490446	0.487523	0.459046	0.32779	0.40441	0.463695	0.483197	0.418322	0.470232	0.397375	0.568654	0.359061	0.569916	0.54064	0.466721	0.508675	0.394844	0.443483	0.543002	0.517601	0.33197	0.52551	0.480202	0.595808	0.352594	0.45883	0.500601	0.448585	0.480251	0.530138	0.380841	0.602934	0.424859	0.584031
cg00567872	0.745015	0.694366	0.65768	0.669339	0.712183	0.686915	0.718006	0.719539	0.690434	0.655343	0.533169	0.693318	0.760172	0.60359	0.520424	0.616098	0.658904	0.633431	0.610714	0.685457	0.711206	0.769426	0.667118	0.730589	0.616174	0.7178	0.568123	0.742512	0.737116	0.703932	0.580472	0.759181	0.564602	0.76542	0.794853	0.650079	0.74043	0.7592	0.756499	0.503213	0.663632	0.797743	0.719933	0.668351	0.648429	0.619183	0.813534	0.544646	0.731646
cg00570628	0.560055	0.518896	0.411657	0.502395	0.470711	0.520103	0.456124	0.499738	0.492583	0.503343	0.43266	0.518226	0.480119	0.453274	0.332135	0.386683	0.363335	0.413815	0.42088	0.41753	0.484122	0.581299	0.501859	0.488425	0.416495	0.476747	0.427482	0.516216	0.563414	0.588659	0.470879	0.524353	0.403503	0.483369	0.523898	0.337091	0.541903	0.558317	0.507464	0.386474	0.499094	0.579337	0.670568	0.4771	0.45368	0.465345	0.449641	0.385696	0.409656
cg00574563	0.412718	0.484269	0.518726	0.463959	0.580052	0.417231	0.522734	0.540467		0.506511	0.320923	0.305375	0.390317	0.364938	0.505224	0.474561	0.415794	0.444604	0.338202	0.361106	0.478547	0.473096	0.468372	0.422368	0.374306	0.568012	0.326435	0.571006	0.513544	0.43931	0.470036	0.390454	0.396613	0.558693	0.549751	0.368106	0.551059	0.466025	0.54707	0.416793	0.477353	0.506393	0.428316	0.461487	0.500285	0.410135		0.405203	0.54901
cg00576279	0.245023	0.369694	0.251363	0.423081	0.553237	0.365692	0.376731	0.299404	0.339254	0.310345	0.250189	0.467354	0.326682	0.373896	0.256693	0.367335	0.365175	0.356359	0.175918	0.28177	0.412284	0.307953	0.343505	0.375604	0.25369	0.504401	0.181896	0.382426	0.469314	0.476902	0.318944	0.229121	0.218209	0.226703	0.323981	0.137552	0.399556	0.392474	0.295991	0.330346	0.32939	0.530029	0.386345	0.369481	0.30781	0.314269	0.367948	0.170053	0.376389
cg00612828	0.648824	0.772003	0.647592	0.721755	0.819241	0.669583	0.69316	0.760377	0.713767	0.707829	0.657344	0.709898	0.765877	0.681172	0.674331	0.646352	0.685714	0.758818	0.554788	0.613647	0.657967	0.802841	0.787828	0.758134	0.714536	0.789876	0.672668	0.791572	0.766165	0.77157	0.747629	0.638934	0.732037	0.728375	0.815658	0.65972	0.695295	0.796049	0.769948	0.5749	0.714962	0.824975	0.807354	0.66615	0.729211	0.738476	0.779645	0.70199	0.746212
cg00621826	0.67129	0.574993	0.630726	0.630634	0.602399	0.659177	0.558631	0.589399	0.612895	0.599448	0.48864	0.573689	0.482541	0.490738	0.465957	0.484589	0.434737	0.493197	0.523627	0.474914	0.647719	0.680985	0.553797	0.570599	0.438919	0.540818	0.442496	0.598786	0.648034	0.524337	0.551242	0.579064	0.528138	0.630817	0.596928	0.453674	0.606794	0.61807	0.648061	0.444021	0.533007	0.670232	0.690704	0.614734	0.576276	0.467387	0.56736	0.410727	0.481415
cg00625443	0.689552	0.604298	0.569629	0.608402	0.635413	0.673701	0.5775	0.617108	0.643913	0.637259	0.548672	0.535456	0.55487	0.537666	0.586363	0.590867	0.488228	0.531354	0.482565	0.538191	0.586809	0.664984	0.567392	0.671567	0.537645	0.6637	0.605846	0.624889	0.67393	0.753414	0.602998	0.619409	0.609606	0.658551	0.625933	0.510456	0.687813	0.723734	0.683998	0.597354	0.588566	0.745624	0.650581	0.603829	0.660134	0.668328	0.694281	0.52482	0.58631
cg00668937	0.579487	0.523321	0.503909	0.521693	0.510444	0.532142	0.480857	0.559308	0.562	0.555068	0.366531	0.475357	0.472662	0.444002	0.391154	0.459951	0.387491	0.430643	0.402176	0.40367	0.529268	0.521399	0.470966	0.553309	0.456334	0.51545	0.43968	0.515611	0.581369	0.56918	0.491116	0.470051	0.472401	0.534221	0.542439	0.370386	0.541911	0.561645	0.535954	0.524372	0.491598	0.596834	0.638965	0.506097	0.487649	0.449094	0.513816	0.365527	0.476504
cg00672214	0.667906	0.524543	0.522798	0.564335	0.585852	0.567049	0.537492	0.581705	0.504608	0.536681	0.497459	0.539245	0.562686	0.52327	0.434647	0.462931	0.413228	0.53146	0.432311	0.433316	0.551381	0.631209	0.517848	0.596708	0.506995	0.562508	0.515278	0.598253	0.623453	0.630636	0.495466	0.59103	0.480661	0.639439	0.562192	0.377943	0.595508	0.627808	0.62594	0.500955	0.520314	0.706327	0.729563	0.556352	0.519549	0.500525	0.534748	0.442219	0.591928
cg00682002	0.707213	0.681508	0.768422	0.793788	0.793133	0.766407	0.754894	0.759474	0.772907	0.754864	0.616742	0.692798	0.665814	0.637028	0.680287	0.690031	0.683193	0.64614	0.636355	0.644999	0.726169	0.728839	0.729054	0.678001	0.681211	0.758843	0.614875	0.736773	0.775797	0.765745	0.754243	0.626897	0.677033	0.803544	0.787105	0.589406	0.791832	0.740333	0.781287	0.65854	0.733834	0.727273	0.673148	0.757131	0.790092	0.596258	0.784838	0.622985	0.784002
cg00692151	0.70954	0.760448	0.634486	0.735218	0.769841	0.675993	0.727552	0.740847	0.715817	0.744223	0.697477	0.726598	0.768088	0.605352	0.70667	0.658101	0.655765	0.666624	0.672605	0.675419	0.654195	0.794487	0.794708	0.680153	0.623379	0.735861	0.715403	0.744015	0.677863	0.805332	0.787919	0.770789	0.676391	0.706874	0.799459	0.674923	0.709336	0.790636	0.697892	0.542649	0.677785	0.806319	0.794533	0.629184	0.695862	0.703135	0.704205	0.635958	0.693944
cg00718444	0.813366	0.72396	0.732794	0.712975	0.736293	0.687136	0.678302	0.695665	0.759939	0.689507	0.566802	0.660198	0.687912	0.61429	0.634905	0.687539	0.611489	0.706701	0.603373	0.609224	0.731975	0.738715	0.702807	0.709534	0.648679	0.715011	0.646215	0.759946	0.727984	0.746707	0.752103	0.670975	0.668061	0.69432	0.748625	0.596629	0.732388	0.721486	0.749065	0.67495	0.630436	0.861079	0.796351	0.716328	0.665255	0.685059	0.742183	0.623074	0.718726
cg00719108	0.82354	0.802163	0.815982	0.743179	0.786956	0.865381	0.740575	0.792269	0.771823	0.801073	0.740738	0.757254	0.845135	0.818393	0.756919	0.818962	0.800063	0.853701	0.757508	0.760919	0.828601	0.807726	0.728966	0.864941	0.808693	0.791528	0.740631	0.782686	0.848164	0.793395	0.830778	0.796466	0.867291	0.797788	0.82552	0.763942	0.806098	0.850622	0.80044	0.831871	0.732807	0.867391	0.882065	0.811721	0.753572	0.820105	0.838176	0.772561	0.776857
cg00722188	0.802316	0.744123	0.672262	0.697789	0.762203	0.725072	0.699168	0.674293	0.770681	0.712899	0.608314	0.676379	0.71949	0.660695	0.605302	0.649871	0.625552	0.67652	0.638983	0.664741	0.684319	0.752161	0.719724	0.708464	0.706251	0.742132	0.659931	0.779309	0.772091	0.747747	0.771305	0.680414	0.686323	0.734242	0.770468	0.594705	0.75331	0.761894	0.716719	0.713305	0.672859	0.865136	0.829668	0.680062	0.704114	0.666807	0.711776	0.632902	0.677866
cg00732783	0.787162	0.849821	0.71483	0.834099	0.826071	0.774634	0.814037	0.798497	0.822261	0.817465	0.733728	0.812153	0.773476	0.74739	0.782242	0.759942	0.783151	0.81983	0.712296	0.752411	0.748954	0.843611	0.807182	0.808722	0.760653	0.817261	0.729246	0.82576	0.791165	0.838374	0.852858	0.812739	0.784134	0.816388	0.827743	0.73895	0.813232	0.785405	0.816031	0.683834	0.816047	0.869625	0.846154	0.760374	0.805765	0.841994	0.809358	0.770273	0.823001
cg00766220	0.819512	0.770632	0.775225	0.798728	0.800765	0.791503	0.772533	0.805058	0.798516	0.78753	0.662852	0.732486	0.753154	0.615692	0.745577	0.735262	0.763197	0.725602	0.748661	0.714232	0.771282	0.747086	0.824084	0.720427	0.777687	0.798139	0.717127	0.827048	0.786208	0.795667	0.862343	0.782908	0.718577	0.798726	0.794776	0.708657	0.802392	0.770199	0.775929	0.739461	0.778716	0.788752	0.769074	0.756819	0.803156	0.639077	0.828816	0.627871	0.814567
cg00773795	0.723025	0.714526	0.59688	0.68949	0.70834	0.67079	0.618903	0.678176	0.673718	0.689227	0.508659	0.654435	0.673551	0.581356	0.601646	0.580834	0.48795	0.535855	0.560297	0.583712	0.648155	0.718783	0.596379	0.610966	0.553836	0.658748	0.533992	0.652814	0.644705	0.686375	0.661882	0.644578	0.576742	0.663441	0.712433	0.517501	0.720327	0.663337	0.661652	0.625542	0.645393	0.747279	0.721568	0.58243	0.627637	0.587433	0.642413	0.547031	0.590239
cg00806245	0.592199	0.477528	0.521378	0.64008	0.598827	0.564816	0.623294	0.549425	0.547788	0.560478	0.387795	0.626621	0.476164	0.515055	0.412781	0.451457	0.448391	0.491957	0.43434	0.458173	0.47791	0.71536	0.631193	0.56227	0.45957	0.570731	0.441218	0.690697	0.634799	0.600433	0.513796	0.541027	0.43953	0.684484	0.555969	0.35775	0.675119	0.602812	0.719135	0.467835	0.538403	0.636941	0.649324	0.577072	0.560905	0.500768	0.619009	0.509149	0.612285
cg00812246	0.809179	0.771974	0.700235	0.741711	0.805193	0.70972	0.722053	0.731824	0.771181	0.739406	0.619193	0.698483	0.729483	0.681392	0.691699	0.676357	0.65367	0.750164	0.654889	0.700951	0.699952	0.744629	0.721601	0.75938	0.696498	0.761481	0.711171	0.751845	0.783251	0.768415	0.766502	0.705421	0.68711	0.762275	0.791186	0.632121	0.772836	0.76759	0.770597	0.675498	0.697912	0.867871	0.793001	0.699834	0.724778	0.70784	0.742019	0.657285	0.712563
cg00826767	0.606281	0.505185	0.551116	0.675334	0.640151	0.725433	0.54909	0.589755	0.550449	0.591132	0.485638	0.5	0.575318	0.505432	0.454854	0.500737	0.428191	0.501073	0.556052	0.490682	0.521873	0.669202	0.540771	0.523603	0.49931	0.548096	0.463914	0.627219	0.574585	0.584267	0.684804	0.582349	0.459031	0.600381	0.6001	0.394765	0.649119	0.607733	0.639194	0.51189	0.498532	0.669147	0.6562	0.578356	0.538858	0.429186	0.542414	0.46716	0.475644
cg00846995	0.526076	0.599193	0.491585	0.540828	0.588747	0.413305	0.482276	0.521499	0.555453	0.543694	0.412191	0.461778	0.487394	0.343002	0.503673	0.490742	0.50087	0.438427	0.375761	0.428919	0.468207	0.512663	0.588628	0.484217	0.425975	0.535808	0.452353	0.552255	0.527495	0.520881	0.600025	0.434209	0.437791	0.5707	0.585013	0.435215	0.562583	0.50277	0.519384	0.431825	0.508045	0.592251	0.474609	0.458786	0.524799	0.407927	0.547359	0.42675	0.564227
cg00903438	0.668652	0.694793	0.659297	0.773979	0.694643	0.739726	0.757193	0.7537	0.768092	0.724522	0.622761	0.656639	0.718397	0.661342	0.604544	0.704949	0.640751	0.646046	0.638506	0.718682	0.750457	0.749031	0.726451	0.627175	0.640109	0.742424	0.636842	0.79308	0.777468	0.745098	0.705329	0.719463	0.640496	0.763017	0.718396	0.491371	0.768229	0.717523	0.75308	0.714233	0.731435	0.712159	0.804542	0.74129	0.747735	0.682049	0.602923	0.548933	0.67887
cg00904548	0.457427	0.453547	0.40499	0.435022	0.455919	0.434508	0.398853	0.453348	0.460995	0.419548	0.335505	0.382723	0.377538	0.394217	0.32654	0.362867	0.310629	0.345227	0.343238	0.366124	0.393623	0.485181	0.431615	0.411872	0.377535	0.427023	0.357435	0.47379	0.45899	0.486728	0.412564	0.414623	0.354094	0.456597	0.461764	0.298573	0.443558	0.476963	0.474018	0.367364	0.424355	0.572759	0.52899	0.439099	0.434854	0.390476	0.432817	0.319356	0.404411
cg00910503	0.878496	0.874656	0.855996	0.844287	0.924556	0.929966	0.852635	0.851416	0.926045	0.892437	0.90022	0.890494	0.949196	0.916413	0.851518	0.870205	0.870762	0.902328	0.873855	0.894413	0.847955	0.925187	0.886279	0.939939	0.913173	0.866881	0.835092	0.91227	0.906118	0.925018	0.886337	0.88996	0.895037	0.885573	0.926147	0.923567	0.936898	0.914831	0.903306	0.913106	0.838258	0.9371	0.918304	0.849886	0.892238	0.909188	0.888041	0.87382	0.874257
cg00927226	0.698358	0.515602	0.588089	0.58668	0.590832	0.642952	0.554418	0.588433	0.589746	0.596774	0.456727	0.477239	0.518308	0.457603	0.406164	0.472604	0.387136	0.457504	0.541733	0.507966	0.562818	0.558941	0.530377	0.493754	0.528041	0.483321	0.349386	0.582093	0.585133	0.577662	0.479929	0.63794	0.415735	0.595005	0.57622	0.425636	0.629047	0.582635	0.614224	0.563287	0.487898	0.595528	0.571237	0.52118	0.554214	0.440335	0.494177	0.370465	0.485539
cg00952814	0.775223	0.595035	0.583138	0.601719	0.62306	0.707651	0.567399	0.603184	0.672891	0.590554	0.516986	0.519723	0.527695	0.499373	0.491512	0.525667	0.454757	0.495182	0.594484	0.498984	0.604622	0.637388	0.599783	0.562892	0.476548	0.559867	0.53606	0.602754	0.641461	0.667835	0.583603	0.716662	0.461156	0.673817	0.590822	0.4885	0.637528	0.616513	0.650246	0.602384	0.576128	0.670388	0.709199	0.648654	0.571692	0.549455	0.574455	0.398453	0.625498
cg00978845	0.733026	0.740052	0.666199	0.688226	0.765094	0.74009	0.688446	0.719596	0.70632	0.707566	0.584864	0.743458	0.690189	0.60419	0.634446	0.695978	0.608837	0.659081	0.597237	0.691358	0.734774	0.720764	0.741538	0.714907	0.655672	0.747023	0.649222	0.687614	0.676308	0.752705	0.638772	0.73616	0.550824	0.733019	0.753768	0.558757	0.699333	0.730782	0.691237	0.62234	0.664727	0.775029	0.721057	0.664613	0.68535	0.647936	0.699028	0.585837	0.674214
cg00989538	0.6234	0.605957	0.605437	0.559664	0.641698	0.579582	0.608261	0.603662	0.591592	0.591548	0.519413	0.654945	0.685963	0.547421	0.467658	0.531994	0.486169	0.574992	0.507077	0.567091	0.602462	0.655487	0.590668	0.620887	0.499877	0.626064	0.49069	0.578669	0.651354	0.678927	0.566592	0.61099	0.456695	0.635563	0.65911	0.479371	0.610692	0.674215	0.62211	0.529806	0.517225	0.72022	0.675606	0.57225	0.535769	0.571571	0.586453	0.43969	0.576268
cg01002508	0.812852	0.873809	0.732986	0.819101	0.851488	0.810563	0.833864	0.813246	0.813652	0.832026	0.779846	0.846437	0.841191	0.793788	0.788802	0.790771	0.75542	0.809678	0.754035	0.761306	0.789201	0.869262	0.822261	0.812186	0.799549	0.860293	0.83789	0.841479	0.838979	0.891114	0.887791	0.788157	0.809665	0.807197	0.844368	0.727931	0.817749	0.861847	0.849996	0.694758	0.833721	0.881469	0.857875	0.847184	0.790249	0.792746	0.846764	0.749873	0.855876
cg01005536	0.708819	0.603128	0.691102	0.690994	0.652946	0.772749	0.675926	0.699797	0.741583	0.690551	0.487102	0.67605	0.607933	0.643519	0.513731	0.623268	0.577165	0.581434	0.610405	0.613675	0.685454	0.709272	0.573587	0.668005	0.606725	0.655322	0.582846	0.734605	0.785692	0.688217	0.568781	0.7196	0.596347	0.727321	0.67015	0.466342	0.718442	0.681952	0.75139	0.651904	0.626929	0.787114	0.719597	0.745093	0.681538	0.58795	0.693229	0.537748	0.660111
cg01008088	0.769765	0.506374	0.632944	0.681639	0.720226	0.163035	0.670131	0.701753	0.708385	0.67228	0.27037	0.659445	0.651496	0.281569	0.558208	0.580395	0.567915	0.631732	0.620034	0.639858	0.644955	0.728202	0.654113	0.369795	0.575603	0.699879	0.586454	0.448833	0.748932	0.730259	0.699756	0.65625	0.664193	0.35094	0.695715	0.577442	0.721673	0.772766	0.790426	0.690159	0.719335	0.785664	0.753197	0.277864	0.704154	0.638039	0.688856	0.585686	0.643174
cg01052070	0.805735	0.815213	0.706695	0.81511	0.838673	0.761313	0.772847	0.755861	0.816927	0.823023	0.755429	0.798603	0.786668	0.701948	0.752564	0.695265	0.784923	0.77642	0.716804	0.736384	0.685207	0.831759	0.849119	0.736164	0.761411	0.787516	0.754161	0.807684	0.786373	0.864069	0.87551	0.786527	0.745513	0.765519	0.861469	0.701201	0.780582	0.813959	0.750517	0.688648	0.782331	0.876263	0.870014	0.725633	0.744867	0.766761	0.781911	0.718683	0.796525
cg01122228	0.725062	0.654114	0.629727	0.755061	0.679358	0.738434	0.652658	0.752677	0.848139	0.788831	0.53125	0.75376	0.59589	0.573559	0.666391	0.715588	0.547955	0.660358	0.630876	0.684034	0.606839	0.691157	0.727893	0.717003	0.620962	0.7578	0.640028	0.673951	0.677374	0.848335	0.59198	0.690525	0.774441	0.666516	0.735682	0.618413	0.842341	0.798092	0.670694	0.712722	0.677492	0.703365	0.707299	0.624561	0.624813	0.564627	0.820519	0.586309	0.604811
cg01153620	0.72703	0.616945	0.687904	0.680656	0.669187	0.804559	0.699021	0.677135	0.733996	0.650156	0.449192	0.680751	0.712403	0.600569	0.482463	0.602906	0.540124	0.510629	0.588664	0.599328	0.677455	0.692559	0.556842	0.623289	0.565671	0.633656	0.525488	0.698351	0.73877	0.656434	0.550335	0.66099	0.559886	0.725901	0.616717	0.427709	0.737267	0.691419	0.70513	0.583081	0.598778	0.728549	0.678519	0.699231	0.604764	0.534724	0.624468	0.504325	0.627375
cg01156990	0.833446	0.693575	0.746498	0.779199	0.697144	0.856194	0.702274	0.711747	0.736967	0.724527	0.559841	0.671147	0.730247	0.618646	0.550249	0.635331	0.544457	0.626592	0.725136	0.665009	0.724471	0.755211	0.683488	0.67446	0.593693	0.704691	0.593082	0.752566	0.766728	0.739626	0.733761	0.821568	0.572258	0.792173	0.724404	0.52882	0.809153	0.732773	0.74019	0.765651	0.699487	0.797998	0.746084	0.72417	0.675565	0.652685	0.680338	0.606088	0.593288
cg01171858	0.785316	0.625755	0.661615	0.722972	0.657116	0.773433	0.677764	0.676104	0.729672	0.708951	0.553754	0.628452	0.628343	0.617864	0.546171	0.592722	0.574363	0.53239	0.66111	0.653147	0.693838	0.747135	0.714458	0.618013	0.571196	0.643979	0.599695	0.695253	0.730663	0.722303	0.631144	0.717552	0.563196	0.760435	0.667072	0.495553	0.75691	0.683491	0.73908	0.702811	0.65149	0.735533	0.68552	0.729556	0.669224	0.59105	0.667561	0.496293	0.587616
cg01202976	0.63735	0.614421	0.528183	0.623092	0.564745	0.652809	0.550433	0.584826	0.634164	0.584271	0.441835	0.576446	0.575242	0.531031	0.452912	0.506094	0.467197	0.494945	0.466122	0.517174	0.53673	0.649287	0.537759	0.584567	0.528734	0.567474	0.531412	0.620991	0.64111	0.626549	0.590372	0.587494	0.481094	0.600316	0.618883	0.425488	0.619531	0.617647	0.642437	0.488605	0.540234	0.532489	0.723697	0.549541	0.571836	0.520916	0.592214	0.419409	0.526805
cg01217406	0.798057	0.792811	0.71644	0.769011	0.737007	0.771304	0.741327	0.766076	0.751033	0.772663	0.630149	0.757225	0.734412	0.653246	0.608842	0.687029	0.687824	0.73527	0.676932	0.710315	0.743878	0.772166	0.762913	0.678381	0.682591	0.742382	0.651559	0.771815	0.765024	0.7709	0.660284	0.814079	0.638445	0.799388	0.800308	0.654475	0.812959	0.761548	0.730073	0.694979	0.730721	0.799852	0.795328	0.72329	0.732301	0.665812	0.759288	0.631922	0.723446
cg01229760	0.647245	0.654698	0.578784	0.582469	0.561312	0.659955	0.58836	0.600175	0.585349	0.628046	0.431306	0.651497	0.637286	0.528412	0.444703	0.482818	0.418965	0.544533	0.586973	0.56992	0.548525	0.650829	0.617994	0.572597	0.503313	0.698021	0.437411	0.601116	0.616807	0.664568	0.649596	0.655902	0.47044	0.646022	0.615447	0.457324	0.601583	0.669057	0.571508	0.517171	0.574657	0.713436	0.689718	0.51859	0.538505	0.576854	0.508033	0.461186	0.523942
cg01233786	0.654173	0.574035	0.63171	0.548765	0.519413	0.752538	0.605678	0.552731	0.605555	0.633195	0.503786	0.718301	0.68447	0.620271	0.466823	0.53255	0.513163	0.564967	0.663108	0.566308	0.621229	0.594105	0.503257	0.628333	0.538526	0.551065	0.479378	0.608398	0.58963	0.535776	0.563208	0.633925	0.538588	0.61112	0.536817	0.514257	0.587036	0.556078	0.600438	0.647823	0.523204	0.636776	0.708866	0.635697	0.511562	0.573117	0.501236	0.478338	0.464741
cg01252713	0.768695	0.707513	0.65245	0.619885	0.583796	0.701648	0.580202	0.6736	0.684107	0.66314	0.61184	0.601047	0.601483	0.556628	0.614675	0.551569	0.493183	0.547791	0.630693	0.621019	0.740391	0.661375	0.703418	0.589656	0.579373	0.611484	0.54941	0.657768	0.664459	0.688551	0.630948	0.681613	0.659781	0.713626	0.422409	0.466189	0.733651	0.691284	0.644652	0.675167	0.665271	0.705902	0.733221	0.670219	0.637788	0.643626	0.599069	0.532896	0.632789
cg01286950	0.739455	0.849641	0.764166	0.835623	0.835951	0.817984	0.808932	0.832758	0.782385	0.837389	0.833473	0.842741	0.902257	0.819504	0.844366	0.835125	0.831955	0.88322	0.762107	0.818593	0.809145	0.84785	0.825617	0.879384	0.893197	0.847407	0.795922	0.844699	0.809516	0.856654	0.828094	0.752813	0.881693	0.843124	0.879335	0.845677	0.830977	0.870933	0.843497	0.784989	0.745625	0.898031	0.874901	0.725244	0.781018	0.871743	0.845985	0.84076	0.79335
cg01324802	0.665224	0.698757	0.525734	0.627799	0.642803	0.656149	0.577214	0.591589	0.647751	0.629918	0.530955	0.577606	0.585709	0.536604	0.511719	0.525581	0.437243	0.484037	0.495537	0.550263	0.559429	0.68864	0.668526	0.589777	0.514547	0.582328	0.558054	0.613524	0.649747	0.698734	0.613368	0.615838	0.537612	0.602919	0.577317	0.45705	0.658537	0.678182	0.660273	0.548415	0.562644	0.756058	0.700693	0.583235	0.577739	0.61208	0.65717	0.45637	0.530794
cg01368075	0.369295	0.213754	0.308289	0.357775	0.305275	0.414648	0.283118	0.324372	0.379252	0.383489	0.238799	0.305069	0.3314	0.25792	0.245548	0.263795	0.194928	0.255671	0.301194	0.241767	0.302264	0.442597	0.37289	0.347741	0.275578	0.300425	0.264887	0.358869	0.395526	0.411104	0.217539	0.373612	0.238597	0.34222	0.327079	0.241299	0.380124	0.410548	0.399273	0.312119	0.292233	0.501716	0.533093	0.31736	0.300411	0.301857	0.314615	0.207669	0.178182
cg01427849	0.815261	0.787353	0.713938	0.721799	0.763014	0.728414	0.680847	0.734472	0.735324	0.738139	0.664849	0.725338	0.745349	0.592799	0.679497	0.674097	0.646623	0.669546	0.666667	0.688133	0.712553	0.748205	0.735535	0.717811	0.710067	0.755371	0.747627	0.74159	0.764777	0.758477	0.73491	0.747419	0.725982	0.804525	0.794999	0.625161	0.772642	0.75673	0.765726	0.647531	0.728233	0.811997	0.740217	0.697727	0.69487	0.726033	0.710285	0.668618	0.733089
cg01442550	0.644655	0.548032	0.46221	0.53029	0.553212	0.496265	0.499382	0.512193	0.525446	0.532626	0.436999	0.482783	0.48399	0.41982	0.417384	0.414976	0.385203	0.390477	0.46741	0.457274	0.445318	0.558265	0.592697	0.489848	0.409305	0.477247	0.465724	0.493308	0.50506	0.639819	0.563907	0.566914	0.405367	0.553462	0.561445	0.423273	0.49376	0.603704	0.510207	0.499643	0.460947	0.64372	0.609078	0.508611	0.471783	0.42819	0.479471	0.409352	0.43188
cg01476044	0.546651	0.433342	0.390559	0.459543	0.41366	0.467263	0.460769	0.423745	0.448118	0.485145	0.359604	0.427194	0.43391	0.383794	0.348346	0.367764	0.331175	0.376799	0.458023	0.416752	0.40418	0.507741	0.486256	0.41994	0.342572	0.485256	0.401767	0.476478	0.491649	0.545962	0.422956	0.635163	0.370841	0.509377	0.432062	0.368294	0.517184	0.575967	0.493173	0.394415	0.437208	0.564998	0.593785	0.472401	0.44993	0.467006	0.460005	0.344011	0.370289
cg01486987	0.643921	0.621494	0.53219	0.609761	0.61569	0.594107	0.544022	0.59802	0.643115	0.559263	0.495809	0.575913	0.578909	0.515373	0.447587	0.447252	0.409681	0.530691	0.53877	0.525773	0.563961	0.671157	0.582918	0.61267	0.494108	0.56342	0.511011	0.604913	0.578004	0.675768	0.586583	0.622304	0.47787	0.661074	0.621114	0.427842	0.602562	0.637809	0.629588	0.557877	0.537447	0.714601	0.684264	0.555397	0.561033	0.548737	0.492298	0.48873	0.505302
cg01497154	0.678488	0.615148	0.665138	0.631682	0.65862	0.612812	0.63678	0.667511	0.65507	0.604603	0.526501	0.565807	0.571414	0.548223	0.5681	0.569156	0.574647	0.542093	0.584343	0.571197	0.642625	0.591168	0.612499	0.569055	0.52295	0.630138	0.524339	0.684572	0.68229	0.665388	0.589806	0.651839	0.515878	0.713389	0.682941	0.530533	0.700855	0.619398	0.656767	0.56896	0.65563	0.622252	0.620505	0.648129	0.659099	0.472913	0.659865	0.552416	0.647146
cg01503450	0.729265	0.685394	0.586981	0.680197	0.670646	0.709384	0.661788	0.602141	0.681946	0.684532	0.529331	0.618732	0.595362	0.524576	0.564003	0.558933	0.598108	0.540042	0.630602	0.602701	0.598258	0.673819	0.753646	0.569502	0.517771	0.654766	0.563632	0.647902	0.649863	0.723148	0.678674	0.718063	0.523389	0.71809	0.65809	0.57165	0.650883	0.720683	0.626408	0.654207	0.609975	0.762466	0.673068	0.623446	0.609193	0.49456	0.627196	0.569889	0.595116
cg01524566	0.77119	0.681118	0.681592	0.656993	0.690346	0.694496	0.718441	0.663546	0.66703	0.616076	0.565714	0.698274	0.724862	0.596602	0.542187	0.635864	0.539861	0.592817	0.634404	0.608913	0.686836	0.707128	0.674179	0.640166	0.583659	0.62031	0.555983	0.724144	0.722212	0.705315	0.683489	0.731264	0.572403	0.709107	0.659722	0.436777	0.684158	0.710254	0.679635	0.6	0.622676	0.735122	0.762513	0.678026	0.664659	0.602581	0.634041	0.461749	0.669004
cg01541443	0.655055	0.645322	0.455884	0.578809	0.602993	0.541629	0.576865	0.513196	0.597179	0.583041	0.481174	0.628037	0.567204	0.490845	0.432999	0.444016	0.506412	0.533954	0.485786	0.514947	0.519918	0.646678	0.613572	0.567158	0.482896	0.57048	0.538934	0.591507	0.594805	0.65381	0.603606	0.633907	0.456284	0.590502	0.608177	0.476041	0.582217	0.619804	0.582364	0.48021	0.476942	0.747193	0.73516	0.537304	0.509821	0.535529	0.519546	0.47038	0.505374
cg01543995	0.854561	0.831518	0.792476	0.754871	0.813386	0.858658	0.7754	0.779755	0.827079	0.803659	0.650872	0.747753	0.790531	0.702925	0.747296	0.735799	0.677791	0.775516	0.74736	0.729322	0.784507	0.816013	0.824961	0.750135	0.737475	0.787913	0.737334	0.835013	0.780365	0.812633	0.809728	0.516731	0.724939	0.857493	0.837957	0.676557	0.816591	0.820615	0.798041	0.778557	0.810808	0.849174	0.827707	0.751334	0.758957	0.75982	0.801863	0.675396	0.743331
cg01551699	0.558033	0.473566	0.497686	0.512591	0.50203	0.515557	0.462628	0.503341	0.503669	0.501528	0.341766	0.436109	0.451766	0.43378	0.372511	0.424224	0.358489	0.416681	0.417088	0.433547	0.511734	0.562913	0.523289	0.479323	0.45911	0.496196	0.386123	0.570542	0.56821	0.53867	0.460036	0.519539	0.389029	0.537828	0.525352	0.353077	0.55188	0.563206	0.559914	0.429283	0.467616	0.58967	0.6099	0.501094	0.51204	0.440692	0.514586	0.357657	0.467624
cg01553935	0.433793	0.437675	0.401509	0.43465	0.452191	0.477394	0.383352	0.393368	0.449311	0.423397	0.303207	0.388047	0.378563	0.33822	0.296919	0.338719	0.281091	0.335116	0.34548	0.345874	0.34878	0.462571	0.381264	0.403403	0.36228	0.443238	0.351323	0.470336	0.459676	0.463508	0.421966	0.426946	0.326735	0.433205	0.456357	0.291005	0.479491	0.454726	0.441928	0.354619	0.407954	0.541968	0.496999	0.387449	0.396937	0.353587	0.407562	0.298383	0.393796
cg01560185	0.595608	0.688589	0.496294	0.597926	0.61127	0.647415	0.578501	0.609909	0.669181	0.5762	0.50805	0.57864	0.523061	0.471613	0.524708	0.479691	0.560829	0.503156	0.53301	0.563674	0.562441	0.671902	0.671826	0.618387	0.569025	0.610292	0.592954	0.616231	0.675745	0.649232	0.544737	0.603462	0.545925	0.618138	0.718382	0.5601	0.62192	0.683351	0.634211	0.592303	0.612281	0.733424	0.671534	0.579898	0.613264	0.535346	0.571415	0.461815	0.648769
cg01573140	0.59646	0.563398	0.513538	0.543951	0.58142	0.640074	0.493922	0.49572	0.611177	0.530579	0.356175	0.549388	0.469984	0.40448	0.368455	0.4396	0.453544	0.396208	0.461826	0.447894	0.472934	0.589881	0.48683	0.461105	0.345846	0.535032	0.483748	0.508559	0.523692	0.532205	0.576483	0.570567	0.389801	0.544884	0.515618	0.3663	0.563388	0.535859	0.511581	0.458198	0.525895	0.686449	0.579451	0.562709	0.464983	0.402005	0.536621	0.379461	0.470715
cg01626899	0.137991	0.248068	0.30893	0.205963	0.322065	0.188297	0.213769	0.209108	0.200077	0.207675	0.199977	0.23774	0.225305	0.22293	0.289805	0.310076	0.247269	0.250236	0.178886	0.242764	0.279133	0.2303	0.190596	0.295369	0.276372	0.315032	0.215864	0.280672	0.22619	0.224079	0.240731	0.122098	0.230218	0.295559	0.319615	0.230108	0.24021	0.187471	0.249334	0.159104	0.247403	0.245117	0.204171	0.20375	0.258537	0.258841	0.349597	0.230387	0.383661
cg01662455	0.445322	0.343921	0.388101	0.435719	0.362382	0.451487	0.370969	0.368481	0.374874	0.386767	0.287482	0.322711	0.328068	0.278093	0.250529	0.291479	0.25224	0.284165	0.322512	0.297242	0.384953	0.432428	0.338823	0.318633	0.311271	0.384906	0.253112	0.388809	0.455981	0.415568	0.389761	0.429968	0.274276	0.474647	0.359383	0.252085	0.436136	0.376698	0.398315	0.337224	0.314533	0.496738	0.436113	0.397419	0.323767	0.288328	0.355448	0.247171	0.350052
cg01669185	0.830592	0.838727	0.748517	0.769652	0.757716	0.818646	0.670468	0.791356	0.731187	0.763451	0.536842	0.698413	0.69965	0.641536	0.62144	0.631412	0.525154	0.62981	0.717083	0.689291	0.756564	0.722197	0.665403	0.676864	0.644322	0.718364	0.633242	0.72946	0.722758	0.752819	0.701595	0.78187	0.587892	0.777479	0.713121	0.539549	0.783331	0.726005	0.766045	0.714528	0.661241	0.764434	0.790725	0.68226	0.718562	0.615264	0.737615	0.603647	0.632347
cg01729125	0.750787	0.521089	0.68457	0.666895	0.615467	0.813438	0.627983	0.642954	0.710076	0.722902	0.545345	0.581444	0.607944	0.597473	0.477192	0.573694	0.527464	0.492713	0.73068	0.629131	0.652896	0.69982	0.62543	0.56056	0.534346	0.607316	0.608846	0.694684	0.710316	0.683116	0.558176	0.769856	0.505069	0.736285	0.644414	0.463601	0.660015	0.689814	0.705527	0.620117	0.654327	0.742543	0.699078	0.688487	0.630944	0.558499	0.619319	0.524288	0.638683
cg01736253	0.748908	0.676305	0.708947	0.693674	0.762152	0.686098	0.69629	0.729569	0.773918	0.750982	0.706272	0.781401	0.763718	0.786332	0.719183	0.734354	0.698133	0.744269	0.729589	0.714766	0.698374	0.714247	0.725066	0.805515	0.709407	0.685849	0.752552	0.725107	0.757893	0.738762	0.805624	0.738394	0.761066	0.694745	0.739346	0.686295	0.728168	0.773581	0.735808	0.706703	0.685222	0.846265	0.818997	0.733986	0.669908	0.721981	0.762894	0.729924	0.700823
cg01743020	0.367962	0.390233	0.388708	0.464297	0.460768	0.400514	0.37976	0.497279	0.425238	0.405071	0.37227	0.448628	0.445638	0.486863	0.337888	0.464238	0.38723	0.451711	0.469803	0.444004	0.603736	0.470027	0.456372	0.563413	0.419241	0.37812	0.400021	0.464768	0.437899	0.429486	0.373327	0.467055	0.482943	0.376017	0.458311	0.444083	0.38116	0.510757	0.495609	0.385377	0.464722	0.560038	0.563018	0.498567	0.469301	0.476447	0.435276	0.506747	0.468539
cg01758575	0.633107	0.620315	0.611582	0.67523	0.671943	0.676538	0.622263	0.653342	0.696095	0.638371	0.512229	0.619225	0.59786	0.560068	0.484451	0.534482	0.534109	0.553333	0.551511	0.555138	0.656362	0.640234	0.605896	0.640735	0.563801	0.671687	0.527153	0.676286	0.696919	0.70065	0.61097	0.648316	0.55628	0.697578	0.661608	0.47913	0.694501	0.690831	0.670818	0.58242	0.585487	0.769293	0.712358	0.631341	0.597871	0.579457	0.645269	0.487828	0.600444
cg01758807	0.745194	0.709022	0.690091	0.698888	0.763854	0.771771	0.623559	0.733457	0.736526	0.731219	0.581558	0.682148	0.678843	0.638949	0.612277	0.682697	0.60664	0.575846	0.654692	0.602277	0.693629	0.729013	0.738068	0.709655	0.725289	0.658632	0.636432	0.750261	0.744344	0.787884	0.659579	0.701693	0.571258	0.72701	0.769613	0.587124	0.783135	0.754399	0.747707	0.680558	0.703633	0.8008	0.728471	0.680254	0.711513	0.684486	0.738758	0.581324	0.639567
cg01827202	0.710089	0.694986	0.794103	0.783558	0.734648	0.860634	0.723077	0.679316	0.730184	0.758909	0.57254	0.783225	0.631168	0.627079	0.561419	0.660956	0.60489	0.598187	0.69872	0.716227	0.726654	0.798581	0.720953	0.620733	0.62037	0.726811	0.643204	0.787309	0.684686	0.709191	0.665213	0.843741	0.554127	0.759974	0.71972	0.507246	0.817979	0.6856	0.682282	0.71784	0.698155	0.75827	0.748425	0.742275	0.603948	0.630112	0.642433	0.608778	0.697733
cg01834541	0.602104	0.507844	0.458828	0.556249	0.536729	0.588235	0.501813	0.499629	0.54785	0.536883	0.418304	0.521359	0.494425	0.473082	0.377067	0.458018	0.398429	0.430777	0.467737	0.450966	0.46821	0.612131	0.543507	0.489012	0.449705	0.495141	0.483376	0.559092	0.54856	0.625112	0.500045	0.602268	0.411164	0.550807	0.55274	0.41057	0.557055	0.597807	0.533537	0.442464	0.464064	0.654333	0.662314	0.478287	0.470739	0.492518	0.478535	0.388226	0.468998
cg01868729	0.528232	0.435501	0.376393	0.429948	0.399064	0.483036	0.410968	0.452819	0.389935	0.446244	0.336167	0.433212	0.44992	0.405134	0.301944	0.355793	0.279043	0.349701	0.378716	0.395719	0.41492	0.545747	0.473641	0.41304	0.388696	0.444738	0.415067	0.47875	0.5185	0.565389	0.394299	0.509029	0.3178	0.50606	0.489352	0.339242	0.5011	0.45822	0.482585	0.428694	0.369861	0.58696	0.640039	0.412857	0.408542	0.428752	0.43816	0.258868	0.353215
cg01912578	0.594239	0.529397	0.489789	0.477712	0.482789	0.514657	0.488299	0.522987	0.543507	0.46566	0.511396	0.575375	0.583926	0.485691	0.523753	0.522204	0.422175	0.574479	0.506781	0.569495	0.513114	0.548589	0.556574	0.579012	0.520032	0.53637	0.490205	0.4973	0.539568	0.553603	0.501306	0.541731	0.54453	0.486821	0.548141	0.56191	0.506574	0.525711	0.521155	0.480834	0.470236	0.602878	0.593421	0.547905	0.41206	0.630036	0.486032	0.454705	0.518285
cg01948047	0.562585	0.49395	0.492414	0.463999	0.55513	0.534474	0.490786	0.512444	0.581754	0.52673	0.346109	0.501904	0.48688	0.44337	0.37599	0.455854	0.393733	0.416944	0.398012	0.394434	0.552383	0.52986	0.524211	0.480888	0.461256	0.473968	0.456105	0.542349	0.572775	0.537361	0.531137	0.516242	0.453465	0.548174	0.560742	0.371413	0.502494	0.508804	0.569782	0.456152	0.505228	0.712318	0.582252	0.539761	0.506566	0.424081	0.475255	0.361447	0.445735
cg01959025	0.806825	0.720311	0.666451	0.751092	0.772198	0.815006	0.738506	0.7462	0.771821	0.723121	0.600612	0.598144	0.651829	0.618949	0.697753	0.654998	0.655019	0.671359	0.656096	0.618517	0.676166	0.707474	0.691815	0.735426	0.701336	0.687993	0.640239	0.724554	0.76074	0.727808	0.749201	0.805814	0.591477	0.659211	0.753317	0.628768	0.686126	0.713901	0.675016	0.669863	0.696627	0.814324	0.769519	0.639375	0.728778	0.594262	0.689431	0.548698	0.662848
cg01973029	0.590477	0.522482	0.43893	0.461191	0.489987	0.518971	0.442288	0.465278	0.50183	0.491153	0.363131	0.462937	0.467044	0.403262	0.340482	0.3976	0.350775	0.405377	0.406262	0.41121	0.42024	0.530846	0.469033	0.492903	0.3912	0.489683	0.430354	0.498718	0.542071	0.53422	0.41832	0.507142	0.357032	0.520493	0.499774	0.315964	0.48045	0.503148	0.529169	0.40096	0.446483	0.653371	0.568368	0.480456	0.452647	0.422428	0.461396	0.330763	0.458374
cg01980591	0.496279	0.513594	0.460386	0.480815	0.48265	0.506929	0.459119	0.459318	0.484439	0.472824	0.482205	0.487195	0.525714	0.538223	0.437087	0.47887	0.416884	0.500552	0.468996	0.473652	0.483534	0.531933	0.476749	0.525008	0.493254	0.500805	0.456795	0.500329	0.511201	0.465589	0.451062	0.457307	0.45503	0.500185	0.489187	0.463055	0.469976	0.515177	0.551455	0.475024	0.432042	0.567878	0.536318	0.511742	0.463672	0.520288	0.466124	0.492272	0.42609
cg02005664	0.672192	0.605566	0.521821	0.619683	0.572415	0.696789	0.595951	0.580959	0.630522	0.630041	0.513607	0.548397	0.569218	0.543054	0.411892	0.483401	0.535855	0.494217	0.589189	0.558049	0.573139	0.668952	0.578794	0.538032	0.523185	0.531804	0.53909	0.63176	0.650122	0.647223	0.541062	0.682277	0.473391	0.666555	0.627305	0.530781	0.64412	0.627515	0.648971	0.545839	0.572268	0.686908	0.688771	0.604962	0.569446	0.540514	0.531375	0.443569	0.531823
cg02033258	0.0759182	0.123184	0.232224	0.191896	0.289397	0.239461	0.21561	0.167657	0.189751	0.236922	0.171875	0.274828	0.276105	0.28173	0.19383	0.255174	0.3	0.272788	0.198942	0.221885	0.198344	0.219191	0.0764098	0.262467	0.252028	0.269374	0.10536	0.322984	0.231506	0.212017	0.155409	0.145579	0.196925	0.249034	0.241637	0.190507	0.226905	0.15312	0.155545	0.10129	0.154365	0.209351	0.22029	0.16607	0.17421	0.211867	0.280824	0.224587	0.228467
cg02057688	0.738466	0.65133	0.801247	0.658158	0.576761	0.875197	0.656115	0.636678	0.690194	0.639079	0.574366	0.693198	0.737696	0.655403	0.538556	0.666539	0.589438	0.655587	0.710518	0.654765	0.685322	0.665195	0.571322	0.677052	0.677205	0.635847	0.598975	0.712711	0.732208	0.614792	0.636113	0.690041	0.590326	0.61813	0.571417	0.504975	0.661471	0.645828	0.715641	0.704109	0.587939	0.638734	0.690698	0.657466	0.630006	0.628732	0.571915	0.568237	0.584776
cg02154436	0.652483	0.753825	0.631778	0.598938	0.603708	0.681395	0.609556	0.748589	0.864872	0.688584	0.574548	0.655883	0.754262	0.704917	0.526163	0.675233	0.536148	0.619664	0.770803	0.613644	0.641955	0.674468	0.66139	0.643007	0.630251	0.578696	0.67489	0.597589	0.64419	0.635893	0.591938	0.662062	0.765313	0.613628	0.562782	0.544899	0.634175	0.711666	0.654537	0.707004	0.592127	0.60536	0.762045	0.673646	0.583486	0.667761	0.796433	0.553873	0.577544
cg02223067	0.162861	0.334412	0.320727	0.382763	0.471571	0.324441	0.378413	0.365019	0.309958	0.35668	0.207958	0.315695	0.317997	0.279386	0.315354	0.349824	0.387728	0.298949	0.15299	0.304957	0.329542	0.319686	0.263437	0.33515	0.280802	0.420015	0.166411	0.461728	0.422547	0.368348	0.320603	0.230855	0.281909	0.298308	0.338333	0.195631	0.375742	0.363727	0.343386	0.203683	0.332993	0.401373	0.365158	0.351817	0.359242	0.285763	0.439588	0.253265	0.442986
cg02225988	0.682182	0.626023	0.627769	0.629362	0.592545	0.700009	0.623601	0.645207	0.650657	0.650107	0.61844	0.645066	0.651541	0.700696	0.6079	0.664816	0.593039	0.653199	0.665504	0.642878	0.677963	0.669385	0.609376	0.700798	0.657525	0.630012	0.625366	0.684599	0.694308	0.666657	0.586873	0.679243	0.663815	0.645747	0.616529	0.595434	0.666438	0.674953	0.682222	0.66807	0.630906	0.711595	0.725953	0.660956	0.645366	0.668811	0.638836	0.596128	0.617371
cg02250291	0.613307	0.694319	0.8125	0.655106	0.723392	0.782609	0.761633	0.666541	0.685361	0.739614	0.594237	0.755138	0.747517	0.761037	0.580835	0.717365	0.646478	0.664372	0.641836	0.709261	0.550294	0.814279	0.653772	0.836786	0.566737	0.793953	0.606197	0.702595	0.717467	0.610929	0.441341	0.628408	0.660368	0.661818	0.662574	0.591825	0.723088	0.633553	0.721044	0.623439	0.572922	0.814433	0.798969	0.733374	0.570887	0.685457	0.684677	0.596032	0.605972
cg02269984	0.714731	0.762202	0.734022	0.831492	0.810043	0.608317	0.771531	0.79766	0.722397	0.717815	0.780447	0.858698	0.792885	0.823676	0.758605	0.729262	0.75779	0.764026	0.778947	0.78325	0.767974	0.791798		0.83285	0.691519	0.819637	0.822818	0.712478	0.80586	0.806452	0.661454	0.710592	0.709286	0.727928	0.766905	0.741065	0.714966	0.83474	0.792537	0.747358	0.732465	0.777853	0.782509	0.802544	0.784463	0.762087	0.825088	0.767257	0.791542
cg02316156	0.372901	0.346053	0.346962	0.386724	0.402467	0.375991	0.331906	0.360161	0.403442	0.363224	0.243958	0.292607	0.301504	0.311407	0.270531	0.303176	0.273822	0.296986	0.2698	0.279906	0.337374	0.413735	0.300107	0.346819	0.300589	0.358753	0.27728	0.414511	0.399058	0.383649	0.335016	0.328236	0.288501	0.393416	0.385934	0.233783	0.392289	0.385753	0.428563	0.275473	0.349289	0.445311	0.416455	0.380482	0.345053	0.305316	0.360818	0.250121	0.352461
cg02320355	0.693864	0.655612	0.660191	0.598831	0.698572	0.650999	0.630066	0.686857	0.709584	0.594194	0.546488	0.728504	0.666667	0.625373	0.506855	0.612568	0.505916	0.54274	0.612703	0.599462	0.658169	0.734472	0.641129	0.688525	0.527816	0.696577	0.698814	0.683343	0.709114	0.641662	0.569395	0.674147	0.500641	0.713337	0.649966	0.588138	0.677657	0.709677	0.733533	0.603737	0.657868	0.769412	0.711201	0.666326	0.608988	0.719263	0.644753	0.523577	0.62129
cg02363677	0.31555	0.337691	0.36184	0.373946	0.416812	0.408482	0.314441	0.350638	0.396626	0.398786	0.201571	0.280995	0.338869	0.283231	0.265497	0.293131	0.232891	0.276737	0.24891	0.278092	0.363242	0.400305	0.300459	0.350824	0.283017	0.373787	0.184107	0.38281	0.396957	0.388981	0.358161	0.333353	0.281246	0.391693	0.385775	0.209456	0.397333	0.412773	0.422076	0.264291	0.321309	0.469815	0.477087	0.35434	0.319176	0.3013	0.387999	0.273625	0.328158
cg02372744	0.504552	0.350701	0.357275	0.4454	0.391415	0.439668	0.397376	0.373789	0.382008	0.407494	0.310453	0.36521	0.389521	0.340327	0.263444	0.316032	0.246	0.36431	0.324256	0.346096	0.378482	0.538513	0.413942	0.4357	0.356509	0.410978	0.38627	0.44669	0.458227	0.448502	0.433679	0.45608	0.302505	0.444983	0.459066	0.311358	0.415447	0.46943	0.477662	0.352139	0.333283	0.552826	0.589649	0.409074	0.326042	0.418681	0.406545	0.260556	0.295258
cg02427576	0.620841	0.552793	0.438944	0.547699	0.497668	0.59386	0.49937	0.527533	0.564688	0.582299	0.432715	0.507397	0.495094	0.470417	0.419557	0.433889	0.377415	0.391388	0.490636	0.443344	0.490592	0.606308	0.559266	0.466932	0.436974	0.498159	0.4663	0.536689	0.539494	0.603459	0.5007	0.624104	0.408885	0.56384	0.561733	0.390631	0.52195	0.601828	0.545119	0.444622	0.496894	0.649536	0.667775	0.475582	0.504409	0.494185	0.472493	0.405497	0.450598
cg02443483	0.80572	0.750471	0.684229	0.78002	0.760274	0.812615	0.730696	0.701949	0.773864	0.742199	0.666314	0.715488	0.728953	0.697583	0.634386	0.648336	0.655726	0.705122	0.69865	0.665003	0.725755	0.787317	0.743433	0.744842	0.701729	0.76223	0.710422	0.761537	0.771009	0.816107	0.805224	0.807596	0.654651	0.771759	0.808262	0.669707	0.811006	0.816578	0.75867	0.690061	0.715659	0.842863	0.828696	0.696909	0.699077	0.701238	0.720278	0.645002	0.693663
cg02445433	0.489741	0.457208	0.44467	0.496011	0.496413	0.509077	0.438658	0.465425	0.50423	0.470759	0.382008	0.420909	0.423934	0.414827	0.331398	0.384552	0.362411	0.395736	0.405709	0.410573	0.465058	0.529574	0.455616	0.459348	0.417746	0.459703	0.459622	0.473879	0.527121	0.562282	0.453098	0.447137	0.376744	0.521618	0.522792	0.359322	0.514391	0.540515	0.497619	0.435593	0.449938	0.620212	0.557487	0.461764	0.44005	0.412882	0.484479	0.339662	0.443595
cg02451516	0.748458	0.619725	0.569072	0.634468	0.561206	0.676078	0.584029	0.531502	0.65026	0.577015	0.447586	0.570162	0.589683	0.490347	0.394507	0.436182	0.420524	0.489924	0.517512	0.531646	0.589457	0.649868	0.5671	0.533749	0.451957	0.60284	0.475392	0.577515	0.638301	0.629979	0.571745	0.662884	0.462523	0.626507	0.578829	0.410343	0.633445	0.635001	0.593673	0.513914	0.500708	0.678913	0.647807	0.582304	0.53959	0.519471	0.479221	0.427436	0.564584
cg02498072	0.523763	0.459341	0.402174	0.495766	0.430484	0.494497	0.430869	0.435832	0.516316	0.440952	0.35398	0.416564	0.455544	0.4003	0.303521	0.362563	0.29789	0.363217	0.385622	0.378268	0.426486	0.500794	0.483905	0.410427	0.35831	0.418778	0.439756	0.467735	0.481468	0.52814	0.430209	0.5	0.348541	0.467484	0.472168	0.313899	0.48078	0.494829	0.482289	0.412548	0.433	0.59409	0.556191	0.412444	0.42543	0.410647	0.436988	0.310328	0.397921
cg02517488	0.779854	0.860045	0.821149	0.748095	0.708651	0.895254	0.749474	0.791757	0.732999	0.764378	0.710754	0.884216	0.78227	0.769749	0.688899	0.765147	0.762114	0.769407	0.740769	0.726095	0.77352	0.813989	0.791101	0.842222	0.790009	0.777088	0.644863	0.762188	0.864633	0.811682	0.625123	0.770798	0.689281	0.794464	0.76098	0.743396	0.806874	0.802795	0.79652	0.695335	0.699748	0.732625	0.784467	0.856109	0.736712	0.778067	0.815395	0.702289	0.77281
cg02529500	0.687791	0.706764	0.600113	0.632656	0.666362	0.61072	0.634168	0.647271	0.671062	0.657223	0.509104	0.593834	0.595124	0.508982	0.58619	0.57366	0.572922	0.599841	0.505175	0.558934	0.574216	0.653239	0.656582	0.628289	0.53677	0.659165	0.592518	0.642012	0.680815	0.699596	0.669246	0.612618	0.575904	0.636541	0.699053	0.553607	0.656759	0.688788	0.66644	0.545836	0.595977	0.726486	0.728639	0.600289	0.648804	0.592642	0.642898	0.544997	0.652479
cg02544540	0.606034	0.507466	0.483973	0.517701	0.52821	0.611889	0.529849	0.5057	0.51149	0.541382	0.426407	0.542757	0.499221	0.430735	0.375289	0.434257	0.475494	0.395742	0.501385	0.556843	0.553344	0.56153	0.547625	0.469972	0.391034	0.483353	0.422304	0.528417	0.573391	0.576809	0.493409	0.573326	0.389153	0.599486	0.520042	0.404777	0.525349	0.586593	0.545387	0.49553	0.504472	0.623837	0.560526	0.545865	0.457612	0.391542	0.49899	0.410208	0.511303
cg02590376	0.778277	0.662552	0.733464	0.698081	0.77324	0.7862	0.709095	0.706647	0.692778	0.711369	0.583814	0.651424	0.657915	0.61298	0.601501	0.63974	0.609739	0.622571	0.699306	0.677194	0.740292	0.709432	0.688015	0.6883	0.637009	0.69608	0.585346	0.740923	0.74398	0.727165	0.695248	0.772655	0.647915	0.766671	0.724803	0.597182	0.765365	0.754346	0.795708	0.603639	0.671798	0.764137	0.734131	0.699372	0.659348	0.642788	0.69842	0.529098	0.722233
cg02632185	0.246078	0.423621	0.381776	0.48906	0.599802	0.373678	0.428822	0.472627	0.443073	0.439069	0.328566	0.480552	0.453328	0.288722	0.459984	0.46218	0.517591	0.422633	0.277326	0.39489	0.444702	0.446607	0.411928	0.473046	0.396103	0.538162	0.348717	0.488168	0.491614	0.454691	0.434248	0.303955	0.339006	0.456901	0.575873	0.337565	0.343602	0.532638	0.4252	0.214881	0.415658	0.48104	0.477894	0.401425	0.455125	0.361302	0.569384	0.373121	0.555774
cg02636814	0.793482	0.704614	0.746214	0.73943	0.696877	0.813776	0.689046	0.704264	0.751084	0.719573	0.595932	0.631335	0.682985	0.611029	0.526463	0.617798	0.569323	0.611091	0.674455	0.653705	0.71419	0.712445	0.727739	0.649286	0.553297	0.702145	0.535982	0.748551	0.728083	0.733903	0.663609	0.740249	0.543937	0.75477	0.726846	0.521849	0.775823	0.689054	0.766231	0.687823	0.682442	0.751528	0.739986	0.699617	0.684171	0.634155	0.652535	0.564568	0.606086
cg02702041	0.666177	0.622011	0.5282	0.618286	0.645295	0.583951	0.583202	0.64464	0.613207	0.614046	0.502282	0.627539	0.624852	0.533444	0.506009	0.501854	0.519918	0.586529	0.511613	0.562062	0.580736	0.656974	0.614227	0.616095	0.576781	0.610706	0.529974	0.650931	0.653624	0.671961	0.594074	0.600885	0.506757	0.635211	0.678505	0.515273	0.662395	0.693825	0.629861	0.500238	0.577224	0.747503	0.720618	0.594441	0.569952	0.574196	0.585422	0.456766	0.598894
cg02734600	0.660986	0.558577	0.537899	0.600912	0.550127	0.631152	0.511233	0.521701	0.621645	0.553041	0.385367	0.562425	0.539155	0.4476	0.439003	0.442359	0.406081	0.44538	0.484321	0.460328	0.51616	0.569522	0.519931	0.520288	0.44678	0.567036	0.507057	0.572409	0.597526	0.58312	0.588999	0.594493	0.417615	0.561351	0.529416	0.3849	0.594411	0.534669	0.561566	0.568954	0.549618	0.706219	0.615919	0.544583	0.521219	0.471834	0.522021	0.438015	0.507848
cg02735684	0.65947	0.687439	0.564748	0.590851	0.605462	0.662977	0.604448	0.534442	0.645423	0.59589	0.436634	0.637382	0.58747	0.499113	0.422211	0.498651	0.437481	0.540299	0.493431	0.522079	0.536049	0.614761	0.551883	0.593655	0.432132	0.587795	0.538432	0.60291	0.62279	0.642537	0.591739	0.649463	0.47048	0.570622	0.605078	0.456157	0.516336	0.655108	0.597287	0.515609	0.553784	0.721028	0.720423	0.561725	0.531636	0.499926	0.581576	0.425019	0.550679
cg02749752	0.659837	0.633405	0.543213	0.586385	0.576894		0.53573	0.590431	0.644406	0.552604	0.469617	0.651592	0.642349	0.506637	0.427811	0.487542	0.415105	0.490002	0.533155	0.507919	0.616266	0.63866	0.578862	0.627505	0.55719	0.564746	0.532145	0.584927	0.633059	0.696345	0.588595	0.628803	0.573519	0.59058	0.616412	0.442587	0.62549	0.638756	0.599247	0.543322	0.529803	0.712732	0.739115	0.513979	0.541984	0.543214	0.568548	0.417827	0.602636
cg02758274	0.749181	0.545077	0.568199	0.639367	0.605854	0.716537	0.590563	0.60897	0.648742	0.635823	0.446328	0.626479	0.595301	0.515993	0.462425	0.505097	0.495081	0.552423	0.614331	0.547302	0.577205	0.676632	0.553052	0.56241	0.547696	0.570074	0.510651	0.640004	0.686142	0.646041	0.569812	0.700254	0.484896	0.648435	0.665093	0.447919	0.66665	0.666431	0.649037	0.562176	0.575064	0.67143	0.711423	0.594475	0.544892	0.544447	0.563941	0.422091	0.581356
cg02764438	0.758673	0.621622	0.704052	0.759965	0.731799	0.779035	0.663475	0.699218	0.746008	0.704407	0.518293	0.634138	0.657998	0.601062	0.526659	0.594579	0.591933	0.534223	0.573987	0.615631	0.649126	0.708081	0.590426	0.66614	0.598604	0.630798	0.553884	0.690369	0.723945	0.639906	0.732179	0.653774	0.520343	0.740887	0.637565	0.483179	0.738731	0.679368	0.71692	0.572647	0.667606	0.728293	0.740861	0.66194	0.671233	0.635861	0.622945	0.537231	0.65137
cg02769865	0.637014	0.791745	0.645792	0.667926	0.704722	0.817828	0.776507	0.726554	0.722648	0.674681	0.698216	0.81204	0.773087	0.75737	0.56064	0.717772	0.731357	0.760382	0.683341	0.718848	0.68026	0.728054	0.703975	0.774107	0.821144	0.728136		0.697552	0.727524	0.761404	0.677878	0.727313	0.681865	0.701674	0.76445	0.791709	0.675602	0.750396	0.704511	0.72895	0.644331	0.682217	0.787689	0.721396	0.642473	0.787437	0.776478	0.711231	0.69625
cg02770534	0.493497	0.48227	0.630337	0.606593	0.651039	0.56201	0.601179	0.61861	0.62883	0.568489	0.515682	0.547437	0.568125	0.560507	0.627743	0.645229	0.683162	0.62419	0.571026	0.586589	0.591889	0.531065	0.542475	0.592557	0.629987	0.638853	0.522594	0.651254	0.616631	0.553267	0.528404	0.499128	0.637859	0.637326	0.534721	0.492712	0.64305	0.571909	0.635781	0.646911	0.589916	0.552706	0.56349	0.631952	0.628256	0.541408	0.623462	0.60178	0.632112
cg02800216	0.513734	0.443551	0.460397	0.421848	0.490025	0.552794	0.40477	0.402665	0.458685	0.440027	0.427483	0.496387	0.484912	0.53704	0.415543	0.474049	0.410017	0.458405	0.439939	0.425598	0.504847	0.494703	0.425113	0.48665	0.455738	0.422796	0.421075	0.470237	0.495206	0.50197	0.466796	0.481914	0.444426	0.459684	0.456125	0.423596	0.467577	0.437867	0.480343	0.482519	0.403989	0.556834	0.526972	0.49325	0.394793	0.44509	0.428459	0.453282	0.433591
cg02811197	0.595776	0.608244	0.542608	0.598527	0.642554	0.512455	0.591647	0.603078	0.596713	0.554628	0.475581	0.570178	0.577506	0.529303	0.54537	0.507063	0.517184	0.548243	0.465496	0.515029	0.566072	0.627617	0.632853	0.561261	0.506437	0.640112	0.582071	0.591848	0.629778	0.685266	0.596543	0.539683	0.580693	0.601175	0.680778	0.53556	0.591843	0.643759	0.597395	0.484997	0.5678	0.722169	0.721028	0.528605	0.568284	0.562807	0.613662	0.473795	0.585137
cg02853801	0.768178	0.803509	0.801207	0.796987	0.755939	0.704786	0.798889	0.790871	0.767263	0.730693	0.688971	0.775589	0.742765	0.638854	0.73913	0.753189	0.798118	0.710263	0.71372	0.727251	0.729654	0.69655	0.742928	0.715178	0.711903	0.82318	0.62807	0.746358	0.769852	0.726637	0.787199	0.742445	0.695857	0.805284	0.829611	0.697674	0.766244	0.67583	0.765191	0.724941	0.789703	0.706966	0.695565	0.740732	0.791005	0.617906	0.770158	0.688583	0.820021
cg02893619	0.83294	0.688013	0.623734	0.735336	0.73068	0.706811	0.669043	0.678774	0.699902	0.678189	0.608935	0.673548	0.62104	0.622966	0.518694	0.576347	0.535198	0.60795	0.6329	0.599151	0.625388	0.743235	0.654968	0.63872	0.608947	0.661096	0.640394	0.72352	0.726822	0.706336	0.622107	0.677971	0.593764	0.678555	0.690497	0.54786	0.700852	0.737511	0.711185	0.580848	0.661596	0.76606	0.754381	0.653263	0.621463	0.659629	0.627372	0.52222	0.632221
cg02896191	0.872961	0.697876	0.823287	0.789054	0.715896	0.931063	0.730152	0.744648	0.793873	0.776308	0.673498	0.820833	0.778201	0.777179	0.630297	0.733224	0.660779	0.743619	0.822587	0.75264	0.773642	0.770794	0.666336	0.760826	0.758446	0.715549	0.712985	0.774426	0.789813	0.742509	0.660872	0.870327	0.681118	0.782664	0.691702	0.693805	0.78262	0.74263	0.798278	0.821178	0.714204	0.772818	0.822277	0.795607	0.719773	0.747443	0.747588	0.698861	0.671584
cg02923264	0.561572	0.537775	0.622484	0.585431	0.610339	0.557855	0.634834	0.630534	0.657396	0.56442	0.594026	0.646311	0.603135	0.596927	0.652202	0.638008	0.671583	0.546014	0.597212	0.600367	0.637057	0.585458	0.589315	0.592979	0.588722	0.590463	0.583128	0.615991	0.611702	0.553848	0.543463	0.596033	0.604576	0.537492	0.593305	0.618	0.571758	0.593783	0.591654	0.615797	0.585011	0.56613	0.533123	0.628707	0.608486	0.615783	0.59932	0.63872	0.663497
cg02951526	0.555278	0.521079	0.464431	0.559233	0.51179	0.508665	0.458964	0.47767	0.5479	0.507859	0.397023	0.528602	0.493076	0.417741	0.380044	0.415027	0.376717	0.446596	0.429647	0.43123	0.450733	0.582226	0.507	0.478716	0.432752	0.466646	0.461916	0.530314	0.506062	0.557266	0.518952	0.560121	0.398845	0.521143	0.517733	0.390221	0.504578	0.545331	0.517809	0.386567	0.436583	0.648029	0.613163	0.481765	0.45394	0.455202	0.427584	0.365228	0.452067
cg02954123	0.731563	0.675732	0.613273	0.625431	0.585485	0.706835	0.625074	0.634373	0.653015	0.649296	0.561302	0.625703	0.601443	0.517656	0.53078	0.550799	0.566052	0.547239	0.622256	0.60139	0.613234	0.709077	0.70177	0.592232	0.542237	0.672115	0.550048	0.64664	0.64553	0.747341	0.63548	0.716267	0.490984	0.700962	0.617804	0.518627	0.688485	0.707285	0.623061	0.582597	0.627918	0.712724	0.692053	0.616918	0.638135	0.528338	0.610022	0.504919	0.584739
cg02957469	0.4797	0.400064	0.359573	0.398922	0.408713	0.425593	0.371482	0.366342	0.475006	0.407206	0.264028	0.348145	0.34648	0.372005	0.284421	0.335473	0.324045	0.332606	0.300377	0.307559	0.356812	0.433134	0.35002	0.357612	0.327972	0.401202	0.313644	0.441652	0.431634	0.459402		0.363677	0.330356	0.40969	0.416525	0.275728	0.458768	0.462752	0.418797	0.306508	0.378255	0.503593	0.442219	0.391424	0.40555	0.332427	0.373548	0.262443	0.361051
cg02976323	0.606333	0.641088	0.531375	0.624655	0.669393	0.678495	0.651531	0.665572	0.559626	0.621723	0.569208	0.636286	0.668284	0.581419	0.541404	0.522388	0.462777	0.561614	0.533866	0.653156	0.643737	0.673554	0.685194	0.585007	0.589391	0.64354	0.497561	0.653494	0.641264	0.654135	0.581825	0.67896	0.57734	0.687632	0.755944	0.564962	0.626819	0.69126	0.662084	0.56993	0.558381	0.734412	0.700995	0.555913	0.601218	0.545494	0.620736	0.455411	0.587365
cg02993699	0.623809	0.583594	0.593634	0.604834	0.68752	0.62688	0.592861	0.575944	0.618862	0.584963	0.459017	0.542625	0.57379	0.511353	0.500835	0.550822	0.504002	0.56029	0.45785	0.560253	0.533901	0.626246	0.536677	0.558067	0.542482	0.588496	0.476471	0.642828	0.603492	0.629229	0.65614	0.644225	0.527075	0.651563	0.658454	0.485208	0.716841	0.648516	0.620643	0.496335	0.554074	0.687921	0.643015	0.544862	0.595853	0.529999	0.617811	0.49088	0.587795
cg02994066	0.802278	0.727114	0.707397	0.778426	0.803945	0.803126	0.733436	0.726466	0.799202	0.78361	0.656679	0.740325	0.764727	0.700163	0.68478	0.707532	0.683584	0.719026	0.720433	0.674572	0.713856	0.793914	0.798519	0.725705	0.715012	0.747597	0.714063	0.777901	0.789671	0.814203	0.812619	0.771774	0.691474	0.799671	0.806489	0.663804	0.792506	0.809991	0.770381	0.701052	0.76141	0.868164	0.795135	0.714402	0.756857	0.723401	0.763772	0.644461	0.72904
cg03014622	0.470711	0.487316	0.585985	0.64406	0.622378	0.507873	0.566181	0.54746	0.578258	0.494581	0.355782	0.470615	0.478393	0.414366	0.501622	0.470272	0.495576	0.411432	0.40045	0.424641	0.575052	0.511833	0.527625	0.489186	0.411685	0.525263	0.40431	0.604943	0.581337	0.533338	0.507696	0.522313	0.417001	0.50703	0.590982	0.400448	0.555234	0.516652	0.581241	0.448704	0.514623	0.486516	0.456395	0.512198	0.563513	0.390411	0.566965	0.419086	0.616064
cg03025413	0.690508	0.578729	0.57532	0.643886	0.659798	0.608836	0.594582	0.655557	0.640855	0.681779	0.502371	0.531495	0.547613	0.387205	0.56495	0.498776	0.545854	0.468652	0.596825	0.546881	0.587963	0.694211	0.613467	0.479525	0.471306	0.575601	0.463465	0.649529	0.608206	0.587253	0.604386	0.566375	0.486403	0.636133	0.617175	0.457686	0.66303	0.590245	0.581801	0.527251	0.601706	0.698624	0.60366	0.634844	0.598235	0.4624	0.589704	0.503857	0.609237
cg03107336	0.781382	0.7	0.660463	0.673617	0.711094	0.699366	0.531258	0.618464	0.69751	0.641021	0.471069	0.579636	0.564233	0.516115	0.427493	0.516171	0.435574	0.533493	0.624402	0.631757	0.608118	0.686527	0.58599	0.539985	0.537837	0.658183	0.570952	0.675803	0.662674	0.727307	0.623418	0.715684	0.49295	0.666667	0.617447	0.43208	0.708495	0.629963	0.66533	0.653996	0.66783	0.702782	0.697871	0.607175	0.613332	0.541982	0.630181	0.535955	0.553629
cg03116035	0.627506	0.565878	0.490866	0.542334	0.545723	0.589486	0.513273	0.504806	0.544721	0.526335	0.416061	0.526722	0.488636	0.460444	0.361639	0.441046	0.407012	0.43642	0.442837	0.48603	0.536974	0.588608	0.505398	0.505743	0.430297	0.488188	0.44797	0.513444	0.630564	0.575167	0.50386	0.582907	0.36656	0.556899	0.55341	0.358961	0.578595	0.589871	0.574099	0.484941	0.547515	0.633019	0.622777	0.605966	0.508864	0.470629	0.523088	0.380357	0.472773
cg03132556	0.641537	0.641514	0.657787	0.700923	0.665634	0.611063	0.619037	0.623609	0.610387	0.655946	0.436855	0.57709	0.573747	0.544473	0.343223	0.539408	0.597453	0.558407	0.514278	0.487344	0.633584	0.605908	0.687293	0.599297	0.534353	0.664884	0.469697	0.615877	0.61887	0.717218	0.746321	0.607849	0.466837	0.707418	0.69931	0.489084	0.681825	0.568219	0.614972	0.597971	0.603709	0.603967	0.632768	0.589667	0.616694	0.440534	0.641474	0.454471	0.611886
cg03133266	0.135422	0.179071	0.336201	0.304383	0.339741	0.333721	0.333946	0.19106	0.169439	0.269099	0.168389	0.340485	0.299308	0.308885	0.266578	0.352106	0.302613	0.323382	0.232787	0.304352	0.305625	0.193167	0.138481	0.237328	0.242517	0.374865	0.130111	0.299297	0.301797	0.268065	0.23357	0.192983	0.186684	0.208991	0.175629	0.158982	0.302464	0.26536	0.179146	0.252843	0.200411	0.194538	0.292081	0.269467	0.158884	0.263607	0.17773	0.209501	0.2761
cg03156170	0.320569	0.335624	0.399398	0.404497	0.362916	0.470261	0.386125	0.374073	0.374453	0.39069	0.342723	0.429947	0.450733	0.444091	0.347036	0.405741	0.304727	0.451541	0.415645	0.410579	0.427541	0.483969	0.335187	0.49173	0.426251	0.42452	0.402897	0.411019	0.450568	0.453944	0.31529	0.462832	0.405646	0.380967	0.39927	0.349215	0.446708	0.339394	0.472424	0.357797	0.36392	0.486881	0.592378	0.458433	0.377076	0.493765	0.403159	0.340749	0.39325
cg03245889	0.766398	0.732977	0.670924	0.711252	0.679652	0.790505	0.710705	0.707142	0.728202	0.691924	0.566366	0.678981	0.672456	0.637602	0.496765	0.592837	0.557342	0.582403	0.637467	0.598317	0.722009	0.744981	0.666155	0.673315	0.634864	0.684426	0.694628	0.721391	0.773983	0.716896	0.639847	0.773691	0.564851	0.736428	0.655506	0.515793	0.765286	0.709292	0.767335	0.656121	0.693339	0.767384	0.76023	0.735942	0.706437	0.611438	0.695493	0.525973	0.703247
cg03273320	0.671745	0.618317	0.757718	0.675092	0.657894	0.681138	0.666553	0.681016	0.667836	0.641972	0.644894	0.667927	0.669188	0.719325	0.600891	0.692765	0.616535	0.681028	0.654063	0.704671	0.701282	0.785636	0.589049	0.715564	0.662313	0.661484	0.599704	0.743077	0.77868	0.628613	0.568999	0.70272	0.644716	0.69852	0.622199	0.565053	0.652463	0.630018	0.714884	0.664176	0.626436	0.679848	0.702787	0.733284	0.665885	0.678099	0.654235	0.617555	0.632031
cg03288954	0.800304	0.736286	0.644082	0.739445	0.719774	0.718897	0.680392	0.657945	0.799717	0.661595	0.59733	0.678913	0.677684	0.598703	0.521492	0.594082	0.558233	0.569972	0.638277	0.59019	0.677831	0.728347	0.678908	0.656441	0.571867	0.704679	0.587438	0.665186	0.715301	0.71742	0.707781	0.768216	0.584066	0.730453	0.678228	0.533984	0.752584	0.718407	0.68848	0.642772	0.650219	0.785465	0.77501	0.651797	0.625083	0.616881	0.628357	0.507417	0.593473
cg03317131	0.692287	0.683987	0.601583	0.666457	0.716401	0.67801	0.675092	0.628798	0.653728	0.672095	0.548276	0.662755	0.665908	0.598504	0.543248	0.561262	0.567892	0.601307	0.640064	0.584058	0.612604	0.696601	0.688881	0.6314	0.631992	0.658957	0.614656	0.699582	0.679392	0.740949	0.618696	0.746037	0.585429	0.661465	0.688932	0.563664	0.671721	0.724304	0.642548	0.535616	0.62089	0.710426	0.80017	0.617372	0.61366	0.567555	0.665669	0.53582	0.636349
cg03323462	0.490223	0.43809	0.600942	0.529923	0.578063	0.475835	0.527746	0.549472	0.530521	0.539383	0.458167	0.447697	0.486958	0.524843	0.566287	0.564852	0.557126	0.562646	0.455887	0.511197	0.545887	0.486624	0.448321	0.548718	0.511325	0.557855	0.444491	0.596935	0.562076	0.477347	0.485968	0.46028	0.55044	0.551232	0.526936	0.475482	0.546186	0.486184	0.580298	0.526217	0.495654	0.526052	0.488211	0.575151	0.544146	0.469871	0.561656	0.506723	0.553198
cg03332903	0.505267	0.551141	0.445946	0.561627	0.51381	0.579912	0.506043	0.527582	0.495679	0.52741	0.439151	0.602699	0.567958	0.61655	0.46277	0.445118	0.440086	0.501444	0.514011	0.567384	0.584605	0.634251	0.388524	0.613308	0.525542	0.485	0.507509	0.565674	0.520272	0.514215	0.513224	0.559715	0.493839	0.527343	0.498483	0.521264	0.52652	0.571626	0.524364	0.52925	0.530498	0.629474	0.707861	0.502235	0.423611	0.629363	0.500764	0.458525	0.42555
cg03355370	0.822891	0.666376	0.657106	0.746315	0.697992	0.75934	0.728373	0.712925	0.730623	0.662343	0.654316	0.723619	0.65874	0.664847	0.568844	0.641033	0.65689	0.595058	0.660548	0.640695	0.730262	0.757128	0.701229	0.653539	0.611561	0.677758	0.630757	0.662807	0.805271	0.783944	0.675465	0.71135	0.609985	0.697519	0.719315	0.602415	0.734082	0.727112	0.717917	0.723753	0.703723	0.777995	0.789446	0.785549	0.682804	0.693411	0.705882	0.581473	0.699591
cg03376481	0.67868	0.660472	0.537415	0.609009	0.585103	0.642286	0.606026	0.603546	0.630011	0.617914	0.558899	0.587364	0.570025	0.488478	0.495007	0.530439	0.504877	0.539411	0.522405	0.543456	0.592087	0.650593	0.697276	0.588371	0.561678	0.608247	0.576081	0.615101	0.632028	0.684702	0.641644	0.648139	0.580124	0.621187	0.655318	0.55217	0.632365	0.677094	0.586922	0.507706	0.586833	0.639144	0.672266	0.528089	0.575393	0.547564	0.579004	0.508908	0.567576
cg03382841	0.783217	0.718339	0.83212	0.765462	0.712761	0.887867	0.821489	0.785735	0.813596	0.761605	0.679984	0.901631	0.794078	0.792705	0.670301	0.782817	0.711093	0.784387	0.783407	0.775185	0.794317	0.77183	0.640412	0.807622	0.752419	0.726322	0.774802	0.790002	0.844489	0.71441	0.653865	0.861309	0.720101	0.757258	0.696157	0.673219	0.763583	0.753119	0.78907	0.801724	0.670094	0.834916	0.830937	0.848308	0.745647	0.785401	0.775332	0.698341	0.755222
cg03391568	0.44367	0.371465	0.333296	0.367031	0.334694	0.367729	0.33445	0.347164	0.383544	0.361802	0.254438	0.308545	0.352436	0.297577	0.244109	0.291587	0.227324	0.275809	0.274565	0.258887	0.329719	0.400085	0.340326	0.338066	0.274105	0.345199	0.263462	0.385511	0.374986	0.405353	0.371207	0.364953	0.279346	0.384966	0.38454	0.230552	0.384529	0.414072	0.427286	0.352499	0.348631	0.560199	0.427571	0.352474	0.326217	0.323382	0.317258	0.239254	0.320401
cg03401096	0.381585	0.506601	0.539707	0.536351	0.590931	0.51673	0.530692	0.443133	0.490593	0.470187	0.456991	0.556913	0.524617	0.524432	0.518814	0.555831	0.556392	0.521828	0.486026	0.515936	0.518364	0.516295	0.338729	0.530437	0.479778	0.567202	0.469476	0.553838	0.547629		0.520133	0.459414	0.529653	0.470285	0.490362	0.448676	0.510902	0.567596	0.408776	0.253707	0.478631	0.561334	0.536514	0.549108	0.497307	0.550937	0.56163	0.388783	0.553058
cg03403640	0.33939	0.223441	0.279394	0.240538	0.298554	0.370464	0.231579	0.247897	0.284119	0.292276	0.15478	0.211673	0.184485	0.320965	0.144937	0.260419	0.162654	0.292907	0.243822	0.222454	0.278088	0.357105	0.214828	0.338538	0.265861	0.207588	0.280796	0.251632	0.290129	0.254135	0.246326	0.252649	0.27484	0.306879	0.212868	0.203255	0.286141	0.277921	0.319775	0.296835	0.278511	0.358859	0.342252	0.297303	0.282596	0.252563	0.219736	0.298298	0.130605
cg03422651	0.633231	0.614221	0.547218	0.636817	0.591064	0.604855	0.573622	0.660581	0.651001	0.608384	0.483292	0.56611	0.581024	0.560723	0.454005	0.512965	0.490519	0.534904	0.496293	0.513856	0.585877	0.668314	0.563927	0.632996	0.554739	0.599687	0.546596	0.657413	0.695634	0.65131	0.588054	0.594823	0.530105	0.647891	0.63966	0.452761	0.611413	0.637363	0.663215	0.576864	0.559622	0.744548	0.711842	0.638139	0.601574	0.567173	0.590246	0.487605	0.560251
cg03462556	0.881128	0.775004	0.713167	0.812904	0.746335	0.833193	0.753364	0.788647	0.824315	0.742357	0.66609	0.716224	0.711447	0.698803	0.603566	0.714467	0.668618	0.634923	0.759182	0.706751	0.738448	0.83103	0.785302	0.706881	0.726754	0.698358	0.711485	0.792557	0.815526	0.811649	0.663391	0.865396	0.632298	0.773654	0.769775	0.62018	0.784563	0.792264	0.756736	0.823473	0.761263	0.813227	0.80236	0.79207	0.727057	0.68474	0.696585	0.621768	0.682249
cg03550485	0.817214	0.654925	0.704192	0.718217	0.734132	0.783346	0.715058	0.723979	0.781541	0.695139	0.599933	0.653002	0.641781	0.656302	0.554196	0.651971	0.59608	0.598341	0.682541	0.675368	0.749862	0.761033	0.664131	0.679704	0.652618	0.68052	0.633105	0.727688	0.798702	0.757634	0.59687	0.778088	0.578623	0.788354	0.693468	0.523339	0.734858	0.732103	0.751023	0.733076	0.697989	0.835308	0.787361	0.764822	0.711815	0.62354	0.700401	0.558539	0.679799
cg03555685	0.671726	0.748172	0.59037	0.650428	0.664249	0.611913	0.602666	0.667917	0.699295	0.689842	0.571213	0.681961	0.661739	0.560682	0.572737	0.582325	0.54597	0.52189	0.57012	0.625667	0.610454	0.698224	0.725533	0.608079	0.524182	0.690169	0.604869	0.646889	0.66126	0.690802	0.663529	0.620822	0.622277	0.707034	0.747662	0.580702	0.644858	0.645438	0.679208	0.574971	0.624073	0.690442	0.683411	0.585741	0.632044	0.596222	0.625989	0.550988	0.676272
cg03562952	0.640952	0.647243	0.465875	0.547378	0.64365	0.642087	0.507222	0.570026	0.631128	0.553678	0.484747	0.600816	0.552522	0.512289	0.434386	0.491983	0.524623	0.485672	0.516189	0.510024	0.521858	0.659864	0.63956	0.56369	0.520356	0.603923	0.629371	0.647436	0.635429	0.689392	0.63708	0.627305	0.473343	0.612234	0.641638	0.422837	0.670047	0.667184	0.602256	0.545923	0.559087	0.741067	0.702666	0.538259	0.532499	0.554868	0.522505	0.485964	0.545714
cg03569377	0.666611	0.693413	0.606586	0.704067	0.726904	0.697096	0.784633	0.692724	0.683529	0.737796	0.564437	0.686088	0.69735	0.587813	0.702752	0.603117	0.585074	0.607447	0.624384	0.594089	0.61344	0.728543	0.717109	0.700654	0.629936	0.728457	0.599752	0.738649	0.671961	0.75686	0.639257	0.716984	0.596129	0.692464	0.81663	0.630092	0.690957	0.758167	0.687121	0.464348	0.668989	0.746886	0.800982	0.585789	0.647388	0.655024	0.612096	0.593064	0.626895
cg03585053	0.531363	0.562712	0.472539	0.497876	0.523511	0.515362	0.479168	0.516309	0.547216	0.509859	0.389309	0.514289	0.476793	0.425563	0.398974	0.447521	0.394559	0.416327	0.373193	0.45521	0.478794	0.551868	0.486631	0.502274	0.442477	0.49092	0.440081	0.537746	0.561825	0.569548	0.469882	0.483691	0.415805	0.51729	0.559582	0.382637	0.539705	0.55312	0.540503	0.448188	0.510244	0.664118	0.605305	0.493787	0.503308	0.449334	0.504383	0.376266	0.521357
cg03615683	0.507025	0.479539	0.460918	0.464883	0.479448	0.557022	0.402046	0.428845	0.466567	0.46593	0.330264	0.403016	0.39834	0.43986	0.369495	0.407403	0.316984	0.392208	0.41687	0.37218	0.414023	0.47721	0.416688	0.435273	0.387311	0.448998	0.36886	0.446256	0.497544	0.498699	0.447332	0.484123	0.330499	0.475829	0.478794	0.36397	0.510381	0.532238	0.487715	0.393481	0.433309	0.566092	0.516979	0.449865	0.413721	0.407915	0.486658	0.405913	0.405865
cg03623599	0.362428	0.336619	0.199035	0.334988	0.336877	0.342469	0.303206	0.321767	0.294588	0.389807	0.238632	0.295367	0.280255	0.281107	0.244603	0.229241	0.182034	0.211551	0.243304	0.233722	0.281185	0.435777	0.328467	0.262757	0.252597	0.293279	0.244807	0.388912	0.328313	0.371852	0.356133	0.356951	0.212841	0.319858	0.336539	0.197514	0.284935	0.357782	0.353798	0.197295	0.213859	0.434657	0.461345	0.324143	0.246954	0.288235	0.313894	0.195428	0.22856
cg03625662	0.574039	0.551219	0.596222	0.574803	0.625	0.683422	0.530156	0.588017	0.522812	0.552461	0.506764	0.606849	0.578739	0.670346	0.451861	0.572305	0.463101	0.614533	0.537139	0.554653	0.627833	0.599845	0.467176	0.694941	0.583183	0.55426	0.53659	0.583511	0.651525	0.54437	0.467585	0.60663	0.581952	0.585484	0.584217	0.445411	0.567415	0.650265	0.66421	0.47359	0.49517	0.673034	0.708411	0.633165	0.565904	0.614544	0.545724	0.523506	0.511908
cg03628820	0.564134	0.460211	0.447664	0.505468	0.528068	0.46694	0.419738	0.435199	0.454401	0.495424	0.36894	0.39495	0.410724	0.354776	0.342713	0.387192	0.381491	0.400855	0.410718	0.374709	0.469431	0.526552	0.454952	0.430957	0.392981	0.472838	0.340697	0.525181	0.540213	0.507583	0.459914	0.48616	0.381431	0.503282	0.505162	0.324411	0.547505	0.517045	0.490324	0.388403	0.447087	0.47673	0.531513	0.4466	0.456093	0.381165	0.471951	0.358347	0.422832
cg03641958	0.851647	0.746102	0.671929	0.80757	0.699501	0.786519	0.712215	0.746867	0.801006	0.760165	0.613854	0.717966	0.696178	0.683299	0.571806	0.621649	0.626501	0.630043	0.723664	0.711116	0.770765	0.807746	0.71776	0.695961	0.698137	0.733202	0.648705	0.771363	0.808279	0.73003	0.641734	0.827336	0.620461	0.794129	0.72875	0.626275	0.751783	0.752255	0.763325	0.742382	0.666377	0.83075	0.835833	0.779082	0.727655	0.662252	0.712156	0.567839	0.641062
cg03655389	0.757096	0.831415	0.706476	0.808153	0.858413	0.745161	0.786334	0.775185	0.791306	0.744757	0.758466	0.839259	0.818268	0.806255	0.732146	0.756562	0.7868	0.769403	0.703035	0.781688	0.764001	0.846137	0.806093	0.831877	0.802551	0.806376	0.735878	0.842496	0.865469	0.86759	0.732963	0.732653	0.713906	0.794109	0.872588	0.738259	0.801777	0.838595	0.824401	0.706835	0.745807	0.894555	0.876878	0.778641	0.782548	0.79246	0.833159	0.681905	0.849119
cg03734783	0.652309	0.604582	0.537117	0.606389	0.562659	0.582699	0.523423	0.539446	0.628897	0.585923	0.464753	0.552425	0.587212	0.52351	0.427145	0.459535	0.44114	0.495149	0.46181	0.488654	0.529422	0.63291	0.535732	0.599655	0.493688	0.580245	0.427924	0.633515	0.648523	0.604778	0.57592	0.583389	0.474676	0.62919	0.601024	0.421206	0.593447	0.657917	0.646545	0.547332	0.517183	0.77196	0.686742	0.593374	0.532956	0.497193	0.55525	0.451011	0.524695
cg03735043	0.598202	0.746569	0.665814	0.7148	0.775073	0.640063	0.712772	0.726348	0.411765	0.708001	0.745254	0.774193	0.788586	0.803352	0.758219	0.751779	0.799947	0.790568	0.664903	0.775273	0.655138	0.771722	0.754984	0.797879	0.764023	0.756279	0.798008	0.629047	0.750473	0.78024	0.742161	0.64073	0.783141	0.712977	0.790542	0.743641	0.674897	0.789195	0.73412	0.648496	0.673947	0.775481	0.837684	0.712312	0.694723	0.835243	0.761823	0.743046	0.754703
cg03800721	0.388824	0.430036	0.477463	0.454225	0.537191	0.414277	0.474817	0.482407	0.433451	0.430466	0.251358	0.420129	0.417496	0.28588	0.424644	0.422787	0.45174	0.436294	0.321968	0.371285	0.432939	0.42378	0.411665	0.418389	0.31793	0.540537	0.343462	0.501635	0.418263	0.449096	0.436213	0.387888	0.340407	0.409798	0.534242	0.340744	0.449768	0.380026	0.417293	0.297026	0.405992	0.497253	0.386068	0.413133	0.400709	0.352273	0.504603	0.341462	0.552997
cg03816062	0.587902	0.727418	0.652176	0.65159	0.714766	0.638633	0.651604	0.705178	0.623326	0.70957	0.73742	0.708266	0.773203	0.713513	0.694169	0.690563	0.725752	0.785224	0.646235	0.696944	0.701917	0.739386	0.682716	0.759661	0.761016	0.70352	0.68806	0.727311	0.702646	0.740871	0.702751	0.648199	0.786364	0.668766	0.750141	0.769682	0.68742	0.75099	0.713882	0.628022	0.669065	0.731854	0.821204	0.615169	0.664356	0.782606	0.716501	0.676985	0.664333
cg03825488	0.492725	0.432135	0.383648	0.426047	0.433492	0.409417	0.38537	0.466357	0.455753	0.431535	0.325878	0.380806	0.37335	0.338716	0.308893	0.343529	0.292891	0.318896	0.316199	0.340302	0.398299	0.44484	0.416385	0.40972	0.329854	0.400352	0.340618	0.434952	0.450708	0.440808	0.397318	0.405594	0.325447	0.449206	0.482507	0.304624	0.43494	0.418618	0.439711	0.3559	0.385769	0.578772	0.483311	0.397259	0.397158	0.349328	0.404687	0.281013	0.405013
cg03839418	0.746956	0.683268	0.703399	0.729505	0.698731	0.791343	0.724098	0.69443	0.706824	0.710505	0.570886	0.688563	0.661941	0.62014	0.535306	0.556732	0.591617	0.567253	0.609213	0.633557	0.662557	0.732862	0.743832	0.650635	0.642178	0.65623	0.568623	0.708692	0.75444	0.744183	0.622804	0.769274	0.573003	0.74849	0.702344	0.529231	0.732227	0.737338	0.714513	0.624035	0.674907	0.693997	0.715938	0.736228	0.748055	0.634991	0.680295	0.517348	0.642877
cg03847535	0.562664	0.505912	0.438933	0.546098	0.48906	0.522234	0.448873	0.48144	0.546131	0.516211	0.407787	0.478141	0.456444	0.416654	0.326868	0.393342	0.352822	0.457946	0.445851	0.448037	0.474361	0.581827	0.579349	0.499723	0.438416	0.478626	0.470768	0.522219	0.564756	0.591272	0.491094	0.526539	0.448916	0.553629	0.49758	0.379929	0.527405	0.536738	0.512503	0.408503	0.500995	0.660739	0.65537	0.480632	0.466527	0.524103	0.447057	0.383383	0.448015
cg03851970	0.738912	0.681355	0.590213	0.703908	0.668765	0.708228	0.65659	0.650456	0.661824	0.670726	0.609176	0.68139	0.623326	0.547155	0.548726	0.582356	0.572805	0.572612	0.636279	0.62874	0.667202	0.708684	0.689986	0.600839	0.563074	0.600439	0.639542	0.649329	0.735897	0.73983	0.667493	0.734492	0.538756	0.707377	0.665721	0.546248	0.683865	0.743365	0.650615	0.649592	0.643966	0.732205	0.747667	0.609396	0.634595	0.56933	0.566344	0.55098	0.60215
cg03855338	0.589466	0.451528	0.427752	0.511961	0.507317	0.427353	0.444911	0.457157	0.52285	0.506946	0.357336	0.365124	0.407611	0.376378	0.330494	0.359605	0.39239	0.356541	0.405972	0.313344	0.452574	0.581004	0.465766	0.407656	0.361222	0.437708	0.326711	0.431719	0.476635	0.491667	0.379507	0.441537	0.354909	0.503504	0.492771	0.334176	0.434566	0.512598	0.531762	0.464042	0.428914	0.531634	0.496781	0.462506	0.411264	0.338783	0.46026	0.328711	0.406172
cg03923789	0.521556	0.53615	0.425089	0.535636	0.529652	0.544055	0.545999	0.539434	0.524711	0.549712	0.384157	0.501674	0.522252	0.492693	0.414645	0.413408	0.420278	0.384379	0.451539	0.432131	0.416618	0.598951	0.563209	0.476747	0.468468	0.519429	0.477662	0.552854	0.548325	0.608501	0.449809	0.553705	0.361619	0.565175	0.524704	0.396226	0.545875	0.610167	0.523863	0.435792	0.475092	0.612023	0.60721	0.523869	0.485058	0.457045	0.4643	0.380066	0.487348
cg03944099	0.582379	0.51068	0.442256	0.5043	0.504731	0.536135	0.499649	0.486256	0.53103	0.526359	0.423776	0.499802	0.50292	0.445565	0.374907	0.395085	0.383141	0.429326	0.425097	0.435484	0.454023	0.615119	0.514733	0.454566	0.440697	0.502829	0.487061	0.52695	0.528299	0.605602	0.531113	0.563109	0.395777	0.50822	0.516792	0.370797	0.521903	0.571024	0.507678	0.456535	0.472352	0.650143	0.629576	0.488068	0.447727	0.479692	0.481929	0.373167	0.459006
cg03944501	0.849417	0.817091	0.737018	0.789945	0.840322	0.835738	0.774002	0.814399	0.819334	0.791018	0.688539	0.759717	0.78819	0.684993	0.71519	0.734303	0.703388	0.698612	0.724431	0.751155	0.80184	0.816872	0.808191	0.699639	0.781193	0.775296	0.780417	0.821737	0.824189	0.844785	0.782405	0.796676	0.714736	0.824509	0.811691	0.698879	0.84097	0.811533	0.79979	0.745602	0.798944	0.837715	0.8301	0.770258	0.820436	0.728868	0.847115	0.661534	0.744686
cg03948518	0.798554	0.650297	0.683876	0.72438	0.658391	0.766578	0.679083	0.703622	0.753933	0.670449	0.53078	0.630698	0.604534	0.650195	0.527914	0.580226	0.560982	0.561387	0.65729	0.621739	0.707715	0.739486	0.702554	0.652015	0.615702	0.633864	0.658523	0.713251	0.776808	0.746454	0.551929	0.725956	0.556739	0.729889	0.66605	0.473441	0.714927	0.735849	0.739641	0.693533	0.652723	0.81352	0.723396	0.754011	0.690637	0.572996	0.65445	0.508977	0.653159
cg03954999	0.670203	0.538768	0.501513	0.581231	0.549708	0.606373	0.546988	0.582766	0.646258	0.596479	0.456292	0.545124	0.547661	0.446924	0.410141	0.465178	0.381429	0.420848	0.507166	0.477221	0.52163	0.616402	0.547261	0.510157	0.493943	0.548768	0.540141	0.596805	0.592328	0.63849	0.562957	0.60266	0.468306	0.570186	0.613445	0.41705	0.611914	0.615573	0.596984	0.470588	0.516082	0.72744	0.695269	0.514884	0.514373	0.506281	0.53362	0.420804	0.474169
cg03965962	0.804846	0.892293	0.745754	0.806466	0.817788	0.772235	0.777892	0.814723	0.844315	0.783477	0.682217	0.773747	0.791308	0.71382	0.79043	0.745459	0.721465	0.770392	0.739124	0.754188	0.759333	0.817743	0.815358	0.792337	0.74261	0.810003	0.762714	0.817298	0.800548	0.82211	0.805959	0.811526	0.769433	0.81278	0.837754	0.72345	0.832129	0.808508	0.780362	0.726698	0.722278	0.884462	0.852033	0.767872	0.793196	0.757522	0.759072	0.735513	0.785681
cg04041000	0.777217	0.554646	0.600518	0.577727	0.607164	0.659211	0.559748	0.579862	0.632235	0.562215	0.457992	0.549654	0.570798	0.508094	0.424764	0.487708	0.432163	0.49413	0.549141	0.479623	0.625498	0.650928	0.558243	0.590744	0.490241	0.524494	0.512715	0.577746	0.686151	0.63018	0.567372	0.648205	0.475768	0.617168	0.590505	0.405339	0.65142	0.639424	0.62165	0.551424	0.557699	0.736717	0.680046	0.684236	0.559215	0.55805	0.555018	0.407407	0.512858
cg04070692	0.471541	0.4387	0.478098	0.431159	0.466178	0.425988	0.392883	0.425415	0.488302	0.43583	0.309335	0.365582	0.361647	0.417616	0.355564	0.399247	0.326089	0.35404	0.385925	0.359544	0.444595	0.4699	0.386383	0.464756	0.379918	0.422228	0.383269	0.466463	0.490844	0.534483	0.39804	0.411212	0.358068	0.458828	0.476079	0.313447	0.493834	0.489548	0.524409	0.404871	0.487056	0.639202	0.574167	0.436852	0.504371	0.373127	0.424759	0.344382	0.518776
cg04089246	0.513504	0.481203	0.51638	0.520929	0.558457	0.512479	0.479652	0.52156	0.585507	0.482844	0.364927	0.434601	0.408391	0.466923	0.375808	0.427018	0.404342	0.393256	0.40966	0.457788	0.480123	0.510079	0.416147	0.453246	0.431966	0.500219	0.405143	0.566008	0.605051	0.510951	0.439505	0.493494	0.383519	0.565853	0.520242	0.319399	0.549015	0.542435	0.595543	0.419278	0.479452	0.594288	0.566217	0.509547	0.507142	0.423583	0.493965	0.372494	0.514872
cg04090697	0.634729	0.609582	0.550579	0.635877	0.584921	0.621923	0.612759	0.616628	0.641782	0.655986	0.48881	0.562086	0.608416	0.500543	0.432011	0.546247	0.518999	0.519709	0.522839	0.506148	0.560042	0.677682	0.624157	0.5697	0.504247	0.592078	0.487899	0.607433	0.639118	0.651612	0.608499	0.624752	0.452082	0.613429	0.646987	0.43288	0.645095	0.650679	0.627241	0.555729	0.578261	0.667831	0.732922	0.563585	0.575019	0.56805	0.600677	0.458008	0.554249
cg04096368	0.553792	0.521351	0.451189	0.497911	0.506451	0.512116	0.481893	0.460185	0.524917	0.480251	0.427836	0.505661	0.45577	0.399512	0.407208	0.368216	0.397191	0.399607	0.380403	0.434702	0.47618	0.563296	0.529646	0.485296	0.428285	0.496738	0.515129	0.548759	0.514226	0.567528	0.514769	0.492883	0.369791	0.538418	0.525752	0.385931	0.517737	0.533632	0.498626	0.408774	0.478198	0.605316	0.517876	0.445323	0.466215	0.413506	0.471299	0.367335	0.473183
cg04147158	0.765781	0.674168	0.666109	0.689652	0.697377	0.753266	0.694342	0.66271	0.811371	0.698331	0.518452	0.694033	0.654656	0.501604	0.578404	0.629563	0.607622	0.574494	0.622927	0.648663	0.683808	0.752319	0.643859	0.684643	0.612612	0.639217	0.667485	0.709341	0.779646	0.708493	0.68683	0.721976	0.538948	0.727241	0.729805	0.566498	0.723233	0.700566	0.746823	0.712483	0.667492	0.834343	0.717623	0.710453	0.659153	0.5771	0.672479	0.526917	0.665249
cg04157243	0.591467	0.445764	0.45916	0.483567	0.488444	0.559117	0.436277	0.468935	0.527898	0.46729	0.342145	0.426833	0.410083	0.37584	0.319158	0.398628	0.352152	0.380594	0.392225	0.373369	0.439952	0.506382	0.398668	0.465025	0.405442	0.430525	0.375781	0.51715	0.530507	0.486467	0.438653	0.483315	0.39059	0.489418	0.472546	0.334673	0.523433	0.496201	0.512284	0.459768	0.463435	0.554842	0.563247	0.464017	0.439557	0.38771	0.458611	0.354729	0.428806
cg04170174	0.786774	0.664986	0.657667	0.661071	0.554235	0.615663	0.478666	0.623522	0.580135	0.607958	0.649649	0.608796	0.744477	0.572833	0.397509	0.669334	0.512144	0.622785	0.508153	0.568453	0.571369	0.685893	0.6258	0.748086	0.645785	0.508594	0.567716	0.661473	0.609665	0.821203	0.453571	0.642475	0.574876	0.635829	0.796637	0.605993	0.539609	0.811631	0.656485	0.711729	0.567439	0.773501	0.760987	0.528586	0.635708	0.594749	0.517526	0.509504	0.587563
cg04182114	0.79687	0.812253	0.740121	0.780474	0.583403	0.803826	0.7836	0.789839	0.80964	0.775738	0.684794	0.747169	0.739855	0.679626	0.689155	0.709597	0.683945	0.699135	0.715101	0.706886	0.752695	0.791947	0.813627	0.699803	0.755901	0.716787	0.732734	0.802785	0.784399	0.848696	0.75447	0.768909	0.717137	0.799769	0.833191	0.685571	0.809588	0.822151	0.825161	0.701834	0.738897	0.803277	0.80196	0.734506	0.766503	0.75254	0.816885	0.63095	0.756364
cg04204002	0.769078	0.610758	0.624897	0.655505	0.629103	0.7624	0.640562	0.595327	0.678308	0.657813	0.565048	0.60862	0.636376	0.57289	0.500796	0.553197	0.50354	0.557406	0.601858	0.549805	0.594702	0.703773	0.621109	0.60332	0.576342	0.597806	0.609151	0.709113	0.640455	0.69294	0.608564	0.714117	0.567447	0.636473	0.663771	0.488556	0.656428	0.684504	0.66684	0.587859	0.599396	0.748216	0.746797	0.630425	0.594439	0.557522	0.591032	0.524253	0.552867
cg04223222	0.755837	0.634104	0.593117	0.648102	0.618927	0.669859	0.592994	0.627428	0.646625	0.644509	0.528314	0.601643	0.584154	0.53809	0.505888	0.546968	0.45915	0.497567	0.616924	0.539882	0.58212	0.674697	0.651511	0.55753	0.5846	0.604981	0.623884	0.669513	0.647176	0.696405	0.593962	0.679047	0.531753	0.680761	0.697034	0.502389	0.676627	0.681714	0.639022	0.622953	0.602307	0.77496	0.691324	0.595713	0.570088	0.561966	0.592515	0.481013	0.540141
cg04229372	0.68395	0.651015	0.6063	0.63112	0.656998	0.62993	0.623618	0.612529	0.698484	0.634595	0.462856	0.659445	0.590379	0.548495	0.42975	0.579265	0.538804	0.618811	0.539012	0.579146	0.59058	0.692679	0.653717	0.63689	0.600029	0.648376	0.548847	0.655874	0.672698	0.701249	0.648582	0.621347	0.537016	0.670946	0.668228	0.486754	0.651355	0.70399	0.671501	0.536542	0.578843	0.77319	0.792001	0.592517	0.619048	0.609383	0.612303	0.499299	0.609293
cg04242650	0.701376	0.693223	0.600715	0.673776	0.685635	0.642838	0.693812	0.674192	0.775495	0.641373	0.542158	0.761045	0.699334	0.613578	0.522146	0.589396	0.676592	0.614159	0.63552	0.669079	0.606669	0.797138	0.630675	0.635654	0.605568	0.677014	0.694177	0.712278	0.739323	0.708042	0.576848	0.679111	0.550274	0.702664	0.701447	0.558437	0.666884	0.72866	0.705168	0.562615	0.628088	0.817367	0.741865	0.657884	0.663689	0.690694	0.663893	0.527708	0.673538
cg04251835	0.666825	0.742787	0.588158	0.674748	0.709467	0.762072	0.685304	0.710237	0.761595	0.687413	0.611201	0.705415	0.614471	0.609522	0.619173	0.608442	0.673722	0.610542	0.628998	0.710052	0.673834	0.780398	0.778175	0.731236	0.660773	0.717197	0.691273	0.728048	0.761493	0.751407	0.608574	0.71177	0.640435	0.723823	0.821203	0.661412	0.718321	0.766552	0.730688	0.692113	0.715293	0.821323	0.76424	0.694821	0.718164	0.640955	0.70214	0.589205	0.780961
cg04254159	0.768597	0.751291	0.667776	0.72547	0.710861	0.723695	0.690328	0.705359	0.728434	0.723279	0.621902	0.679704	0.705574	0.641258	0.56505	0.678727	0.59743	0.613205	0.689427	0.683342	0.729882	0.746043	0.655679	0.685868	0.651694	0.656747	0.684083	0.719095	0.809613	0.742366	0.714856	0.780389	0.582942	0.749688	0.730636	0.55607	0.732285	0.741063	0.748341	0.639748	0.692809	0.798777	0.773333	0.747122	0.695869	0.648352	0.695739	0.522505	0.638011
cg04264908	0.540816	0.372042	0.593027	0.54822	0.508373	0.52464	0.47462	0.495652	0.484819	0.567362	0.374855	0.474331	0.468578	0.386755	0.61292	0.588213	0.512074	0.531629	0.540317	0.529352	0.51099	0.483347	0.430802	0.493484	0.462645	0.591224	0.461029	0.516572	0.4126	0.459536	0.53835	0.426633	0.595001	0.573289	0.552036	0.517214	0.674524	0.437768	0.556675	0.577406	0.505251	0.549102	0.330312	0.516515	0.442743	0.423555	0.584157	0.501582	0.504105
cg04273867	0.820546	0.727732	0.734388	0.766798	0.81018	0.799169	0.737942	0.772255	0.804566	0.791941	0.619203	0.731	0.692217	0.750403	0.592585	0.693109	0.646712	0.630764	0.778033	0.668173	0.770797	0.797124	0.679146	0.716831	0.680813	0.671609	0.672753	0.80826	0.834596	0.804633	0.634629	0.79802	0.67351	0.771677	0.725099	0.582667	0.734056	0.756084	0.79825	0.705128	0.734948	0.803272	0.766167	0.777814	0.76133	0.710905	0.719034	0.597435	0.735078
cg04295702	0.740197	0.685657	0.689714	0.735008	0.749483	0.744695	0.734158	0.688947	0.760882	0.695971	0.612313	0.66335	0.72739	0.611884	0.581395	0.678208	0.559966	0.610806	0.748119	0.629883	0.681252	0.748959	0.718903	0.662277	0.706642	0.720128	0.650398	0.692881	0.732773	0.772057	0.696325	0.78957	0.600894	0.730761	0.691728	0.575955	0.75718	0.768223	0.690584	0.638092	0.682556	0.792727	0.720627	0.63805	0.662257	0.620813	0.626178	0.593006	0.646834
cg04329659	0.7337	0.732365	0.592465	0.727368	0.708402	0.742638	0.643392	0.727228	0.714758	0.700315	0.514425	0.703949	0.672632	0.652326	0.554813	0.583361	0.563964	0.561271	0.555787	0.583556	0.567346	0.70426	0.636552	0.61466	0.5721	0.632796	0.568496	0.726609	0.70396	0.670322	0.685253	0.720405	0.552556	0.75677	0.722299	0.55088	0.693	0.748227	0.7554	0.63582	0.609474	0.735387	0.738019	0.649981	0.67127	0.647554	0.666341	0.559171	0.643698
cg04387924	0.609202	0.464242	0.470326	0.514593	0.515797	0.565601	0.477631	0.487914	0.506876	0.382557	0.395241	0.445692	0.441936	0.373092	0.341478	0.392649	0.401504	0.394607	0.403799	0.434599	0.446794	0.55348	0.496528	0.470842	0.421165	0.501001	0.35321	0.508874	0.559906	0.562033	0.445582	0.485853	0.416077	0.543667	0.503999	0.343269	0.570655	0.56906	0.535416	0.432048	0.508249	0.580677	0.617513	0.490353	0.493702	0.397249	0.454435	0.372969	0.48641
cg04406800	0.857976	0.68796	0.726134	0.786976	0.685588	0.789621	0.638839	0.690128	0.743474	0.727861	0.609956	0.670834	0.668978	0.647664	0.562951	0.607279	0.55295	0.646113	0.715728	0.661338	0.738198	0.740338	0.673485	0.687528	0.636417	0.724375	0.600559	0.748199	0.802092	0.776055	0.649153	0.802768	0.583866	0.752516	0.753787	0.594059	0.755176	0.739105	0.776962	0.718444	0.684428	0.774261	0.749603	0.740664	0.67578	0.619272	0.668454	0.57188	0.621772
cg04408448	0.766168	0.798027	0.678614	0.787137	0.803444	0.765819	0.751174	0.758278	0.736988	0.769972	0.673566	0.757516	0.766911	0.635993	0.734566	0.663959	0.714354	0.738554	0.707152	0.691217	0.697754	0.787581	0.792411	0.734905	0.692233	0.758632	0.741177	0.79708	0.741932	0.822437	0.790547	0.757253	0.736944	0.732939	0.815184	0.677269	0.792207	0.795676	0.757716	0.644341	0.742361	0.795378	0.805166	0.71143	0.733808	0.722812	0.751036	0.679823	0.754174
cg04421915	0.534261	0.515419	0.386697	0.462967	0.457538	0.469226	0.424186	0.446801	0.467088	0.456483	0.361337	0.441168	0.431833	0.359967	0.327917	0.335034	0.319521	0.376252	0.410917	0.367232	0.381515	0.507719	0.445464	0.423334	0.379408	0.422223	0.379306	0.459628	0.494262	0.523151	0.458778	0.487049	0.326436	0.460548	0.456717	0.34788	0.491242	0.52674	0.455624	0.401875	0.400509	0.563865	0.574731	0.417811	0.404681	0.386621	0.390011	0.292354	0.359301
cg04436818	0.633845	0.59384	0.636658	0.660848	0.710964	0.590909	0.680977	0.678523	0.678492	0.606165	0.516986	0.537186	0.530636	0.466007	0.621769	0.578848	0.640407	0.55685	0.535664	0.562728	0.625283	0.582954	0.627032	0.546616	0.561261	0.637991	0.540275	0.704224	0.646403	0.619264	0.655814	0.537963	0.555585	0.692272	0.659736	0.490147	0.667383	0.603801	0.680091	0.596445	0.632637	0.607745	0.553845	0.63014	0.654337	0.437871	0.6716	0.509768	0.709278
cg04450037	0.678183	0.668469	0.596769	0.680876	0.626537	0.724486	0.582274	0.623192	0.722802	0.592881	0.558754	0.605986	0.584783	0.542727	0.48494	0.544595	0.547955	0.518736	0.537087	0.628784	0.57741	0.685094	0.698568	0.594432	0.567174	0.654904	0.612973	0.655927	0.681904	0.713509	0.595868	0.69564	0.509858	0.670919	0.624234	0.480049	0.63418	0.695729	0.631655	0.605894	0.643601	0.757052	0.709342	0.635801	0.592231	0.541887	0.566087	0.50088	0.562939
cg04492459	0.594813	0.575905	0.551527	0.668038	0.61681	0.668593	0.594131	0.606303	0.663778	0.664778	0.45259	0.578407	0.601259	0.551313	0.485666	0.512195	0.456114	0.514852	0.494573	0.527081	0.556281	0.713317	0.546993	0.571908	0.59605	0.50969	0.46304	0.635021	0.7131	0.643418	0.455194	0.645911	0.506037	0.68482	0.632714	0.420247	0.645503	0.627516	0.695855	0.518216	0.586842	0.665263	0.650704	0.640937	0.615302	0.514306	0.526093	0.493109	0.536006
cg04497684	0.465264	0.443518	0.265885	0.4181	0.381529	0.369181	0.384766	0.345112	0.404434	0.313619	0.29626	0.334087	0.326945	0.310868	0.240022	0.292228	0.206733	0.293554	0.34448	0.32234	0.349316	0.523036	0.39191	0.346253	0.329568	0.342461	0.350286	0.428192	0.412333	0.348291	0.294769	0.419715	0.283192	0.401578	0.359765	0.216368	0.412832	0.446369	0.414986	0.326264	0.304733	0.532269	0.517725	0.331185	0.313	0.299469	0.3055	0.240367	0.29624
cg04509682	0.697141	0.594903	0.51189	0.574017	0.566907	0.639978	0.543524	0.535589	0.568974	0.623113	0.51512	0.548795	0.571623	0.537015	0.417125	0.460887	0.430901	0.505518	0.526805	0.512209	0.578008	0.678204	0.62047	0.560823	0.501301	0.574322	0.515707	0.591477	0.612911	0.625645	0.520645	0.632305	0.535265	0.593071	0.60175	0.412387	0.606537	0.574965	0.615407	0.49683	0.560723	0.71343	0.690407	0.554318	0.530245	0.537204	0.509674	0.461063	0.490594
cg04574095	0.862231	0.728898	0.762415	0.784918	0.708646	0.849738	0.777171	0.799588	0.83525	0.769996	0.767285	0.834242	0.802035	0.863247	0.656953	0.772557	0.739858	0.716564	0.790777	0.772476	0.788687	0.84509	0.689343	0.795251	0.801196	0.712973	0.775222	0.791603	0.844919	0.767608	0.716127	0.864695	0.724916	0.792181	0.726043	0.712758	0.76693	0.806478	0.780528	0.804968	0.739995	0.849559	0.861009	0.839243	0.767391	0.773664	0.725609	0.709397	0.717957
cg04576672	0.462625	0.559822	0.442452	0.534682	0.558278	0.441259	0.49317	0.493633	0.506922	0.51318	0.410941	0.46724	0.473574	0.347046	0.536556	0.467369	0.50683	0.424994	0.381129	0.418892	0.448578	0.466384	0.540447	0.401779	0.449987	0.542654	0.446326	0.553024	0.488317	0.579701	0.573971	0.43101	0.448976	0.50165	0.610977	0.456514	0.512731	0.548532	0.486372	0.427676	0.50089	0.58797	0.451932	0.439835	0.503363	0.379653	0.502864	0.417882	0.55303
cg04588165	0.621792	0.45408	0.633737	0.608184	0.622915	0.571527	0.554454	0.549418	0.647568	0.618963	0.363157	0.426998	0.458329	0.408026	0.528024	0.532895	0.526744	0.492102	0.512882	0.467556	0.555634	0.503231	0.547322	0.489715	0.432731	0.6322	0.443691	0.622974	0.595011	0.504425	0.584604	0.498584	0.512982	0.645818	0.649832	0.475798	0.628366	0.54721	0.593126	0.565129	0.508162	0.616953	0.470867	0.585851	0.55482	0.41904	0.596967	0.453234	0.565606
cg04595807	0.557195	0.471414	0.463744	0.504456	0.499801	0.510042	0.457975	0.468457	0.622247	0.483452	0.324651	0.433234	0.441139	0.412514	0.370562	0.401369	0.375885	0.402981	0.41004	0.388295	0.474613	0.535616	0.440511	0.605414	0.422433	0.500603	0.393807	0.523216	0.533569	0.528474	0.502412	0.492412	0.380255	0.50998	0.528163	0.308663	0.572516	0.506775	0.532968	0.462883	0.460166	0.69073	0.56581	0.483197	0.465199	0.413834	0.49406	0.351825	0.460158
cg04618171	0.656159	0.615307	0.584276	0.671653	0.672769	0.687428	0.596755	0.653155	0.670883	0.593546	0.528601	0.631944	0.586707	0.531443	0.503115	0.583148	0.543281	0.540212	0.625159	0.606628	0.657699	0.73337	0.708613	0.605931	0.587423	0.67848	0.596409	0.621264	0.715365	0.722294	0.522596	0.739459	0.535204	0.694209	0.635309	0.510101	0.694534	0.68224	0.64914	0.583333	0.614063	0.73203	0.698386	0.684127	0.630752	0.605521	0.569451	0.496237	0.608988
cg04636269	0.69309	0.572603	0.669601	0.682353	0.654112	0.630744	0.619748	0.636103	0.67811	0.657734	0.464514	0.525081	0.515792	0.466417	0.580964	0.56789	0.554722	0.5552	0.530551	0.536078	0.615127	0.587085	0.563201	0.542061	0.515359	0.667733	0.462851	0.67301	0.646312	0.582991	0.661946	0.590489	0.539882	0.703634	0.659505	0.494435	0.692081	0.579075	0.62435	0.592216	0.620248	0.637885	0.521435	0.604388	0.604816	0.449627	0.64826	0.499949	0.612235
cg04644504	0.682328	0.764764	0.614401	0.738506	0.792417	0.742324	0.731239	0.740901	0.718777	0.754431	0.649177	0.740586	0.777839	0.618053	0.70555	0.676405	0.672286	0.643392	0.638687	0.711485	0.655794	0.845508	0.714194	0.662233	0.663702	0.78075	0.676412	0.715436	0.748138	0.761582	0.743803	0.749086	0.67664	0.764869	0.812	0.697013	0.692036	0.769333	0.701283	0.612456	0.714967	0.788916	0.744671	0.703996	0.734712	0.626459	0.703813	0.609046	0.7441
cg04684014	0.699614	0.731851	0.640279	0.692252	0.783744	0.648306	0.718902	0.651979	0.730835	0.682194	0.619522	0.714885	0.712821	0.563807	0.69416	0.621286	0.666667	0.649301	0.560869	0.640804	0.618466	0.723201	0.751331	0.652922	0.61903	0.703734	0.638229	0.703047	0.680859	0.719657	0.791035	0.611742	0.654709	0.691885	0.744938	0.570885	0.723245	0.708664	0.703957	0.56102	0.675762	0.792855	0.707636	0.68569	0.677578	0.625915	0.683591	0.665097	0.684555
cg04703560	0.713865	0.745043	0.653678	0.678776	0.647017	0.814397	0.68206	0.660137	0.717927	0.638746	0.617345	0.64072	0.594547	0.565318	0.613659	0.566012	0.557105	0.530286	0.620808	0.609912	0.63551	0.727986	0.633952	0.622405	0.589626	0.64152	0.630712	0.717088	0.722454	0.70712	0.575922	0.740836	0.5531	0.680706	0.635279	0.518124	0.66	0.649066	0.740072	0.693301	0.723146	0.73915	0.680659	0.718029	0.657147	0.584244	0.685923	0.574385	0.630529
cg04722155	0.84226	0.821368	0.798932	0.840185	0.848889	0.836149	0.834889	0.83907	0.804631	0.828524	0.813737	0.821134	0.850201	0.844746	0.768284	0.839002	0.788086	0.816192	0.822212	0.808049	0.838615	0.890382	0.819655	0.878493	0.821726	0.852702	0.811542	0.809701	0.853283	0.817924	0.85983	0.825466	0.851207	0.832668	0.857338	0.86064	0.854432	0.816049	0.85164	0.798895	0.80968	0.839831	0.894829	0.789041	0.812423	0.852424	0.806795	0.810316	0.75659
cg04749740	0.306821	0.23591	0.253752	0.269786	0.275049	0.257231	0.237575	0.300675	0.330833	0.320738	0.215819	0.25241	0.218901	0.235472	0.261196	0.239624	0.182729	0.219587	0.185947	0.229768	0.193822	0.375471	0.314375	0.242821	0.256778	0.307017	0.22455	0.322469	0.260943	0.364314	0.26962	0.314756	0.184833	0.305878	0.282349	0.17482	0.258838	0.330649	0.370134	0.215914	0.251389	0.409127	0.316422	0.266863	0.253558	0.25565	0.285895	0.199588	0.247566
cg04797294	0.876031	0.882326	0.700007	0.793341	0.817338	0.785269	0.795499	0.699867	0.789507	0.805889	0.675513	0.797376	0.796433	0.721472	0.77278	0.715719	0.73982	0.7427	0.724671	0.744749	0.721946	0.824408	0.837546	0.740201	0.741253	0.812176	0.832085	0.819096	0.785624	0.855229	0.755643	0.798777	0.725689	0.819133	0.855985	0.736734	0.786579	0.823054	0.785047	0.760957	0.777351	0.896094	0.843911	0.723511	0.765185	0.71004	0.796498	0.731628	0.697781
cg04851992	0.643839	0.701387	0.561473	0.708189	0.638896	0.726658	0.53477	0.613114	0.70069	0.640487	0.537118	0.61828	0.586644	0.560726	0.626444	0.537639	0.460269	0.561881	0.571894	0.521964	0.646019	0.689828	0.615355	0.614844	0.50474	0.71616	0.641663	0.638957	0.681088	0.724297	0.573319	0.637643	0.605979	0.668014	0.675037	0.475404	0.66213	0.714105	0.707338	0.655523	0.605738	0.763278	0.688496	0.632499	0.645489	0.641377	0.635029	0.506949	0.586414
cg04860664	0.789344	0.843988	0.712294	0.791123	0.812157	0.803932	0.806557	0.793765	0.799236	0.817478	0.703623	0.768972	0.772874	0.752034	0.759532	0.713296	0.743397	0.769596	0.757608	0.74724	0.706963	0.823622	0.829852	0.751552	0.758429	0.784999	0.7691	0.823435	0.789073	0.871407	0.833801	0.81624	0.721249	0.760926	0.839984	0.769322	0.793703	0.827305	0.805966	0.759643	0.772003	0.877749	0.860296	0.724444	0.74597	0.747399	0.808551	0.711984	0.752901
cg04869770	0.333196	0.363382	0.314961	0.380428	0.366458	0.361812	0.353675	0.337803	0.381656	0.346283	0.264601	0.299655	0.347845	0.292845	0.271616	0.301375	0.282226	0.266328	0.271074	0.310126	0.338835	0.40543	0.337247	0.348758	0.281793	0.363572	0.318377	0.35456	0.366639	0.376985	0.373844	0.346917	0.185299	0.324203	0.374552	0.258552	0.364556	0.390586	0.386417	0.275599	0.345906	0.467197	0.474627	0.371129	0.326428	0.306465	0.32462	0.249025	0.341806
cg04874267	0.802018	0.678574	0.695763	0.72838	0.709605	0.762447	0.667991	0.72412	0.749783	0.760617	0.572361	0.767453	0.70237	0.638285	0.54725	0.610297	0.605416	0.670271	0.688567	0.655527	0.708673	0.781788	0.657285	0.669917	0.625163	0.707028	0.640965	0.73554	0.805525	0.722833	0.635309	0.769539	0.526159	0.736254	0.736077	0.558966	0.728108	0.747099	0.719951	0.64934	0.649331	0.762877	0.771126	0.755586	0.648577	0.628349	0.696068	0.496531	0.674173
cg04880280	0.702184	0.774184	0.68387	0.74327	0.80089	0.757753	0.706387	0.757147	0.711259	0.765692	0.639491	0.700355	0.752075	0.651889	0.717815	0.627638	0.649518	0.684321	0.648473	0.742526	0.638347	0.785005	0.740988	0.711422	0.717172	0.733403	0.688492	0.758929	0.735954	0.785138	0.846035	0.751977	0.680273	0.746141	0.838276	0.699773	0.742766	0.735963	0.737549	0.617647	0.753329	0.818427	0.775407	0.631528	0.607317	0.710812	0.738484	0.622495	0.753911
cg04892422	0.683993	0.564076	0.554289	0.63522	0.659414	0.641289	0.579454	0.597054	0.611119	0.51956	0.516035	0.582642	0.547067	0.548077	0.507902	0.506381	0.444015	0.498048	0.410965	0.529559	0.570685	0.650708	0.574751	0.618683	0.534423	0.545538	0.52673	0.628661	0.655093	0.673446	0.546316	0.668725	0.49387	0.640404	0.620489	0.483555	0.647029	0.672708	0.641687	0.5201	0.520193	0.686761	0.682218	0.612512	0.613463	0.552787	0.608441	0.465328	0.56637
cg04908380	0.747262		0.787769	0.78871	0.816573	0.752076	0.798277	0.789535	0.803185	0.782308	0.767969	0.766977	0.783571	0.74644	0.817102	0.801698	0.858353	0.808614	0.776053	0.838567	0.780962	0.740185	0.789929	0.789884	0.793362	0.835485	0.811781	0.794897	0.787614	0.794892	0.824748	0.762203	0.774427	0.784681	0.783648	0.793219	0.821276	0.772671	0.779781	0.814621	0.751023	0.73538	0.723924	0.794861	0.797666	0.758451	0.806422	0.783493	0.836043
cg04908960	0.64568	0.541429	0.453164	0.553019	0.485949	0.581907	0.551353	0.550478	0.569712	0.50541	0.460625	0.56	0.54182	0.45695	0.378498	0.409	0.387485	0.41621	0.512398	0.515874	0.503894	0.613441	0.557561	0.502327	0.475592	0.511805	0.540466	0.531722	0.637011	0.6676	0.473861	0.614351	0.465996	0.553042	0.587807	0.443461	0.569045	0.582738	0.567784	0.465836	0.537643	0.679887	0.681304	0.534707	0.485069	0.489162	0.481006	0.388313	0.437139
cg04936632	0.640077	0.650232	0.510024	0.686247	0.640026	0.716999	0.643157	0.63584	0.647363	0.655502	0.563646	0.61412	0.58108	0.541319	0.500295	0.497523	0.571567	0.483629	0.616406	0.592978	0.599971	0.689061	0.710851	0.549546	0.612106	0.538376	0.611571	0.621688	0.655716	0.696552	0.602267	0.690905	0.525574	0.656969	0.670449	0.472398	0.610085	0.686477	0.594068	0.608607	0.595963	0.747391	0.698084	0.632718	0.592204	0.553971	0.580297	0.422507	0.602109
cg04943368	0.664838	0.657511	0.813758	0.738566	0.820489	0.722399	0.769046	0.779611	0.811728	0.767908	0.576372	0.645218	0.659452	0.668689	0.73027	0.717377	0.726987	0.709127	0.649324	0.676515	0.752564	0.710162	0.653819	0.744143	0.68877	0.795535	0.568272	0.81606	0.788805	0.714441	0.766145	0.637471	0.682613	0.795673	0.773022	0.596726	0.794451	0.72992	0.823853	0.748728	0.752113	0.794653	0.700284	0.798536	0.765992	0.614756	0.837896	0.673306	0.811251
cg04943770	0.730379	0.712097	0.747246	0.726915	0.814358	0.801109	0.756721	0.763569	0.808302	0.700959	0.648959	0.695543	0.697917	0.674234	0.586535	0.669546	0.702432	0.614142	0.658951	0.641914	0.491428	0.787776	0.751002	0.6261	0.713496	0.723731	0.708422	0.770862	0.740428	0.741539	0.725476	0.724044	0.639049	0.775594	0.724539	0.612157	0.749963	0.724	0.769985	0.639894	0.776491	0.71629	0.770212	0.739246	0.733384	0.57626	0.723609	0.615432	0.739439
cg04949429	0.704928	0.619032	0.626222	0.680715	0.709245	0.748471	0.579007	0.61083	0.6751	0.630359	0.497151	0.600485	0.623517	0.57593	0.513445	0.549367	0.515331	0.540295	0.527711	0.51472	0.599385	0.640811	0.614388	0.698135	0.603499	0.610891	0.546251	0.697487	0.692618	0.674054	0.64056	0.617691	0.545139	0.677171	0.637971	0.463043	0.75252	0.661498	0.730794	0.602983	0.614486	0.743822	0.708098	0.695343	0.629416	0.541818	0.657014	0.474854	0.575965
cg04972436	0.393546	0.26087	0.41533	0.33623	0.412575	0.403626	0.289964	0.278659	0.339722	0.356753	0.262466	0.33441	0.399201	0.341569	0.334637	0.360661	0.310592	0.405662	0.317573	0.279876	0.348906	0.484081	0.301826	0.424516	0.341385	0.374666	0.301568	0.451831	0.386292	0.414421	0.308811	0.29506	0.371772	0.429778	0.300975	0.264168	0.377827	0.381344	0.359104	0.338181	0.263158	0.548126	0.413621	0.364741	0.226729	0.35427	0.378657	0.324426	0.305012
cg04987232	0.738876	0.532326	0.54758	0.59759	0.556381	0.733506	0.545438	0.530529	0.640259	0.613938	0.46569	0.565173	0.553222	0.465828	0.415673	0.460047	0.394881	0.497063	0.558783	0.505832	0.541039	0.639132	0.586466	0.549169	0.484224	0.549238	0.531861	0.611389	0.566861	0.618955	0.624973	0.678257	0.472076	0.594315	0.546404	0.408486	0.627517	0.632452	0.598907	0.558096	0.534448	0.708081	0.692428	0.536346	0.510354	0.507053	0.499164	0.412608	0.495885
cg05001948	0.793359	0.647521	0.645983	0.678576	0.650671	0.716732	0.649659	0.680187	0.706357	0.674125	0.522402	0.713666	0.632064	0.564781	0.550114	0.62118	0.553265	0.571994	0.645136	0.591658	0.686938	0.67814	0.620874	0.671607	0.641223	0.625937	0.6159	0.705001	0.735676	0.703411	0.595906	0.704297	0.522717	0.703459	0.646024	0.501659	0.67647	0.707256	0.692729	0.693568	0.622607	0.778812	0.728909	0.679469	0.635574	0.56954	0.624237	0.495308	0.624357
cg05028948	0.680659	0.690161	0.549789	0.674599	0.685248	0.652215	0.623509	0.653929	0.662943	0.650255	0.549563	0.612496	0.656965	0.636557	0.50075	0.466708	0.545048	0.570889	0.541888	0.606648	0.625023	0.743328	0.664838	0.621187	0.527704	0.627399	0.638889	0.618321	0.689647	0.639041	0.593329	0.645462	0.489251	0.705467	0.675296	0.564482	0.667597	0.682174	0.661871	0.571514	0.617713	0.738001	0.695476	0.614341	0.61253	0.614015	0.637061	0.536911	0.577664
cg05068146	0.54294	0.496519	0.584265	0.604901	0.659051	0.513336	0.571632	0.600113	0.602142	0.571693	0.36919	0.526032	0.509303	0.428926	0.521225	0.543147	0.51418	0.497068	0.365124	0.450889	0.557773	0.543226	0.494859	0.557607	0.477581	0.676279	0.390985	0.650302	0.605525	0.536433	0.674134	0.442314	0.470719	0.586403	0.637688	0.442068	0.633628	0.556379	0.61404	0.493328	0.52881	0.645663	0.504004	0.549334	0.590926	0.44276	0.647937	0.468282	0.655015
cg05070571	0.720225	0.723098	0.544158	0.726224	0.637075	0.6713	0.642372	0.656166	0.650743	0.681812	0.536052	0.690732	0.67507	0.600872	0.560486	0.560863	0.52345	0.595218	0.581854	0.645568	0.602861	0.745633	0.74926	0.643497	0.564084	0.652178	0.627169	0.648254	0.669986	0.74238	0.68189	0.693738	0.550212	0.61748	0.674548	0.583796	0.618666	0.735444	0.652785	0.610493	0.641009	0.814481	0.773579	0.577279	0.609615	0.656609	0.611563	0.483278	0.625184
cg05090106	0.20314	0.275131	0.325658	0.347878	0.403799	0.263185	0.291047	0.280677	0.285244	0.309151	0.18472	0.311662	0.29746	0.208586	0.259817	0.28239	0.254322	0.224969	0.165912	0.251094	0.309017	0.296306	0.253171	0.285584	0.135902	0.365806	0.176719	0.329968	0.30999	0.334778	0.310689	0.227343	0.230414	0.349467	0.29099	0.147409	0.342769	0.317105	0.298618	0.22959	0.266968	0.322251	0.288129	0.283863	0.27643	0.234261	0.291201	0.173642	0.358352
cg05119374	0.640094	0.57559	0.485844	0.589056	0.590081	0.619957	0.588956	0.544123	0.587978	0.579255	0.477455	0.584722	0.53579	0.470222	0.409106	0.439462	0.450083	0.463456	0.535421	0.518075	0.505557	0.651838	0.640889	0.539825	0.579804	0.559926	0.54355	0.587598	0.598345	0.667235	0.518273	0.626119	0.44198	0.578879	0.600033	0.445871	0.579496	0.643027	0.580548	0.530968	0.53815	0.609157	0.647023	0.53569	0.53246	0.506527	0.503655	0.477553	0.507118
cg05184882	0.762462	0.783386	0.770463	0.756871	0.736102	0.829083	0.736578	0.655782	0.691308	0.731444	0.61893	0.771186	0.79279	0.832484	0.649026	0.767456	0.708917	0.770743	0.77551	0.751619	0.814986	0.751135	0.731291	0.830124	0.716986	0.763307	0.790255	0.776989	0.714369	0.732766	0.719254	0.759852	0.71079	0.713911	0.7241	0.713938	0.817555	0.719491	0.753189	0.74736	0.688038	0.831393	0.795062	0.726926	0.683778	0.792313	0.778043	0.685824	0.629358
cg05220857	0.663862	0.586583	0.546409	0.592805	0.541603	0.614398	0.545555	0.541926	0.591947	0.535798	0.454924	0.558149	0.520743	0.501425	0.4165	0.45065	0.43409	0.436596	0.50247	0.516457	0.518194	0.617085	0.562747	0.513872	0.477283	0.496593	0.462966	0.532845	0.622879	0.611741	0.543799	0.658698	0.422875	0.576535	0.543864	0.390031	0.5685	0.571191	0.575993	0.516525	0.531165	0.702781	0.637244	0.537441	0.49774	0.518594	0.519394	0.37339	0.508723
cg05232694	0.633177	0.73105	0.793909	0.519612	0.607914	0.578091	0.630313	0.724086	0.568891	0.610242	0.600195	0.571777	0.686869	0.660426	0.695855	0.777557	0.629387	0.629738	0.487314	0.738318	0.749287	0.585092	0.577876	0.550346	0.615742	0.588674	0.478185	0.590776	0.585345	0.575914	0.611314	0.518318	0.682684	0.742302	0.689655	0.703737	0.623664	0.538503	0.645782	0.590679	0.702687	0.59596	0.464207	0.714256	0.694938	0.620663	0.689179	0.65472	0.769948
cg05264881	0.502464	0.410305	0.435312	0.403566	0.429184	0.578391	0.408834	0.395685	0.422009	0.384787	0.406212	0.576316	0.56358	0.498342	0.327841	0.448775	0.39956	0.398948	0.506512	0.553942	0.459737	0.481478	0.370516	0.506248	0.439598	0.458013	0.412698	0.406492	0.492759	0.439404	0.277983	0.465292	0.392243	0.437939	0.371066	0.303407	0.438584	0.467745	0.496437	0.307428	0.379709	0.54423	0.51916	0.528797	0.403015	0.440691	0.387649	0.355645	0.367093
cg05289253	0.303028	0.437532	0.533895	0.471586	0.544289	0.445899	0.475911	0.512118	0.479489	0.484229	0.421549	0.466773	0.494578	0.472235	0.534916	0.537689	0.533667	0.563366	0.409113	0.498018	0.488128	0.455415	0.421104	0.522919	0.476469	0.535998	0.374892	0.515536	0.519269	0.434387	0.45656	0.385803	0.518939	0.526758	0.460637	0.477107	0.466835	0.453644	0.502411	0.333658	0.475406	0.445276	0.473977	0.472936	0.499636	0.491668	0.526406	0.517693	0.567173
cg05299486	0.518717	0.494806	0.557779	0.534003	0.577017	0.581925	0.560564	0.480372	0.560951	0.582789	0.442507	0.498863	0.476599	0.401303	0.559623	0.515151	0.493183	0.407385	0.462191	0.489877	0.515873	0.617055	0.552632	0.514249	0.427434	0.590503	0.495818	0.56865	0.559969	0.549216	0.559055	0.538064	0.501435	0.64955	0.600602	0.428571	0.540509	0.49764	0.57924	0.5021	0.577288	0.528276	0.494792	0.508272	0.495946	0.386396	0.627564	0.448164	0.590311
cg05358397	0.835881	0.789983	0.814869	0.639539	0.627141	0.829181	0.747826	0.726199	0.6508	0.662537	0.601193	0.76729	0.681002	0.674656	0.610181	0.694866	0.650184	0.685933	0.666175	0.662748	0.729155	0.653649	0.585107	0.738834	0.683529	0.628773	0.704577	0.676136	0.749546	0.612761	0.571045	0.725544	0.612845	0.711761	0.700113	0.653662	0.669258	0.646075	0.732355	0.706224	0.714768	0.660056	0.661958	0.734541	0.720523	0.662212	0.691491	0.592898	0.784832
cg05365901	0.773097	0.721291	0.659764	0.72434	0.688848	0.807668	0.72093	0.670521	0.705446	0.705837	0.595354	0.73185	0.743873	0.672461	0.550108	0.656612	0.637472	0.601972	0.676052	0.660071	0.649018	0.694195	0.65004	0.645492	0.656593	0.681517	0.684387	0.727179	0.784015	0.77462	0.615	0.751395	0.538377	0.729553	0.709218	0.598494	0.716228	0.761759	0.700819	0.638689	0.672995	0.763397	0.778579	0.68838	0.68394	0.584759	0.710815	0.5498	0.682341
cg05375811	0.739561	0.70907	0.604634	0.769934	0.694085	0.724697	0.662443	0.644041	0.790956	0.708882	0.56807	0.704802	0.701525	0.576604	0.51587	0.580687	0.55854	0.575734	0.596535	0.62568	0.731744	0.702204	0.684035	0.630997	0.722923	0.662314	0.57923	0.726518	0.734453	0.699958	0.7406	0.661743	0.603275	0.666099	0.710388	0.574689	0.732635	0.776554	0.720503	0.751488	0.64931	0.830657	0.739759	0.623498	0.670756	0.554458	0.632929	0.604209	0.824383
cg05379509	0.6406	0.539473	0.505598	0.583978	0.529705	0.59724	0.52799	0.517375	0.571712	0.550545	0.453756	0.541682	0.518891	0.491352	0.377819	0.480957	0.431333	0.441493	0.451407	0.441778	0.546531	0.600484	0.513308	0.544289	0.466459	0.514353	0.503768	0.535519	0.612612	0.569085	0.502417	0.526437	0.417443	0.563249	0.54287	0.392761	0.54329	0.591949	0.577281	0.483573	0.527707	0.657455	0.639287	0.534363	0.54999	0.527297	0.497932	0.409442	0.519578
cg05390144	0.641341	0.605664	0.50203	0.553713	0.544564	0.674754	0.514843	0.550183	0.58097	0.619612	0.426122	0.532283	0.578487	0.470809	0.477536	0.530177	0.378052	0.46766	0.472807	0.483682	0.514004	0.634084	0.687646	0.540878	0.493875	0.578596	0.56531	0.603462	0.594203	0.639447	0.501839	0.602787	0.460767	0.62505	0.583435	0.442402	0.614588	0.642118	0.597961	0.57912	0.5569	0.688343	0.65844	0.561814	0.539804	0.498541	0.556983	0.438239	0.496852
cg05410587	0.784669	0.636986	0.726783	0.706432	0.702112	0.733007	0.679191	0.728954	0.775351	0.693248	0.525995	0.613883	0.632043	0.674103	0.528958	0.660503	0.616249	0.592894	0.613046	0.605658	0.722427	0.731934	0.608458	0.697536	0.633571	0.653261	0.642027	0.752223	0.80145	0.726561	0.632339	0.687465	0.591655	0.75897	0.717041	0.504136	0.73011	0.714272	0.781552	0.726689	0.670809	0.80576	0.746751	0.770894	0.714232	0.614664	0.702876	0.559481	0.691137
cg05431684	0.791304	0.819883	0.771385	0.818238	0.875264	0.777226	0.765523	0.805002	0.801528	0.751439	0.760305	0.81344	0.831169	0.814159	0.704474	0.802774	0.744092	0.777844	0.824421	0.810064	0.756309	0.749823	0.800692	0.845449	0.782662	0.799296	0.688975	0.758364	0.815376	0.721217	0.792016	0.809116	0.800337	0.799004	0.77594	0.779641	0.862216	0.804609	0.793853	0.695	0.704029	0.851171	0.7994	0.761291	0.683597	0.775335	0.658111	0.816954	0.767113
cg05433111	0.649031	0.583218	0.555449	0.644889	0.629261	0.654797	0.607836	0.564825	0.632227	0.554856	0.478543	0.599556	0.573875	0.510068	0.425871	0.490816	0.455356	0.518531	0.50909	0.501775	0.579651	0.625696	0.53558	0.595218	0.52304	0.595885	0.504321	0.622693	0.651713	0.67921	0.595622	0.612794	0.484199	0.631927	0.606922	0.422819	0.645391	0.641077	0.614543	0.496227	0.546263	0.742594	0.662458	0.564385	0.553094	0.531337	0.537142	0.44987	0.541638
cg05434870	0.438524	0.378042	0.362513	0.461319	0.475835	0.425435	0.432101	0.405836	0.487374	0.431987	0.312279	0.375185	0.371084	0.349189	0.288241	0.351814	0.301931	0.330135	0.32693	0.316613	0.340283	0.513814	0.41555	0.390649	0.343892	0.463603	0.323426	0.429225	0.43131	0.430748	0.410946	0.424067	0.349981	0.450824	0.444475	0.306157	0.445513	0.467019	0.442419	0.337112	0.398041	0.625944	0.533267	0.454867	0.389412	0.366848	0.415679	0.330915	0.334365
cg05451852	0.232311	0.350249	0.358738	0.409285	0.48746	0.373701	0.379398	0.266716	0.310984	0.331164	0.234696	0.403668	0.388978	0.286382	0.285052	0.320697	0.363727	0.242482	0.257248	0.311784	0.380452	0.364993	0.163399	0.331239	0.202932	0.433269	0.290848	0.438424	0.410883	0.44301	0.401171	0.307157	0.223538	0.308514	0.388753	0.217779	0.40468	0.398789	0.240805	0.102	0.286541	0.512689	0.412569	0.303124	0.276804	0.313125	0.405232	0.118356	0.425232
cg05488459	0.795529	0.772321	0.667676	0.769304	0.728683	0.729255	0.695522	0.734456	0.756569	0.71847	0.63205	0.738862	0.71921	0.678748	0.627451	0.628854	0.583723	0.720392	0.626806	0.67299	0.703962	0.801124	0.728593	0.695126	0.659658	0.759584	0.653937	0.748424	0.758166	0.820889	0.682798	0.750555	0.615971	0.753573	0.761702	0.61199	0.722895	0.747858	0.744209	0.670344	0.671765	0.814424	0.798532	0.696293	0.711098	0.723693	0.679551	0.585366	0.702494
cg05519187	0.536143	0.424187	0.606233	0.562015	0.555146	0.577927	0.516992	0.563573	0.547431	0.555551	0.405502	0.472135	0.45326	0.492091	0.580419	0.589892	0.529005	0.557261	0.49722	0.50512	0.585403	0.435412	0.411102	0.520356	0.501763	0.554697	0.447534	0.589136	0.523431	0.492358	0.457293	0.468136	0.530364	0.567572	0.249581	0.454574	0.572027	0.443709	0.582961	0.561369	0.491064	0.467338	0.417904	0.558175	0.550274	0.487189	0.604317	0.519172	0.565342
cg05520500	0.810884	0.814108	0.814533	0.804288	0.828938	0.845159	0.782503	0.808389	0.844901	0.856391	0.826603	0.839539	0.859872	0.819997	0.832506	0.882098	0.797292	0.926489	0.783765	0.811551	0.891061	0.847925	0.780993	0.856775	0.866258	0.851101	0.789468	0.87901	0.858854	0.867255	0.808641	0.793318	0.870429	0.857843	0.902536	0.866152	0.852576	0.85917	0.86054	0.899771	0.789245	0.922263	0.89665	0.918829	0.824746	0.882642	0.854243	0.841494	0.783205
cg05531016	0.863237	0.73436	0.746448	0.762712	0.817389	0.8125	0.772678	0.736427	0.790816	0.721063	0.656653	0.73136	0.738001	0.711613	0.631538	0.678329	0.650438	0.689975	0.747217	0.67529	0.714412	0.825419	0.71442	0.788006	0.721495	0.723108	0.676716	0.792687	0.808617	0.738969	0.709055	0.771284	0.683706	0.780176	0.788951	0.641753	0.263982	0.80745	0.768531	0.714043	0.706981	0.832026	0.836141	0.747525	0.725751	0.6632	0.749271	0.69223	0.688194
cg05564086	0.13781	0.307422	0.373764	0.302946	0.428753	0.33896	0.371744	0.243044	0.24546	0.292544	0.317515	0.419916	0.368929	0.336751	0.30554	0.423169	0.384784	0.364319	0.253544	0.365511	0.288221	0.3703	0.256712	0.339897	0.328666	0.440392	0.337747	0.370571	0.387143	0.32709	0.331439	0.227599	0.288614	0.32977	0.312489	0.332597	0.315279	0.30884	0.267155	0.212533	0.326902	0.367246	0.382118	0.302768	0.305567	0.373622	0.415515	0.307285	0.421016
cg05595832	0.573729	0.539732	0.488001	0.56026	0.528485	0.549482	0.509764	0.545178	0.531733	0.513496	0.406993	0.533133	0.537343	0.487461	0.347967	0.419023	0.382118	0.45524	0.492791	0.478266	0.495174	0.64467	0.519575	0.525877	0.467524	0.54099	0.469415	0.579907	0.605235	0.592576	0.541857	0.577302	0.440342	0.581028	0.559176	0.386461	0.560089	0.625171	0.597059	0.438717	0.510109	0.694353	0.712665	0.497783	0.51816	0.519123	0.504451	0.35892	0.441479
cg05617027	0.637055	0.535753	0.50917	0.627418	0.538009	0.64417	0.532709	0.558324	0.620291	0.561761	0.478368	0.557613	0.575533	0.510452	0.413065	0.452943	0.398861	0.483374	0.497562	0.53377	0.549325	0.680763	0.629979	0.57516	0.492196	0.537018	0.446996	0.578452	0.629159	0.662299	0.509237	0.623052	0.457241	0.59494	0.601897	0.407535	0.582812	0.651436	0.618121	0.451927	0.552363	0.689811	0.698745	0.552324	0.550062	0.551241	0.552149	0.375861	0.493302
cg05632020	0.532822	0.525363	0.494562	0.48177	0.539128	0.524533	0.467052	0.621519	0.569299	0.5377	0.561249	0.565544	0.566608	0.571491	0.561114	0.553215	0.471599	0.538329	0.472921	0.572109	0.563031	0.561292	0.566417	0.588166	0.502612	0.560365	0.570648	0.519512	0.52183	0.531887	0.480197	0.512377	0.573437	0.549804	0.611461	0.584246	0.488738	0.486195	0.498658	0.495732	0.527093	0.614973	0.587219	0.523092	0.520346	0.558099	0.551479	0.519151	0.515556
cg05657760	0.793417	0.684474	0.677835	0.808595	0.750849	0.819617	0.748811	0.668218	0.71791	0.740251	0.602374	0.744552	0.766299	0.631605	0.6231	0.605726	0.570794	0.668217	0.672891	0.58391	0.657107	0.782767	0.698172	0.729467	0.598429	0.784121	0.619259	0.706498	0.73638	0.772422	0.711003	0.734666	0.616293	0.736488	0.721793	0.565665	0.756269	0.756261	0.708501	0.695881	0.621102	0.775238	0.777588	0.708602	0.689951	0.671305	0.662712	0.60807	0.635172
cg05661149	0.638445	0.498273	0.478133	0.525698	0.49238	0.528164	0.483731	0.482652	0.531125	0.47514	0.412772	0.401977	0.462913	0.393899	0.37733	0.438628	0.400473	0.411614	0.459338	0.378364	0.504377	0.514598	0.541832	0.431774	0.436526	0.451985	0.507118	0.504723	0.56337	0.570758	0.493147	0.541663	0.409772	0.520443	0.498407	0.382632	0.513064	0.587984	0.500936	0.528104	0.475898	0.581058	0.581746	0.52898	0.444208	0.448012	0.506444	0.377605	0.483377
cg05680196	0.679913	0.667425	0.517822	0.597469	0.661459	0.58933	0.54915	0.665191	0.715876	0.642018	0.582592	0.572328	0.613571	0.533093	0.481508	0.507626	0.45914	0.576844	0.547699	0.59184	0.65968	0.698898	0.65456	0.571264	0.490269	0.589878	0.515057	0.60094	0.599153	0.698407	0.53777	0.603088	0.534128	0.650734	0.683423	0.534195	0.643647	0.677822	0.607868	0.595101	0.579953	0.787309	0.765441	0.558497	0.58868	0.524793	0.588527	0.493694	0.477618
cg05682745	0.787868	0.703605	0.672441	0.661033	0.656196	0.717494	0.621471	0.668539	0.777582	0.687305	0.565717	0.667003	0.710938	0.649508	0.526954	0.577596	0.516107	0.620621	0.623766	0.761557	0.612383	0.771609	0.651889	0.668387	0.631492	0.70042	0.529836	0.70564	0.698446	0.707291	0.651049	0.782943	0.713245	0.724798	0.733793	0.586966	0.66077	0.725476	0.715012	0.65368	0.696439	0.796077	0.732386	0.678648	0.611495	0.648702	0.588149	0.581814	0.640646
cg05713206	0.340471	0.376547	0.383541	0.417795	0.451623	0.35545	0.378839	0.376852	0.425611	0.391868	0.289609	0.308295	0.339045	0.306561	0.344592	0.35401	0.364437	0.303096	0.26986	0.349055	0.371391	0.406207	0.344029	0.348091	0.342542	0.413606	0.323058	0.458081	0.418454	0.412937	0.390884	0.346645	0.322868	0.446104	0.409507	0.260001	0.433168	0.381924	0.430608	0.298057	0.398196	0.431389	0.402761	0.3454	0.417255	0.287249	0.427385	0.285347	0.463348
cg05840573	0.618897	0.651091	0.476385	0.566626	0.53957	0.642058	0.523247	0.552941	0.545056	0.552692	0.405265	0.531527	0.53138	0.460521	0.398799	0.425393	0.369223	0.44454	0.61054	0.483226	0.498306	0.633326	0.519236	0.503671	0.474937	0.563641	0.465298	0.525841	0.585208	0.602083	0.530648	0.612349	0.423799	0.562204	0.580708	0.426278	0.558697	0.629953	0.580742	0.48924	0.493832	0.718789	0.687993	0.577338	0.48719	0.480915	0.509759	0.386961	0.399964
cg05843596	0.57263	0.570723	0.500461	0.590075	0.608476	0.584876	0.490421	0.582503	0.635293	0.552981	0.434272	0.565625	0.583712	0.50578	0.432578	0.486115	0.433986	0.471318	0.463164	0.480772	0.548774	0.669969	0.595688	0.553346	0.524226	0.533835	0.440608	0.588658	0.565169	0.645639	0.530207	0.611519	0.461875	0.598191	0.595502	0.409559	0.579003	0.625465	0.629181	0.448977	0.536411	0.681691	0.705147	0.500263	0.528817	0.534437	0.517906	0.426771	0.539793
cg05988219	0.728844	0.876022	0.733257	0.789084	0.863557	0.71155	0.865442	0.842951	0.761229	0.783683	0.832862	0.881986	0.833048	0.821098	0.821271	0.836573	0.866123	0.881511	0.748179	0.843232	0.785038	0.773802	0.866277	0.890516	0.824737	0.851215	0.806256	0.829055	0.852849	0.803763	0.870035	0.739983	0.893704	0.801305	0.887883	0.850929	0.76669	0.849028	0.803104	0.673228	0.801794	0.832284	0.877637	0.823448	0.795144	0.910419	0.866521	0.821425	0.897826
cg06007947	0.641088	0.539969	0.505508	0.543224	0.576939	0.61558	0.549331	0.527253	0.543081	0.569973	0.505302	0.559102	0.54651	0.470096	0.403766	0.433961	0.401492	0.465851	0.504317	0.462617	0.527764	0.648983	0.612276	0.539048	0.494841	0.562257	0.488625	0.570284	0.595893	0.650433	0.545657	0.59924	0.470163	0.559638	0.544686	0.421797	0.598163	0.641498	0.570001	0.584442	0.521743	0.688975	0.695001	0.494485	0.522011	0.489474	0.495908	0.431417	0.534162
cg06042608	0.530536	0.438995	0.416853	0.463906	0.433081	0.426315	0.404773	0.419819	0.461402	0.416866	0.304221	0.3751	0.390196	0.384215	0.300177	0.364172	0.298635	0.32472	0.343521	0.344998	0.427568	0.479836	0.41158	0.396914	0.355037	0.39825	0.364479	0.46314	0.48294	0.471848	0.439535	0.442713	0.343029	0.438317	0.451527	0.285161	0.445294	0.475419	0.469504	0.410063	0.410028	0.611951	0.519646	0.419478	0.410737	0.380648	0.412164	0.299796	0.400009
cg06074801	0.571808	0.419328	0.528301	0.560779	0.605093	0.580969	0.440403	0.495301	0.511856	0.59089	0.39057	0.413677	0.474739	0.407788	0.452926	0.447955	0.427629	0.389856	0.447647	0.428537	0.490699	0.589231	0.448291	0.4834	0.406562	0.467568	0.414692	0.537217	0.572042	0.53128	0.431594	0.512049	0.378653	0.572699	0.518381	0.377142	0.538641	0.550166	0.568683	0.467872	0.502655	0.383552	0.524233	0.560915	0.487306	0.40141	0.518471	0.374293	0.491948
cg06088360	0.563876	0.546502	0.491013	0.537843	0.524902	0.573478	0.515011	0.567439	0.542921	0.543825	0.54761	0.575771	0.616038	0.567658	0.495475	0.569539	0.503761	0.571718	0.525967	0.523143	0.54062	0.555727	0.503721	0.611551	0.548394	0.551418	0.519899	0.536837	0.567699	0.541767	0.523568	0.545812	0.571294	0.532927	0.526499	0.519541	0.566569	0.577401	0.563946	0.549285	0.530286	0.624129	0.637118	0.552824	0.555359	0.560438	0.535331	0.528587	0.514085
cg06106126	0.665203	0.560154	0.532035	0.576233	0.552988	0.604604	0.541077	0.534801	0.593011	0.558925	0.428388	0.487672	0.519958	0.436954	0.390699	0.423979	0.388302	0.437507	0.476069	0.444856	0.496367	0.576782	0.565026	0.528093	0.506235	0.527632	0.51988	0.597122	0.581098	0.584706	0.564949	0.584888	0.463246	0.581033	0.565512	0.405556	0.609957	0.607776	0.611507	0.503524	0.517011	0.666667	0.63625	0.504593	0.513757	0.450821	0.495571	0.386832	0.463808
cg06119296	0.746573	0.602387	0.639382	0.677856	0.621693	0.732254	0.640582	0.662599	0.691979	0.637064	0.52745	0.63833	0.602224	0.590105	0.481194	0.57941	0.541383	0.54005	0.644085	0.563594	0.64512	0.681871	0.586409	0.59072	0.579572	0.62312	0.594368	0.662161	0.73679	0.694807	0.576211	0.729828	0.507553	0.683787	0.628759	0.478504	0.659249	0.686011	0.676782	0.6254	0.619864	0.710959	0.720897	0.678858	0.633983	0.566429	0.608304	0.471121	0.601578
cg06213468	0.401214	0.451124	0.562676	0.532019	0.602041	0.464527	0.527565	0.567684	0.547414	0.551791	0.360976	0.401317	0.405415	0.418235	0.498242	0.534753	0.52402	0.418612	0.40032	0.460372	0.496686	0.462148	0.507445	0.402359	0.440562	0.578885	0.399601	0.56104	0.532114	0.457572	0.483543	0.429243	0.435089	0.566149	0.555423	0.387774	0.527241	0.41406	0.542558	0.48238	0.519819	0.485626	0.459209	0.562941	0.557112	0.382433	0.545752	0.427708	0.628394
cg06272916	0.373535	0.410363	0.457459	0.349134	0.372028	0.249562	0.427475	0.448292	0.412424	0.423854	0.313472	0.293421	0.425533	0.424421	0.425059	0.442268	0.467122	0.404822	0.311455	0.316593	0.506807	0.474452	0.479627	0.349639	0.371722	0.45745	0.330041	0.451178	0.455745	0.529494	0.507624	0.355331	0.403811	0.395031	0.41936	0.350463	0.460537	0.509142	0.534191	0.343274	0.426563	0.358382	0.377431	0.471363	0.408441	0.306568	0.512354	0.362174	0.53013
cg06274396	0.258338	0.0774443	0.47721	0.0635939	0.261123	0.331477	0.0493251	0.176566	0.225397	0.264495	0.0585923	0.200278	0.222059	0.287535	0.133138	0.358625	0.248085	0.122092	0.163249	0.0675734	0.355537	0.105188	0.137948	0.0324681	0.0946557	0.0843023	0.129045	0.112415	0.214802	0.0888561	0.212029	0.226268	0.212607	0.380307	0.0913893	0.0606108	0.349867	0.205478	0.274306	0.326585	0.201094	0.0834158	0.193591	0.296774	0.165751	0.100354	0.140866	0.232583	0.0827453
cg06297571	0.664682	0.715699	0.545945	0.69811	0.800138	0.666667	0.732778	0.680868	0.660039	0.666142	0.682863	0.787687	0.755678	0.75719	0.675848	0.677679	0.780635	0.757887	0.729494	0.698123	0.703275	0.791198		0.817653	0.772342	0.777319	0.70018	0.627946	0.742995	0.805717	0.761393	0.682876	0.749596	0.666455	0.726495	0.787863	0.709721	0.762833	0.717549	0.592268	0.64838	0.805094	0.83227	0.682244	0.673431	0.799579	0.680942	0.707186	0.697485
cg06304587	0.744838	0.657679	0.674463	0.688925	0.781514	0.748743	0.679512	0.684127	0.697537	0.741382	0.620229	0.664875	0.709603	0.637681	0.579173	0.617353	0.551761	0.692413	0.622537	0.502955	0.659229	0.630074	0.680304	0.655114	0.606958	0.716217	0.629418	0.715403	0.730981	0.715341	0.724735	0.753478	0.591585	0.686334	0.654783	0.523436	0.724763	0.739697	0.666995	0.692116	0.683129	0.764437	0.717212	0.612642	0.648364	0.598995	0.678779	0.598286	0.628981
cg06326667	0.634696	0.540469	0.547136	0.567482	0.604849	0.589611	0.497993	0.526856	0.594062	0.564323	0.423917	0.524372	0.505016	0.510579	0.406463	0.476323	0.404039	0.461618	0.435372	0.478707	0.509124	0.605399	0.493956	0.530768	0.48209	0.553952	0.507651	0.596233	0.600099	0.603916	0.591061	0.545266	0.435672	0.556896	0.543244	0.388634	0.603726	0.596218	0.5881	0.538091	0.507522	0.740374	0.611956	0.52535	0.536986	0.476036	0.543793	0.431149	0.528768
cg06353655	0.382671	0.277258	0.332541	0.31026	0.402053	0.363092	0.309052	0.329534	0.318532	0.348943	0.182681	0.260214	0.233892	0.255665	0.214121	0.255949	0.188901	0.231888	0.226484	0.236514	0.29607	0.369963	0.245269	0.282136	0.237685	0.315265	0.219274	0.371149	0.353697	0.298135	0.288674	0.312755	0.232783	0.35981	0.323673	0.193715	0.331566	0.323448	0.336653	0.294571	0.31655	0.361213	0.35928	0.329466	0.323904	0.217032	0.283636	0.230997	0.288612
cg06356785	0.400547	0.370006	0.389033	0.40702	0.393251	0.426935	0.336012	0.361219	0.417703	0.398636	0.250037	0.340905	0.356652	0.310567	0.260655	0.293857	0.263251	0.289869	0.293786	0.304788	0.358032	0.459982	0.377203	0.366092	0.315229	0.349075	0.318842	0.397093	0.425154	0.424346	0.378808	0.423139	0.302175	0.431988	0.380712	0.277615	0.421512	0.467778	0.449124	0.310122	0.374814	0.500924	0.464508	0.392227	0.356251	0.334846	0.341674	0.275679	0.358254
cg06372779	0.650937	0.624479	0.476362	0.570461	0.555577	0.531628	0.51592	0.520501	0.5652	0.550257	0.463931	0.545123	0.53976	0.496002	0.394862	0.437711	0.419297	0.491699	0.484447	0.526205	0.508468	0.607143	0.631729	0.533393	0.488463	0.559171	0.47855	0.577675	0.615011	0.599563	0.505091	0.562671	0.387067	0.586515	0.580523	0.422432	0.545783	0.567954	0.583641	0.471584	0.472907	0.651435	0.672538	0.502081	0.535685	0.522529	0.502266	0.433384	0.506727
cg06379721	0.561953	0.515421	0.65191	0.641915	0.675851	0.602722	0.583731	0.623194	0.642557	0.618229	0.430565	0.520113	0.528697	0.476672	0.512391	0.58581	0.599676	0.506886	0.488996	0.527125	0.594806	0.570128	0.55041	0.550784	0.541432	0.617883	0.43486	0.667624	0.658395	0.595245	0.567138	0.525735	0.490399	0.670894	0.623232	0.436561	0.664267	0.559996	0.686249	0.542095	0.58162	0.595517	0.52032	0.603164	0.643273	0.432127	0.653297	0.477779	0.661605
cg06398138	0.525924	0.489224	0.447417	0.475693	0.474814	0.495146	0.448262	0.471189	0.481041	0.348439	0.344459	0.414731	0.422689	0.403131	0.346972	0.376494	0.306456	0.389195	0.357256	0.38038	0.307054	0.510087	0.451801	0.279351	0.405209	0.444837	0.350681	0.503705	0.502825	0.522417	0.367992	0.448401	0.371768	0.483857	0.502465	0.315669	0.497197	0.506341	0.51689	0.373706	0.44508	0.569737	0.350772	0.416646	0.457909	0.256295	0.471472	0.335573	0.431818
cg06428163	0.307306	0.340961	0.466892	0.454413	0.588697	0.418654	0.443604	0.443421	0.358277	0.420139	0.247729	0.38183	0.363725	0.337185	0.403118	0.465287	0.43555	0.423995	0.227588	0.356627	0.418174	0.374969	0.270877	0.425189	0.375204	0.535875	0.240859	0.492511	0.511243	0.371089	0.376913	0.274475	0.359865	0.373539	0.550239	0.303946	0.475836	0.389631	0.483828	0.213936	0.394842	0.432855	0.40322	0.431262	0.43876	0.324429	0.537488	0.324006	0.517576
cg06444294	0.402174	0.417662	0.320695	0.395005	0.35164	0.381371	0.309534	0.34723	0.383902	0.352411	0.239419	0.352002	0.312872	0.295991	0.229869	0.266562	0.248869	0.310767	0.309757	0.327652	0.372088	0.457998	0.363739	0.328538	0.272668	0.333366	0.321346	0.377319	0.399624	0.417178	0.326284	0.419275	0.26499	0.378414	0.376995	0.227316	0.397021	0.385807	0.411975	0.314969	0.291255	0.53352	0.463193	0.320802	0.323602	0.307017	0.374035	0.224408	0.371602
cg06462921	0.666439	0.657239	0.534599	0.654563	0.691835	0.602021	0.599931	0.56605	0.603255	0.648382	0.472281	0.646996	0.588722	0.53761	0.531323	0.531272	0.492114	0.554762	0.511642	0.538851	0.56984	0.664616	0.643348	0.650618	0.549429	0.734743	0.552886	0.627565	0.652066	0.714194	0.635342	0.642477	0.519337	0.600045	0.604233	0.453536	0.641994	0.678225	0.602613	0.53999	0.574823	0.781301	0.725161	0.550907	0.607596	0.600707	0.569174	0.498429	0.60299
cg06488505	0.747972	0.748779	0.629384	0.693529	0.660872	0.672495	0.699055	0.832293	0.708844	0.707756	0.61135	0.697005	0.713649	0.549674	0.574406	0.608675	0.584962	0.668221	0.662003	0.626785	0.657011	0.730872	0.789076	0.623197	0.725529	0.717107	0.592657	0.697682	0.725415	0.754039	0.702541	0.744336	0.598822	0.696444	0.721423	0.571472	0.657436	0.755588	0.7111	0.526629	0.642682	0.790089	0.788533	0.626103	0.609509	0.653596	0.752737	0.573934	0.634592
cg06495310	0.690711	0.784631	0.634729	0.662911	0.668408	0.737196	0.639517	0.626615	0.681028	0.715811	0.698397	0.759248	0.756428	0.73168	0.555827	0.637775	0.683519	0.729541	0.664018	0.687355	0.67123	0.744954	0.677763	0.687546	0.667519	0.678553	0.657405	0.726268	0.685068	0.710793	0.713722	0.744939	0.614683	0.715143	0.695701	0.628475	0.729989	0.73408	0.659675	0.5535	0.622315		0.75732	0.678648	0.642123	0.724757	0.643586	0.628837	0.568591
cg06513888	0.755511	0.621265	0.690932	0.714678	0.684185	0.785412	0.675019	0.683989	0.752606	0.672742	0.502609	0.654965	0.71445	0.609886	0.490417	0.601024	0.540346	0.541561	0.613345	0.618153	0.669877	0.732615	0.556952	0.672882	0.582598	0.639711	0.541052	0.706382	0.754017	0.683536	0.610327	0.684651	0.579287	0.740268	0.645046	0.47857	0.749613	0.706579	0.723213	0.61838	0.605195	0.767987	0.728527	0.687579	0.620105	0.591804	0.647685	0.532951	0.640745
cg06522833	0.604938	0.66093	0.503593	0.650313	0.630168	0.639256	0.566043	0.663483	0.632197	0.582148	0.434064	0.622188	0.596159	0.56299	0.48083	0.473768	0.498521	0.550128	0.486545	0.557189	0.557885	0.676704	0.559507	0.604583	0.569905	0.633236	0.45768	0.672374	0.649834	0.66389	0.499633	0.622507	0.519661	0.648435	0.645444	0.513569	0.611507	0.664653	0.684627	0.527578	0.595111	0.692714	0.696194	0.576288	0.633465	0.587548	0.592112	0.465085	0.634215
cg06531379	0.599856	0.682361	0.662293	0.696432	0.714613	0.635154	0.664331	0.658956	0.676084	0.620369	0.552847	0.591322	0.603346	0.538037	0.608006	0.624412	0.671285	0.573858	0.539611	0.576919	0.578024	0.643424	0.661852	0.569317	0.623935	0.692772	0.609515	0.665971	0.717448	0.710143	0.714095	0.617981	0.561936	0.686595	0.710203	0.557979	0.677464	0.65747	0.658552	0.618227	0.651049	0.676327	0.624208	0.643756	0.662652	0.55105	0.710873	0.506853	0.651389
cg06551540	0.724253	0.519488	0.598336	0.616049	0.553149	0.701045	0.585871	0.539296	0.602819	0.603224	0.464579	0.567561	0.58509	0.487459	0.417179	0.484011	0.398152	0.505412	0.5849	0.482076	0.553347	0.622059	0.530102	0.548411	0.420088	0.627836	0.516447	0.560166	0.547032	0.592835	0.533988	0.619106	0.402481	0.661152	0.555411	0.470523	0.626676	0.597232	0.586543	0.534483	0.498856	0.711139	0.620109	0.586245	0.532189	0.527269	0.547185	0.445671	0.452403
cg06553358	0.678522	0.580822	0.554289	0.589174	0.579031	0.705819	0.566409	0.576054	0.665577	0.651693	0.495639	0.601596	0.597441	0.50812	0.408666	0.474816	0.48272	0.444103	0.533104	0.521814	0.58195	0.621748	0.607487	0.551191	0.472195	0.530737	0.511704	0.566214	0.628076	0.649682	0.592556	0.654864	0.485229	0.631294	0.599031	0.477155	0.627624	0.615686	0.60569	0.615324	0.591602	0.728083	0.695298	0.601151	0.518579	0.521089	0.528552	0.518033	0.526007
cg06569421	0.7052	0.705435	0.57624	0.675065	0.709744	0.615973	0.705006	0.666488	0.707343	0.654463	0.605375	0.626464	0.722874	0.562542	0.608328	0.588978	0.620181	0.620796	0.563455	0.650241	0.629479	0.757733	0.726314	0.669825	0.653596	0.677943	0.678749	0.661436	0.685872	0.738867	0.73164	0.664055	0.660744	0.696858	0.733252	0.565855	0.648347	0.746809	0.67594	0.552262	0.600393	0.821374	0.759123	0.627684	0.657994	0.678488	0.65327	0.537731	0.68157
cg06601666	0.665528	0.600683	0.530899	0.590136	0.569457	0.667834	0.540628	0.570202	0.642274	0.558883	0.462359	0.565781	0.572295	0.498753	0.439121	0.493081	0.462299	0.488642	0.560472	0.555076	0.575582	0.699777	0.634253	0.607611	0.508303	0.562871	0.49847	0.631946	0.660459	0.646697	0.546441	0.639424	0.460817	0.594917	0.588202	0.409606	0.622983	0.654007	0.616123	0.587822	0.588715	0.703904	0.666004	0.565992	0.552776	0.585897	0.569513	0.507143	0.493638
cg06653292	0.825912	0.83715	0.798065	0.828177	0.834704	0.846521	0.792276	0.7636	0.83191	0.794647	0.795033	0.847124	0.840616	0.829399	0.805765	0.806114	0.830757	0.843215	0.781676	0.784691	0.823073	0.848881	0.814076	0.868672	0.819596	0.819468	0.828563	0.840419	0.83951	0.828752	0.829583	0.788242	0.800961	0.762822	0.796951	0.804597	0.798801	0.825892	0.8671	0.760205	0.785905	0.853867	0.839003	0.776838	0.79216	0.850212	0.834825	0.784481	0.821239
cg06732976	0.7433	0.612622	0.595713	0.654007	0.664443	0.693599	0.642901	0.643269	0.670505	0.656463	0.536263	0.593915	0.600012	0.571253	0.524263	0.555218	0.544275	0.575808	0.576696	0.550553	0.5949	0.705015	0.605309	0.577142	0.592683	0.64595	0.586728	0.684236	0.679655	0.701941	0.699377	0.67103	0.569888	0.671704	0.687343	0.563477	0.690194	0.700512	0.659258	0.606884	0.625136	0.723895	0.725689	0.590074	0.628564	0.564643	0.626452	0.491531	0.588998
cg06751322	0.823987	0.774777	0.740354	0.764499	0.789614	0.731718	0.747917	0.743453	0.779238	0.757684	0.623713	0.779622	0.722669	0.682443	0.605749	0.718372	0.695871	0.638408	0.671818	0.706661	0.739179	0.793054	0.714599	0.717168	0.639933	0.803738	0.796091	0.730353	0.737748	0.761831	0.737542	0.765118	0.632779	0.767729	0.794007	0.585812	0.740225	0.78213	0.754533	0.672056	0.711175	0.830135	0.771575	0.746022	0.700833	0.694986	0.698196	0.64245	0.809611
cg06774283	0.148884	0.264977	0.302741	0.221166	0.402963	0.279896	0.340509	0.165935	0.219485	0.258229	0.171146	0.296736	0.271531	0.232877	0.190689	0.283039	0.244987	0.2081	0.134119	0.218161	0.192575	0.311069	0.186631	0.252746	0.188501	0.378798	0.204461	0.359481	0.373364	0.319148	0.247684	0.214608	0.142267	0.279795	0.259453	0.145187	0.306403	0.273696	0.224404	0.156142	0.25589	0.357966	0.313301	0.25523	0.271383	0.236335	0.370812	0.189224	0.356283
cg06830983	0.71829	0.65019	0.657872	0.701516	0.675488	0.746976	0.628078	0.706	0.735099	0.664471	0.521769	0.604412	0.622626	0.610945	0.528524	0.617649	0.597944	0.59765	0.657506	0.604443	0.67183	0.7486	0.662124	0.638373	0.620624	0.644595	0.593264	0.734162	0.744239	0.708721	0.577173	0.727935	0.552428	0.743138	0.674725	0.498273	0.723163	0.727533	0.742742	0.695933	0.642222	0.797555	0.733981	0.71924	0.670834	0.604312	0.670401	0.51616	0.66247
cg06834177	0.431543	0.599465	0.568012	0.479697	0.567594	0.460816	0.511892	0.623771	0.526729	0.45636	0.466324	0.640532	0.611625	0.618019	0.441985	0.573711	0.532754	0.618089	0.495252	0.566745	0.59244	0.62114	0.415763	0.659366	0.556933	0.531709	0.463002	0.545139	0.601123	0.440624	0.331267	0.482848	0.549768	0.579614	0.613309	0.503386	0.446164	0.566206	0.63469	0.418594	0.490883	0.587162	0.652295	0.609517	0.561993	0.586829	0.606097	0.49435	0.638044
cg06838427	0.267124	0.256354	0.339373	0.246168	0.314133	0.253153	0.30459	0.334307	0.238928	0.17251	0.215416	0.281274	0.216144	0.210182	0.172212	0.254866	0.257866	0.166759	0.215879	0.237516	0.220921	0.232121	0.257571	0.219637	0.186665	0.348661	0.184688	0.206585	0.400413	0.401112	0.265335	0.225226	0.148146	0.311071	0.208815	0.108978	0.415526	0.34763	0.345864	0.177595	0.34772	0.343018	0.234456	0.381923	0.382436	0.195214	0.266479	0.249009	0.243261
cg06841832	0.607188	0.520383	0.484717	0.623828	0.514523	0.630044	0.524695	0.569759	0.620285	0.546713	0.479204	0.558647	0.556742	0.507711	0.462104	0.483202	0.456018	0.481741	0.520131	0.485971	0.535785	0.63348	0.586158	0.579971	0.524051	0.565542	0.503544	0.5792	0.615237	0.63788	0.555859	0.643506	0.444192	0.648749	0.594252	0.461888	0.650883	0.694435	0.585634	0.467828	0.562291	0.657914	0.658057	0.512389	0.525295	0.556354	0.524279	0.41031	0.509326
cg06852824	0.770997	0.747475	0.758598	0.62174	0.758442	0.767852	0.713812	0.748122	0.676438	0.840904	0.681456	0.783943	0.731691	0.7606	0.71329	0.786741	0.743661	0.844847	0.817647	0.807825	0.784739	0.720435	0.654533	0.801898	0.75	0.736369	0.60892	0.740548	0.7171	0.678591	0.697763	0.737603	0.67496	0.703098	0.826657	0.763513	0.748642	0.657528	0.805114	0.76749	0.696643	0.730843	0.757111	0.753885	0.766883	0.744667	0.759666	0.704338	0.778846
cg06900821	0.479447	0.413951	0.397646	0.471961	0.416996	0.449453	0.394262	0.427612	0.452591	0.420754	0.33532	0.420663	0.39144	0.367352	0.320029	0.363008	0.293032	0.361512	0.341332	0.34295	0.404937	0.503674	0.416509	0.426981	0.357921	0.406638	0.353213	0.4461	0.505002	0.480672	0.419103	0.432984	0.361929	0.463824	0.477318	0.301211	0.464431	0.492839	0.504148	0.387134	0.389854	0.575703	0.567269	0.439334	0.395371	0.40973	0.424627	0.313396	0.384189
cg06912420	0.651573	0.590827	0.525133	0.62428	0.548334	0.670137	0.561502	0.519421	0.598839	0.602553	0.533923	0.655444	0.541284	0.495348	0.436106	0.472152	0.447223	0.502396	0.549372	0.547741	0.572039	0.684183	0.587493	0.550984	0.491451	0.571263	0.515011	0.595898	0.580621	0.704787	0.564604	0.629334	0.45366	0.597284	0.592905	0.481295	0.597319	0.651826	0.565596	0.492962	0.582637	0.666228	0.733461	0.54109	0.568051	0.580885	0.492837	0.445857	0.505211
cg06919205	0.624649	0.564483	0.443385	0.520383	0.473833	0.546394	0.506867	0.524795	0.543456	0.503292	0.401478	0.516242	0.486198	0.483876	0.348892	0.376784	0.347759	0.408553	0.479616	0.478602	0.500063	0.58155	0.558662	0.483871	0.45537	0.501809	0.45801	0.508442	0.543612	0.5688	0.578049	0.566296	0.403745	0.565126	0.508469	0.360854	0.548906	0.660777	0.538019	0.452842	0.485574	0.639406	0.664118	0.50064	0.455997	0.451688	0.448715	0.405531	0.430831
cg06921011	0.538304	0.550856	0.654911	0.637766	0.681817	0.589268	0.660113	0.686331	0.673434	0.6308	0.601145	0.606467	0.590547	0.607092	0.66571	0.68433	0.704344	0.677124	0.596799	0.636092	0.658805	0.595572	0.60638	0.621314	0.659626	0.648778	0.541639	0.693064	0.668082	0.567692	0.607401	0.561782	0.648502	0.675299	0.613897	0.616303	0.620713	0.622405	0.662482	0.644591	0.635886	0.675809	0.586707	0.703772	0.654423	0.59924	0.672132	0.660441	0.698051
cg06931267	0.473206	0.435929	0.423015	0.467504	0.483895	0.448304	0.463409	0.419004	0.50075	0.478074	0.331647	0.441611	0.425262	0.43938	0.31519	0.372805	0.285461	0.357447	0.383399	0.358312	0.421527	0.507293	0.419956	0.411976	0.350925	0.414817	0.364874	0.471821	0.53699	0.516917	0.463715	0.442314	0.349962	0.495727	0.510706	0.322373	0.471719	0.513441	0.525405	0.397282	0.433319	0.602738	0.554934	0.480599	0.458903	0.413971	0.443339	0.366023	0.454948
cg06975080	0.779981	0.644742	0.674936	0.71254	0.689266	0.719167	0.683497	0.727597	0.717077	0.719171	0.597325	0.669104	0.646934	0.591448	0.504075	0.590539	0.610086	0.492535	0.648711	0.636157	0.713991	0.743354	0.633439	0.656409	0.649375	0.648584	0.609665	0.725706	0.750307	0.78635	0.604418	0.728252	0.617244	0.717715	0.681651	0.501997	0.742506	0.688022	0.732728	0.590116	0.689776	0.676132	0.72644	0.730159	0.673277	0.613326	0.632198	0.504516	0.659124
cg06978461	0.841387	0.89708	0.795292	0.776629	0.699326	0.844622	0.821987	0.838093	0.751874	0.794213	0.774685	0.856311	0.83442	0.792795	0.686021	0.811102	0.676888	0.776768	0.692123	0.777478	0.843312	0.849482	0.800207	0.853268	0.780298	0.839733	0.745121	0.752426	0.86906	0.734888	0.585029	0.878607	0.726292	0.77576	0.689167	0.669092	0.718319	0.71682	0.849664	0.749605	0.828172	0.769668	0.757353	0.859783	0.804897	0.767798	0.729708	0.713985	0.880311
cg06982827	0.810671	0.691684	0.657583	0.649908	0.635142	0.729577	0.400507	0.618652	0.714716	0.674436	0.524028	0.608579	0.592895	0.610838	0.492558	0.545227	0.474881	0.471322	0.630702	0.549221	0.644924	0.468044	0.651712	0.613977	0.598193	0.399841	0.632653	0.649798	0.663786	0.710076	0.382259	0.697815	0.467176	0.67909	0.633482	0.470365	0.720072	0.680826	0.661354	0.635448	0.621941	0.769785	0.710281	0.66518	0.598323	0.611963	0.602249	0.471378	0.55445
cg06984176	0.73683	0.666191	0.662767	0.609761	0.657584	0.717065	0.626568	0.69132	0.652475	0.654935	0.470225	0.680842	0.687151	0.567665	0.485922	0.572104	0.526649	0.549446	0.622189	0.647524	0.635784	0.663937	0.600899	0.595658	0.586606	0.596314	0.625309	0.702947	0.676748	0.705654	0.673331	0.748423	0.53657	0.72062	0.64951	0.462796	0.697774	0.659672	0.686329	0.617863	0.603104	0.76698	0.702792	0.642583	0.608228	0.537725	0.6	0.46036	0.625819
cg06997707	0.732667	0.696393	0.553099	0.60179	0.57704	0.643531	0.569666	0.574132	0.607769	0.608892	0.473388	0.539463	0.535013	0.472225	0.471036	0.492108	0.408162	0.473989	0.491024	0.478332	0.537928	0.603536	0.590951	0.503942	0.518643	0.567637	0.538019	0.603393	0.596757	0.596754	0.593673	0.62392	0.527401	0.584685	0.577872	0.429273	0.633903	0.61641	0.562529	0.5843	0.550018	0.69778	0.650636	0.567923	0.541941	0.482417	0.515608	0.45159	0.499733
cg07011231	0.715521	0.669065	0.563271	0.601323	0.615252	0.688819	0.634827	0.611395	0.658893	0.577101	0.506594	0.609412	0.62759	0.556912	0.494089	0.535818	0.469276	0.517282	0.554975	0.563931	0.592725	0.663401	0.588662	0.622994	0.549903	0.658285	0.557303	0.643212	0.691916	0.621352	0.639305	0.673398	0.518041	0.64036	0.620851	0.451742	0.622474	0.677752	0.621151	0.577081	0.584826	0.747569	0.731645	0.643977	0.561031	0.563663	0.59761	0.434393	0.612697
cg07024996	0.756335	0.576553	0.644042	0.665664	0.629056	0.767943	0.667151	0.699746	0.711348	0.627613	0.653926	0.701936	0.775652	0.710722	0.565003	0.631481	0.586463	0.619292	0.700227	0.657431	0.706998	0.705138	0.642429	0.73587	0.67356	0.597476	0.605948	0.662964	0.756211	0.645287	0.584767	0.75717	0.668104	0.700717	0.63851	0.584273	0.72897	0.661755	0.710771	0.682054	0.624606	0.770417	0.768434	0.722615	0.683846	0.664475	0.624981	0.639187	0.621144
cg07039423	0.714543	0.622452	0.784223	0.73627	0.744236	0.735022	0.741802	0.746306	0.776428	0.703045	0.769976	0.750965	0.684853	0.724218	0.710071	0.770184	0.779654	0.772418	0.729479	0.745625	0.724039	0.807971	0.629593	0.703835	0.724425	0.742617	0.651566	0.769202	0.774865	0.801801	0.702185	0.632206	0.745801	0.779807	0.705093	0.686161	0.804133	0.77013	0.744599	0.719875	0.751056	0.742631	0.711922	0.754385	0.805419	0.661883	0.801916	0.727908	0.763768
cg07046369	0.572679	0.517374	0.721051	0.702094	0.737333	0.62116	0.684122	0.70752	0.685087	0.660661	0.462834	0.540655	0.561398	0.520784	0.63776	0.653871	0.732724	0.603165	0.563202	0.589295	0.685211	0.632204	0.569598	0.611142	0.569695	0.715827	0.474054	0.742383	0.69319	0.656296	0.633385	0.598445	0.604241	0.721788	0.728496	0.573439	0.733812	0.589785	0.748307	0.593606	0.629159	0.61704	0.616474	0.706191	0.699519	0.447152	0.719591	0.618022	0.756863
cg07102380	0.771821	0.637607	0.615514	0.704108	0.653991	0.699071	0.642093	0.667167	0.740908	0.654947	0.528524	0.632004	0.53991	0.620841	0.501276	0.563557	0.570696	0.553032	0.645559	0.58652	0.664612	0.71644	0.622516	0.6513	0.595682	0.632421	0.638971	0.687474	0.737782	0.70895	0.634636	0.716664	0.523441	0.717953	0.688862	0.505638	0.689424	0.722566	0.687654	0.674575	0.656389	0.758369	0.778188	0.697287	0.66475	0.607951	0.628124	0.562536	0.634362
cg07103093	0.354397	0.373138	0.470382	0.422574	0.4834	0.378089	0.374919	0.398003	0.400061	0.403521	0.21801	0.275931	0.322666	0.279089	0.375809	0.35683	0.333726	0.352946	0.260895	0.295348	0.388026	0.341659	0.331537	0.376194	0.298007	0.461223	0.246504	0.467407	0.438322	0.370337	0.504739	0.350124	0.342091	0.432686	0.471077	0.299384	0.418021	0.340122	0.439981	0.342251	0.384934	0.457933	0.32741	0.385998	0.427723	0.274656	0.476892	0.308084	0.449887
cg07142131	0.57008	0.561208	0.427185	0.572131	0.516609	0.540993	0.50427	0.522891	0.532443	0.516547	0.41255	0.519822	0.529845	0.487541	0.397187	0.420187	0.406374	0.492453	0.455353	0.474509	0.481548	0.587682	0.563701	0.535706	0.470524	0.566794	0.516926	0.551785	0.580887	0.604391	0.517237	0.538781	0.460278	0.533522	0.584726	0.386465	0.551259	0.600654	0.579498	0.455265	0.498272	0.656767	0.664333	0.540246	0.484314	0.541282	0.509336	0.398542	0.485434
cg07179825	0.846675	0.707662	0.673797	0.739078	0.72717	0.809323	0.737741	0.672704	0.721037	0.72585	0.691106	0.768045	0.684718	0.620614	0.627365	0.631748	0.623539	0.580047	0.714831	0.70097	0.637463	0.698656	0.741288	0.627721	0.629455	0.689518	0.65112	0.75165	0.738665	0.754148	0.703589	0.78387	0.61408	0.756785	0.695552	0.613899	0.777559	0.750178	0.700653	0.672649	0.719893	0.759023		0.712365	0.725609	0.630987	0.675159	0.605491	0.64477
cg07182010	0.691095	0.601931	0.52099	0.55898	0.530579	0.618784	0.485022	0.543145	0.522754	0.555411	0.413997	0.516133	0.545396	0.48347	0.395056	0.416853	0.35846	0.469134	0.498685	0.454575	0.504798	0.59015	0.563457	0.528564	0.496431	0.547319	0.504228	0.5543	0.553033	0.643753	0.542053	0.590421	0.466135	0.545634	0.544521	0.435452	0.589059	0.597083	0.541215	0.452472	0.474828	0.635668	0.690543	0.505678	0.518178	0.465458	0.47441	0.427659	0.448213
cg07194798	0.646923	0.568591	0.52881	0.627897	0.606801	0.66333	0.532065	0.579324	0.612716	0.551293	0.45111	0.558622	0.53129	0.493451	0.422057	0.450277	0.494119	0.523252	0.524544	0.477454	0.567442	0.613126	0.569876	0.555599	0.530256	0.544626	0.483587	0.598351	0.647588	0.668198	0.590938	0.626275	0.43923	0.605955	0.583849	0.448331	0.625847	0.660492	0.606904	0.52406	0.536896	0.67618	0.691355	0.566018	0.570116	0.504061	0.528729	0.440175	0.542901
cg07211516	0.756521	0.737189	0.675717	0.736407	0.792324	0.719808	0.723369	0.745976	0.774569	0.721756	0.582836	0.719942	0.752368	0.666412	0.663095	0.663744	0.67633	0.699493	0.658086	0.716211	0.696595	0.786531	0.726348	0.631377	0.638807	0.812118	0.682033	0.764706	0.682426	0.77865	0.798267	0.722589	0.708923	0.739569	0.785874	0.667286	0.741979	0.795461	0.701955	0.613531	0.701496	0.779814	0.780375	0.651515	0.642652	0.628695	0.73915	0.650593	0.614247
cg07251141	0.303236	0.331591	0.367865	0.336809	0.375206	0.385449	0.303808	0.362317	0.331937	0.367482	0.251097	0.370349	0.384352	0.432803	0.284975	0.366742	0.288212	0.398059	0.287614	0.372519	0.382726	0.44439	0.301776	0.444494	0.367316	0.35324	0.278528	0.342035	0.350383	0.340008	0.315674	0.320631	0.313755	0.37022	0.337449	0.318306	0.339046	0.323011	0.410656	0.318301	0.335552	0.443476	0.451652	0.3984	0.354808	0.417542	0.336063	0.406952	0.345042
cg07257571	0.74313	0.628413	0.545108	0.628937	0.600611	0.674246	0.584723	0.587913	0.635287	0.59488	0.461928	0.593883	0.598046	0.511891	0.464993	0.498352	0.459523	0.517591	0.560551	0.505359	0.597495	0.692662	0.618382	0.630452	0.487986	0.592932	0.57152	0.72474	0.601832	0.653319	0.610077	0.685877	0.539751	0.640667	0.604463	0.439171	0.69619	0.621003	0.63198	0.593569	0.557753	0.676373	0.667749	0.610053	0.58911	0.529747	0.563647	0.502357	0.510453
cg07303330	0.743194	0.764893	0.738595	0.783725	0.830224	0.728628	0.773772	0.718596	0.725314	0.802175	0.709116	0.720278	0.740665	0.673482	0.719389	0.721147	0.722618	0.715316	0.701423	0.720869	0.731402	0.799781	0.794256	0.685674	0.654408	0.747826	0.676479	0.773537	0.757539	0.752831	0.75356	0.750572	0.7065	0.704989	0.785873	0.623877	0.730938	0.761185	0.808115	0.69172	0.744031	0.802685	0.87305	0.750527	0.766026	0.688381	0.705589	0.672755	0.745638
cg07361056	0.436865	0.42524	0.431326	0.456481	0.469185	0.407823	0.399723	0.425971	0.406159	0.428562	0.313904	0.359906	0.387797	0.382277	0.300121	0.344823	0.324338	0.332826	0.307689	0.344494	0.405249	0.453287	0.408469	0.407319	0.353054	0.396386	0.331402	0.458423	0.443064	0.459988	0.394908	0.392819	0.364499	0.439079	0.437596	0.281586	0.434881	0.439735	0.494092	0.35753	0.41475	0.488734	0.465084	0.384998	0.401178	0.350697	0.418579	0.323122	0.411616
cg07364154	0.663448	0.680499	0.530169	0.617732	0.573737	0.685583	0.624599	0.61566	0.642259	0.613487	0.524605	0.582175	0.592458	0.539848	0.405191	0.495501	0.485765	0.482995	0.553571	0.582705	0.589977	0.684211	0.639078	0.584474	0.489027	0.549386	0.515371	0.644705	0.669466	0.702814	0.563553	0.635759	0.521227	0.643467	0.635414	0.520803	0.655227	0.626695	0.60226	0.45204	0.577536	0.709308	0.748446	0.585711	0.545537	0.540163	0.569833	0.477783	0.497188
cg07424889	0.746049	0.689672	0.553404	0.667891	0.637085	0.640954	0.604646	0.62769	0.711527	0.623585	0.514932	0.674034	0.652632	0.568283	0.481687	0.559074	0.586772	0.524801	0.638656	0.586785	0.640599	0.688171	0.644079	0.55918	0.55341	0.640366	0.663519	0.631786	0.752959	0.712417	0.713879	0.728796	0.495786	0.633429	0.636374	0.536434	0.629031	0.712941	0.637549	0.609371	0.612234	0.746172	0.736569	0.652245	0.585093	0.533636	0.567025	0.479465	0.609072
cg07493307	0.749395	0.720781	0.620686	0.755346	0.711174	0.701191	0.72227	0.723188	0.726137	0.678915	0.666897	0.706319	0.663466	0.662648	0.590601	0.63406	0.640064	0.574053	0.614253	0.685434	0.672636	0.766131	0.698218	0.664862	0.653022	0.67553	0.658394	0.725526	0.757048	0.739899	0.680362	0.754748	0.570239	0.731553	0.742515	0.585518	0.756594	0.750456	0.733942	0.648148	0.69174	0.762889	0.741735	0.693869	0.708058	0.621129	0.68062	0.578798	0.668644
cg07523071	0.665678	0.57464	0.516881	0.610915	0.588823	0.642874	0.546291	0.526551	0.559861	0.582566	0.420951	0.583635	0.55209	0.497775	0.397915	0.5171	0.458208	0.49687	0.488791	0.482814	0.449871	0.645525	0.594383	0.532171	0.514229	0.544813	0.535349	0.640888	0.5715	0.599408	0.516352	0.645796	0.466454	0.595462	0.667282	0.413955	0.618004	0.600528	0.591337	0.529118	0.516093	0.648566	0.668849	0.555927	0.495182	0.613181	0.576039	0.429019	0.492134
cg07526974	0.454708	0.489413	0.348899	0.423222	0.442245	0.46427	0.391429	0.413899	0.46356	0.46846	0.32423	0.407614	0.379366	0.37131	0.307692	0.328504	0.286511	0.356059	0.372241	0.365377	0.372997	0.52856	0.462052	0.411337	0.355515	0.388699	0.404187	0.463149	0.445614	0.47269	0.408783	0.48767	0.359566	0.461178	0.426342	0.278138	0.411869	0.475066	0.449194	0.345859	0.434931	0.516249	0.534835	0.395175	0.383365	0.378257	0.389334	0.344147	0.361474
cg07551022	0.790878	0.727919	0.685619	0.747908	0.695314	0.792407	0.705714	0.689655	0.791238	0.707695	0.667786	0.693358	0.684516	0.664434	0.583029	0.634418	0.619792	0.591087	0.68044	0.670472	0.694296	0.775302	0.723231	0.660863	0.666242	0.649536	0.702611	0.73407	0.799728	0.778335	0.716219	0.769897	0.57484	0.741383	0.769062	0.599602	0.755068	0.736464	0.721177	0.71051	0.732222	0.802369	0.788321	0.70592	0.677766	0.659035	0.666512	0.558773	0.647239
cg07601258	0.759715	0.734836	0.665302	0.758494	0.714581	0.651637	0.676506	0.770903	0.786027	0.679848	0.599509	0.670944	0.675234	0.686767	0.581318	0.643402	0.582567	0.586567	0.637997	0.735652	0.751295	0.79954	0.723812	0.696454	0.666181	0.698055	0.663659	0.721813	0.754732	0.750309	0.623583	0.74923	0.598713	0.739244	0.705231	0.508753	0.730686	0.787133	0.744235	0.671488	0.702197	0.76758	0.753535	0.77789	0.693397	0.665898	0.680303	0.602139	0.701346
cg07605410	0.80959	0.726907	0.704144	0.744417	0.704365	0.823728	0.686728	0.672919	0.677556	0.680774	0.582342	0.634795	0.638783	0.607813	0.529707	0.603123	0.605108	0.582816	0.677018	0.616364	0.709041	0.714623	0.688432	0.679198	0.578778	0.694528	0.618191	0.694131	0.716994	0.735958	0.671642	0.742357	0.596541	0.710737	0.69372	0.521697	0.745786	0.741084	0.720732	0.70607	0.685669	0.767865	0.719492	0.731543	0.67128	0.630378	0.654503	0.596889	0.648912
cg07620571	0.677803	0.735426	0.626585	0.732086	0.694089	0.760881	0.63282	0.635264	0.731703	0.681047	0.503058	0.7603	0.703565	0.568659	0.540649	0.551802	0.493711	0.622005	0.575758	0.651411	0.591804	0.74582	0.720055	0.658562	0.605005	0.722642	0.628401	0.72521	0.678445	0.726129	0.716497	0.751231	0.577783	0.667239	0.683253	0.44306	0.690188	0.707194	0.712785	0.635872	0.646532	0.801696	0.787983	0.608403	0.656728	0.60409	0.626977	0.570808	0.58003
cg07727228	0.695206	0.641816	0.602449	0.623304	0.638895	0.714586	0.586112	0.6182	0.688309	0.635136	0.490245	0.554192	0.636506	0.588686	0.551164	0.575051	0.537348	0.531754	0.586904	0.587799	0.67793	0.681496	0.657541	0.61983	0.525684	0.631689	0.603017	0.665479	0.719306	0.721843	0.57121	0.669238	0.547068	0.64803	0.686749	0.529774	0.724521	0.718293	0.664856	0.638091	0.608169	0.742166	0.690997	0.659261	0.59664	0.536098	0.658677	0.512125	0.642988
cg07732644	0.67566	0.67796	0.586469	0.626029	0.582037	0.647424	0.572874	0.620283	0.694498	0.632224	0.496967	0.631124	0.676452	0.529447	0.467292	0.498242	0.455107	0.506165	0.627666	0.561693	0.593534	0.750878	0.624324	0.573364	0.519941	0.515808	0.440873	0.621686	0.608121	0.627715	0.622364	0.703677	0.463758	0.677306	0.674638	0.477103	0.590185	0.655701	0.643146	0.61512	0.534614	0.702997	0.680076	0.563581	0.586664	0.61266	0.513513	0.404572	0.484925
cg07733918	0.570317	0.541033	0.463862	0.591904	0.531701	0.541633	0.524065	0.53928	0.576186	0.536453	0.418789	0.486728	0.497548	0.474343	0.379024	0.410146	0.376663	0.477848	0.467731	0.476275	0.513083	0.591015	0.559128	0.485294	0.461206	0.508411	0.390395	0.551695	0.579326	0.627187	0.479867	0.550949	0.436385	0.559302	0.561522	0.369054	0.564247	0.604144	0.555159	0.396915	0.487028	0.622222	0.680087	0.496499	0.477453	0.50113	0.472985	0.365052	0.437934
cg07775547	0.562176	0.452771	0.47803	0.51518	0.523999	0.514799	0.463358	0.52531	0.528173	0.504521	0.359307	0.43057	0.427158	0.42598	0.393449	0.437674	0.413914	0.403331	0.41467	0.387826	0.44124	0.535728	0.464022	0.445636	0.43978	0.489204	0.384936	0.572621	0.520909	0.526389	0.45443	0.51069	0.389203	0.57101	0.512707	0.387417	0.547383	0.515465	0.52537	0.453054	0.476252	0.560312	0.503159	0.529029	0.500248	0.400109	0.51482	0.413064	0.486453
cg07791585	0.676955	0.707371	0.555383	0.681027	0.767649	0.657223	0.708252	0.688203	0.716806	0.669169	0.616046	0.715941	0.666667	0.602179	0.671495	0.565464	0.583003	0.64108	0.54916	0.669251	0.629726	0.742474	0.737966	0.684427	0.603774	0.683056	0.608035	0.657094	0.727001	0.819868	0.728992	0.655891	0.675185	0.679869	0.786261	0.638274	0.639489	0.742559	0.686754	0.553954	0.676181	0.743845	0.778485	0.626232	0.665919	0.692523	0.715854	0.613923	0.708745
cg07797693	0.529659	0.4938	0.505493	0.507694	0.613716	0.505596	0.533009	0.436571	0.528358	0.538673	0.536828	0.591108	0.576352	0.558383	0.518422	0.530792	0.540959	0.57404	0.487852	0.523729	0.543907	0.567372	0.451896	0.570748	0.549884	0.569928	0.571369	0.567394	0.552054	0.573858	0.490007	0.505273	0.561879	0.464734	0.558216	0.464496	0.495554	0.548843	0.559101	0.476786	0.520958	0.664462	0.59177	0.500519	0.507601	0.580655	0.530081	0.526357	0.539132
cg07809981	0.829871	0.946822	0.805152	0.891838	0.951849	0.849419	0.953008	0.912509	0.925302	0.886688	0.953721	0.942631	0.938898	0.93869	0.909879	0.919351	0.969299	0.962904	0.87649	0.92323	0.888329	0.916504	0.935246	0.955609	0.9448	0.949414	0.958344	0.908821	0.939728	0.960142	0.926756	0.897602	0.956872	0.859018	0.922382	0.936271	0.878538	0.948997	0.914035	0.911831	0.893393	0.936623	0.962777	0.912627	0.902062	0.968555	0.934237	0.930843	0.972053
cg07871144	0.732876	0.591984	0.552188	0.60807	0.655004	0.721797	0.581551	0.62217	0.704245	0.596359	0.560812	0.556253	0.566375	0.536352	0.482037	0.504597	0.492718	0.482934	0.561324	0.532875	0.612397	0.670097	0.623416	0.629541	0.554917	0.571622	0.543804	0.660074	0.700897	0.695756	0.564056	0.65999	0.499554	0.71779	0.651329	0.490949	0.703317	0.700169	0.653161	0.575368	0.609039	0.742077	0.68262	0.670838	0.665862	0.600528	0.597425	0.481445	0.542867
cg07871153	0.5454	0.495789	0.51745	0.442252	0.490152	0.574904	0.48981	0.490842	0.517938	0.509075	0.429579	0.521797	0.540251	0.573565	0.394535	0.51004	0.470205	0.523843	0.500149	0.522876	0.542476	0.534084	0.427087	0.593894	0.520699	0.489041	0.436745	0.527327	0.578838	0.545241	0.434466	0.562357	0.484278	0.551505	0.478478	0.444085	0.538922	0.544756	0.535986	0.512218	0.474059	0.596812	0.585722	0.565548	0.476689	0.583238	0.495642	0.49142	0.501613
cg07894516	0.670341	0.608001	0.548035	0.64723	0.621835	0.625345	0.580565	0.580768	0.61527	0.593889	0.488617	0.52491	0.586818	0.48163	0.471356	0.475062	0.430104	0.570092	0.460621	0.478213	0.620838	0.635221	0.635489	0.627218	0.561005	0.586945	0.531356	0.611492	0.657221	0.664993	0.532142	0.578231	0.488051	0.678199	0.68613	0.455363	0.639023	0.697602	0.649763	0.311347	0.542592	0.724481	0.780066	0.585775	0.545141	0.589022	0.62931	0.465696	0.629194
cg07925758	0.596124	0.59954	0.667547	0.66007	0.677529	0.6296	0.707605	0.582663	0.663005	0.660211	0.509696	0.630306	0.636621	0.648558	0.534154	0.581297	0.525964	0.568496	0.595938	0.525993	0.601614	0.619989	0.611048	0.614774	0.517697	0.634346	0.60102	0.639372	0.702205	0.739763	0.626314	0.656252	0.509533	0.684328	0.717495	0.502546	0.674113	0.715202	0.699582	0.563047	0.610232	0.735888	0.710519	0.668016	0.644358	0.600449	0.621057	0.557257	0.698785
cg07942687	0.629324	0.6619	0.590933	0.633018	0.65927	0.701121	0.55788	0.571754	0.615243	0.611884	0.58824	0.686824	0.632417	0.640157	0.525606	0.551378	0.507386	0.598029	0.621163	0.616532	0.668013	0.659383	0.575389	0.700323	0.578868	0.576418	0.564875	0.585539	0.694508	0.621436	0.579667	0.640681	0.56372	0.552739	0.599428	0.522738	0.604574	0.638918	0.626115	0.659801	0.542602	0.71662	0.765598	0.650686	0.53298	0.60283	0.55462	0.551726	0.544224
cg07942920	0.738565	0.624672	0.545655	0.666836	0.595928	0.637607	0.586986	0.592344	0.68758	0.637114	0.507212	0.592732	0.63148	0.579212	0.470885	0.488055	0.47535	0.579554	0.598439	0.502908	0.594203	0.667492	0.647269	0.583577	0.51035	0.579926	0.507967	0.603403	0.633782	0.657243	0.576923	0.718526	0.507057	0.690991	0.631096	0.437135	0.621447	0.649461	0.657306	0.589219	0.566124	0.665158	0.724317	0.594839	0.54678	0.576983	0.564899	0.45571	0.538695
cg07960360	0.391254	0.42712	0.342519	0.35109	0.337115	0.431376	0.375	0.364484	0.386687	0.349685	0.390349	0.442983	0.422586	0.474901	0.332508	0.354353	0.312898	0.447692	0.367849	0.351455	0.38142	0.464948	0.332735	0.525854	0.466805	0.38656	0.445143	0.399237	0.438303	0.401233	0.3204	0.427901	0.366823	0.403444	0.402053	0.382341	0.366133	0.456198	0.526904	0.345803	0.347124	0.549652	0.51869	0.372537	0.392084	0.508844	0.365233	0.373388	0.336615
cg07977661	0.763629	0.563838	0.590437	0.55635	0.574137	0.662952	0.532034	0.59938	0.618031	0.579629	0.419459	0.526353	0.606986	0.548155	0.414423	0.509563	0.452052	0.513636	0.481494	0.500206	0.604177	0.61713	0.538795	0.595233	0.524219	0.537593	0.420775	0.612275	0.688866	0.607819	0.513601	0.633931	0.479241	0.632738	0.595072	0.365574	0.611733	0.668581	0.638169	0.566257	0.507252	0.771475	0.713271	0.621154	0.547658	0.544089	0.542871	0.423097	0.549867
cg08011223	0.776432	0.712412	0.773211	0.663571	0.699038	0.78458	0.655195	0.70528	0.712244	0.701713	0.58927	0.704209	0.697072	0.683726	0.501276	0.686166	0.607658	0.674314	0.66158	0.72995	0.702286	0.80558	0.594044	0.664325	0.615012	0.678324	0.615921	0.735056	0.746198	0.69351	0.648092	0.734387	0.498885	0.730742	0.748381	0.519049	0.701646	0.739945	0.747146	0.648358	0.60499	0.855873	0.737478	0.667686	0.623573	0.579912	0.675836	0.476229	0.693652
cg08056061	0.602568	0.629343	0.438759	0.491939	0.510459	0.521139	0.482508	0.498399	0.521849	0.568645	0.459236	0.529586	0.481893	0.459019	0.327897	0.387542	0.31309	0.399387	0.480601	0.421218	0.487841	0.610766	0.507226	0.472035	0.379151	0.508818	0.49607	0.521101	0.552843	0.573005	0.518572	0.581648	0.434566	0.572137	0.523971	0.425279	0.625376	0.57545	0.555952	0.404699		0.575762	0.612046	0.434102	0.514575	0.44414	0.519401	0.412761	0.421128
cg08062469	0.339673	0.287459	0.411731	0.353828	0.580115	0.39405	0.412305	0.317692	0.357885	0.349501	0.337884	0.462483	0.447915	0.274431	0.286846	0.395619	0.368897	0.281518	0.240024	0.288816	0.420514	0.450469	0.313843	0.378943	0.271029	0.516443	0.239021	0.522826	0.491744	0.483378	0.371143	0.315605	0.2884	0.46365	0.525906	0.284633	0.463593	0.339133	0.410322	0.269822	0.367919	0.54934	0.434064	0.39931	0.409184	0.307532	0.553926	0.212016	0.491419
cg08075528	0.836183	0.958493	0.878264	0.906928	0.93562	0.918169	0.942714	0.928372	0.935379	0.894378	0.942236	0.958935	0.95192	0.94492	0.902268	0.905967	0.930505	0.921133	0.877708	0.964831	0.864057	0.928952	0.888719	0.938156	0.900255	0.959498	0.928855	0.913901	0.941713	0.917252	0.81839	0.889769	0.877747	0.931798	0.942949	0.914094	0.911396	0.922791	0.95035	0.926071	0.908147		0.902252	0.923393	0.956544	0.934593	0.924379	0.89588	0.955118
cg08084860	0.329354	0.470128	0.528211	0.398219	0.51058	0.399041	0.560455	0.517584	0.437076	0.553042	0.50007	0.499793	0.417099	0.495127	0.508905	0.504197	0.635815	0.497119	0.43468	0.561154	0.506855	0.465447	0.454995	0.508811	0.404574	0.42715	0.456764	0.385262	0.484163	0.359696	0.409376	0.466706	0.398309	0.441363	0.5164	0.504661	0.493689	0.391922	0.305797	0.392244	0.495438	0.426748	0.403558	0.486969	0.518454	0.470859	0.47068	0.452659	0.618938
cg08085909	0.803836	0.570602	0.552179	0.59665	0.55355	0.712484	0.609638	0.501996	0.575927	0.571129	0.419239	0.54847	0.542171	0.453089	0.412088	0.487525	0.36377	0.477702	0.507669	0.424794	0.494231	0.628027	0.547664	0.522923	0.426638	0.516816	0.433656	0.564527	0.578563	0.575449	0.583404	0.653791	0.429982	0.578484	0.587858	0.431758	0.615731	0.622522	0.584651	0.513621	0.468885	0.615713	0.667341	0.530675	0.518781	0.442537	0.477783	0.390983	0.413943
cg08106847	0.499371	0.524128	0.496302	0.51986	0.551616	0.518738	0.495542	0.530785	0.493549	0.530895	0.401868	0.501754	0.494498	0.436116	0.395056	0.390394	0.423657	0.426131	0.372302	0.402871	0.475809	0.581526	0.511162	0.525823	0.396791	0.549288	0.445938	0.475255	0.55137	0.566271	0.483621	0.52078	0.442152	0.563391	0.52868	0.355691	0.540379	0.524594	0.574435	0.412877	0.475518	0.700785	0.604843	0.485664	0.504675	0.45493	0.50153	0.421497	0.462006
cg08118309	0.427981	0.336946	0.34135	0.419668	0.43481	0.444038	0.377697	0.336825	0.389116	0.400196	0.216013	0.307522	0.309634	0.288242	0.282646	0.322709	0.274018	0.266694	0.303094	0.286466	0.346653	0.494832	0.328126	0.330571	0.289574	0.343865	0.291762	0.40567	0.408413	0.38465	0.333261	0.383332	0.254868	0.399798	0.359526	0.242462	0.383503	0.411493	0.400855	0.291617	0.319868	0.467983	0.473723	0.418867	0.316691	0.269943	0.337742	0.25225	0.328307
cg08199003	0.605216	0.582884	0.484638	0.630018	0.575264	0.571297	0.5549	0.60995	0.584948	0.537704	0.481891	0.564611	0.55105	0.486961	0.456862	0.486932	0.507243	0.452991	0.493604	0.521449	0.522951	0.678705	0.533531	0.541056	0.526919	0.553459	0.467349	0.581318	0.624257	0.654437	0.565908	0.589315	0.469545	0.582167	0.539212	0.412935	0.546921	0.640266	0.626663	0.492661	0.543788	0.70196	0.735776	0.56524	0.546363	0.48823	0.542131	0.451635	0.535252
cg08217716	0.471751	0.446524	0.653214	0.569894	0.64676	0.49595	0.568532	0.606098	0.542061	0.54986	0.496513	0.539793	0.502748	0.540082	0.623955	0.633686	0.676442	0.609711	0.490196	0.503211	0.625	0.547589	0.493	0.587905	0.580536	0.582037	0.472906	0.643165	0.62878	0.491433	0.476736	0.415356	0.556807	0.609916	0.582178	0.482844	0.535957	0.505417	0.624096	0.521907	0.565194	0.474724	0.49325	0.622277	0.605922	0.493888	0.666334	0.569025	0.680286
cg08237418	0.719095	0.663559	0.638595	0.658537	0.8199	0.780164	0.653397	0.679277	0.705774	0.688393	0.574529	0.651579	0.681491	0.65324	0.584215	0.6182	0.610335	0.601679	0.582744	0.616649	0.712584	0.819879	0.715818	0.705665	0.631569	0.720057	0.66817	0.722137	0.698775	0.77399	0.684085	0.679908	0.619261	0.711538	0.724011	0.571461	0.714227	0.709901	0.694667	0.588374	0.696083	0.791821	0.751245	0.649309	0.656949	0.656779	0.672361	0.593836	0.646388
cg08285768	0.540378	0.572692	0.47591	0.557318	0.521614	0.563695	0.534625	0.556606	0.549883	0.545988	0.464817	0.579614	0.578931	0.45808	0.419561	0.435	0.411732	0.460454	0.47608	0.473738	0.496756	0.654588	0.584191	0.504145	0.452825	0.526137	0.418329	0.588696	0.573584	0.64119	0.528603	0.548284	0.4265	0.535768	0.5378	0.394773	0.498512	0.605736	0.567789	0.539539	0.444881	0.64501	0.698897	0.467888	0.480709	0.53459	0.493316	0.400055	0.437609
cg08412699	0.771451	0.767968	0.760149	0.735279	0.806373	0.754444	0.733867	0.76347	0.744982	0.784205	0.645465	0.757211	0.774171	0.661541	0.700193	0.692285	0.694555	0.718996	0.684302	0.716245	0.746109	0.742167	0.745617	0.734172	0.620501	0.791951	0.649817	0.783624	0.765081	0.772445	0.778757	0.744849	0.707821	0.735624	0.79248	0.662211	0.764925	0.733333	0.750227	0.638999	0.732013	0.827125	0.808705	0.705021	0.745468	0.748635	0.752726	0.649988	0.744442
cg08501402	0.709677	0.658492	0.671488	0.7346	0.744632	0.674352	0.719302	0.700087	0.678949	0.712615	0.664852	0.637742	0.66774	0.578861	0.5475	0.627578	0.607298	0.5972	0.564274	0.637693	0.632739	0.716809	0.70367	0.651238	0.640425	0.718305	0.556519	0.741307	0.70292	0.739021	0.737239	0.706835	0.574816	0.732751	0.766332	0.584664	0.705007	0.729316	0.705894	0.643265	0.714361	0.783201	0.744402	0.624688	0.691587	0.637032	0.672816	0.646305	0.598985
cg08559648	0.800469	0.664677	0.711682	0.707389	0.681246	0.753052	0.691111	0.76808	0.738065	0.706985	0.573598	0.68257	0.670498	0.689446	0.585891	0.642445	0.656254	0.628748	0.690219	0.669224	0.756454	0.769609	0.68439	0.705416	0.651925	0.750131	0.55097	0.719038	0.838642	0.729857	0.591175	0.776349	0.621977	0.794818	0.741242	0.553839	0.724509	0.749582	0.743283	0.667755	0.685551	0.755941	0.786161	0.758593	0.743598	0.595968	0.721463	0.585302	0.638027
cg08580087	0.685996	0.653215	0.546555	0.577272	0.556192	0.645843	0.589504	0.534936	0.606115	0.577418	0.478868	0.55004	0.555215	0.453377	0.430581	0.444099	0.430308	0.554972	0.510975	0.510273	0.56098	0.610899	0.60106	0.558282	0.492346	0.528181	0.534536	0.573262	0.589799	0.5928	0.663644	0.639518	0.447676	0.60919	0.611748	0.474795	0.586658	0.6266	0.612753	0.531195	0.569441	0.730083	0.676552	0.556469	0.535785	0.491564	0.53183	0.44959	0.524861
cg08585669	0.604163	0.625921	0.512208	0.659219	0.598903	0.603152	0.586523	0.547239	0.693849	0.574559	0.498758	0.603698	0.625378	0.567942	0.44323	0.482323	0.471981	0.568611	0.546952	0.537437	0.572484	0.704943	0.665497	0.620984	0.545869	0.562208	0.584933	0.628722	0.648486	0.647511	0.646593	0.67981	0.515304	0.643878	0.619652	0.427778	0.663653	0.672462	0.63463	0.562446	0.59826	0.696371	0.708984	0.575231	0.564871	0.562024	0.549385	0.441942	0.538556
cg08623515	0.537558	0.500179	0.597201	0.552152	0.559358	0.633509	0.525685	0.580297	0.538431	0.567916	0.532848	0.646074	0.603528	0.651949	0.459679	0.58044	0.467186	0.656852	0.580557	0.586522	0.601522	0.596622	0.473581	0.694146	0.686719	0.577912	0.524279	0.632055	0.658502	0.565852	0.512233	0.637239	0.610838	0.61283	0.629096	0.564585	0.613227	0.651311	0.624376	0.55682	0.533703	0.666374	0.740316	0.599828	0.567867	0.676098	0.560401	0.568927	0.539676
cg08630080	0.763181	0.653491	0.638109	0.69272	0.729031	0.728016	0.723178	0.643158	0.686084	0.675285	0.603916	0.709336	0.661943	0.615444	0.547686	0.618076	0.56478	0.638041	0.653331	0.644728	0.612784	0.693916	0.648788	0.661792	0.595395	0.720146	0.604048	0.699087	0.760095	0.711891	0.722611	0.724058	0.554697	0.666817	0.749957	0.581182	0.749918	0.742981	0.644323	0.651111	0.674516	0.777977	0.771524	0.678632	0.642175	0.616174	0.642357	0.499708	0.64765
cg08641003	0.917153	0.866022	0.902944	0.901616	0.777534	0.954552	0.78621	0.855767	0.834666	0.828935	0.797163	0.941946	0.908698	0.844746	0.864399	0.91127	0.856023	0.928577	0.848936	0.878337	0.894428	0.792644	0.829465	0.954794	0.800116	0.930571	0.718773	0.863922	0.828424	0.795257	0.790533	0.920812	0.709881	0.711145	0.806749	0.807269	0.921094	0.847803	0.843025	0.883574	0.733062	0.943862	0.889718	0.937174	0.773884	0.921359	0.878419	0.819181	0.873969
cg08653112	0.722309	0.714788	0.66266	0.731205	0.735283	0.706213	0.733621	0.746049	0.763813	0.723552	0.610208	0.725178	0.71051	0.682512	0.580888	0.609643	0.652381	0.586997	0.651931	0.663551	0.726691	0.786463	0.772449	0.688123	0.680402	0.71085	0.631221	0.732456	0.800595	0.781871	0.67763	0.776226	0.620137	0.761372	0.769199	0.605951	0.737875	0.78381	0.758329	0.700945	0.707507	0.740745	0.771032	0.726034	0.735626	0.663514	0.702709	0.608732	0.74439
cg08712054	0.630343	0.676027	0.598016	0.65696	0.694845	0.575603	0.634735	0.614266	0.61715	0.613557	0.47191	0.565217	0.576302	0.453044	0.550704	0.561994	0.598915	0.550829	0.435769	0.493452	0.619707	0.647349	0.62713	0.615805	0.468322	0.66339	0.477687	0.67562	0.557254	0.577035	0.669523	0.598047	0.555271	0.640795	0.648693	0.514356	0.619935	0.589233	0.633984	0.541036	0.636589	0.67943	0.512434	0.578462	0.628845	0.480883	0.654492	0.498131	0.653766
cg08721777	0.477415	0.546606	0.42277	0.497298	0.484395	0.501569	0.429307	0.489855	0.482008	0.514501	0.35226	0.387705	0.42822	0.377043	0.352291	0.362034	0.316897	0.395953	0.362607	0.365802	0.461838	0.513359	0.406772	0.449663	0.42172	0.450032	0.407247	0.488894	0.484139	0.565663	0.493754	0.456624	0.422645	0.482439	0.561037	0.384625	0.506696	0.560319	0.505168	0.399145	0.435806	0.613604	0.59459	0.443208	0.44875	0.400915	0.478537	0.340925	0.438825
cg08727193	0.341697	0.0659622	0.319593	0.22381	0.314339	0.375813	0.170794	0.169271	0.178345	0.190178	0.12942	0.166278	0.107658	0.184797	0.132246	0.177727	0.185529	0.144397	0.176191	0.162215	0.225207	0.258156	0.161377	0.0910311	0.156821	0.205685	0.106307	0.216027	0.285816	0.181897	0.117014	0.225573	0.0879893	0.285804	0.116642	0.0555	0.323349	0.226048	0.285987	0.171219	0.166283	0.282709	0.0965546	0.162656	0.171521	0.109477	0.246768	0.110785	0.310029
cg08775375	0.503667	0.484905	0.535844	0.534446	0.558662	0.512212	0.506336	0.46864	0.547374	0.532382	0.497925	0.567611	0.555048	0.536844	0.537976	0.544756	0.501703	0.590225	0.479169	0.52699	0.533968	0.578896	0.465428	0.56829	0.535742	0.544334	0.515219	0.571506	0.538116	0.541096	0.50976	0.502129	0.593777	0.509446	0.535132	0.462723	0.531841	0.519527	0.554227	0.481608	0.513396	0.650203	0.598342	0.51637	0.509119	0.556136	0.52321	0.494564	0.506566
cg08795084	0.540936	0.452863	0.433068	0.481011	0.46696	0.532305	0.448996	0.442635	0.468053	0.4883	0.346203	0.422504	0.424756	0.385786	0.351029	0.378443	0.345211	0.369767	0.423139	0.395275	0.444133	0.497204	0.483545	0.40055	0.441543	0.475813	0.386383	0.617234	0.491845	0.53878	0.430654	0.489687	0.361223	0.481043	0.497529	0.336932	0.509209	0.535889	0.476179	0.396679	0.449713	0.512887	0.561496	0.431169	0.431197	0.372884	0.426695	0.342997	0.424539
cg08797598	0.853862	0.827223	0.816787	0.830603	0.735182	0.874464	0.796296	0.761109	0.80808	0.782925	0.616072	0.831452	0.807663	0.770857	0.587638	0.751868	0.694798	0.731879	0.804762	0.782157	0.798817	0.799085	0.676343	0.804243	0.754246	0.794747	0.634548	0.837793	0.829667	0.76864	0.738509	0.83233	0.640822	0.796801	0.831989	0.658082	0.866559	0.806561	0.824936	0.771	0.74033	0.874869	0.821465	0.783168	0.768489	0.750382	0.803062	0.592546	0.754528
cg08798148	0.827455	0.755174	0.732808	0.837385	0.763345	0.810958	0.743916	0.776216	0.800855	0.734909	0.666903	0.75886	0.739363	0.708827	0.624206	0.694979	0.679002	0.666667	0.763435	0.738302	0.756256	0.805523	0.756198	0.68957	0.708719	0.761621	0.708558	0.796004	0.851124	0.79855	0.74135	0.839526	0.66093	0.81624	0.760673	0.629097	0.772689	0.791605	0.805677	0.771301	0.738802	0.869888	0.783215	0.790271	0.724758	0.681751	0.737937	0.627725	0.738801
cg08808812	0.604759	0.608353	0.467946	0.548658	0.523338	0.591135	0.494413	0.529065	0.582272	0.520733	0.377831	0.498267	0.530601	0.48555	0.420164	0.433159	0.38649	0.462314	0.464438	0.451759	0.475261	0.578515	0.529412	0.494723	0.487251	0.521575	0.410387	0.575651	0.601428	0.589399	0.527471	0.521188	0.458995	0.529587	0.533121	0.388671	0.553264	0.612386	0.570661	0.4951	0.517793	0.718803	0.630401	0.533568	0.504598	0.46404	0.494465	0.415172	0.475838
cg08830105	0.650556	0.499498	0.44958	0.614154	0.507985	0.642583	0.520473	0.580494	0.607898	0.513071	0.44004	0.510827	0.493274	0.468196	0.391135	0.438788	0.372311	0.463243	0.518431	0.478305	0.544964	0.62226	0.53244	0.532473	0.492395	0.489441	0.459576	0.52086	0.620964	0.62505	0.489041	0.615362	0.414117	0.614914	0.558478	0.421285	0.58009	0.631713	0.587602	0.474932	0.526923	0.680295	0.632902	0.581206	0.580684	0.542407	0.507409	0.377858	0.458566
cg08841544	0.506196	0.41726	0.463247	0.364266	0.375147	0.359593	0.384553	0.418622	0.339319	0.372187	0.352311	0.499005	0.492332	0.417555	0.311793	0.389466	0.356921	0.414554	0.348529	0.419888	0.448899	0.498202	0.356996	0.521563	0.355679	0.368269	0.375966	0.428955	0.447013	0.433148	0.387485	0.458977	0.385556	0.441739	0.43221	0.397234	0.358769	0.506897	0.461483	0.297046	0.330231	0.61055	0.618135	0.430234	0.329147	0.564425	0.424655	0.323741	0.419092
cg08843756	0.414387	0.405361	0.357773	0.352206	0.423428	0.344729	0.401147	0.373648	0.358244	0.402347	0.45	0.397321	0.453717	0.486089	0.379468	0.442268	0.406772	0.459162	0.426609	0.486166	0.433417	0.528924	0.454394	0.541478	0.416848	0.438159	0.491349	0.437191	0.465046	0.440152	0.312524	0.417406	0.457382	0.415172	0.408924	0.360828	0.420154	0.472183	0.449794	0.327321	0.391619	0.356801	0.466574	0.435935	0.382242	0.55371	0.381589	0.409789	0.323574
cg08876518	0.669859	0.486668	0.584772	0.488549	0.459648	0.704087	0.463347	0.450767	0.532696	0.470197	0.471735	0.582352	0.580723	0.603661	0.346236	0.499955	0.361722	0.545934	0.548821	0.541763	0.565599	0.532264	0.408552	0.605439	0.482125	0.496795	0.440067	0.482165	0.553826	0.480517	0.518069	0.650951	0.464697	0.522036	0.467001	0.444457	0.65664	0.530931	0.531211	0.485351	0.430115	0.597448	0.630964	0.614552	0.428	0.572117	0.501635	0.395339	0.438607
cg08892613	0.684463	0.595918	0.488481	0.482547	0.629765	0.57399	0.550241	0.527121	0.608566	0.560199	0.617202	0.583115	0.519426	0.516125	0.447649	0.536109	0.500708	0.566509	0.565088	0.553509	0.651907	0.708298	0.477816	0.678502	0.480801	0.555721	0.56794	0.416426	0.543143	0.636545	0.441925	0.497434	0.592917	0.611149	0.553608	0.486515	0.597746	0.582533	0.611732	0.520376	0.498369	0.550121	0.616521	0.594572	0.503611	0.590567	0.511179	0.585932	0.532453
cg08914150	0.795507	0.592452	0.657885	0.69192	0.703207	0.742348	0.660855	0.688276	0.462128	0.679063	0.552757	0.651393	0.633231	0.620209	0.524164	0.607749	0.576094	0.603987	0.642923	0.614054	0.67694	0.739236	0.639184	0.647169	0.624641	0.639726	0.590596	0.726269	0.752044	0.714309	0.583916	0.709978	0.589406	0.723898	0.676934	0.507527	0.734017	0.753131	0.748202	0.620717	0.650497	0.737225	0.785514	0.733762	0.663834	0.594398	0.643848	0.520819	0.646184
cg08956157	0.650776	0.612495	0.477081	0.587677	0.547337	0.604977	0.547519	0.624923	0.600387	0.594468	0.426229	0.516805	0.572485	0.469756	0.442896	0.47575	0.411331	0.490325	0.51949	0.47897	0.565997	0.588422	0.42087	0.532315	0.492701	0.555129	0.415934	0.620782	0.611277	0.605193	0.525667	0.670147	0.478132	0.589773	0.595376	0.503179	0.571166	0.555637	0.596489	0.491731	0.533896	0.659031	0.688874	0.57372	0.517387	0.554937	0.504864	0.44422	0.572912
cg08978588	0.79168	0.646879	0.586891	0.713132	0.643006	0.760798	0.69191	0.64406	0.730482	0.678861	0.570206	0.705527	0.721737	0.646097	0.528981	0.613014	0.60394	0.608944	0.680493	0.606949	0.646102	0.759842	0.729717	0.689427	0.635095	0.724802	0.679157	0.697215	0.796252	0.765002	0.662855	0.796017	0.575799	0.779312	0.653257	0.559296	0.748369	0.780023	0.704529	0.673607	0.681847	0.802298	0.79462	0.719264	0.677981	0.612265	0.699369	0.516517	0.640714
cg09016768	0.775754	0.60605	0.647104	0.681381	0.649754	0.748922	0.613208	0.648561	0.715243	0.658393	0.531974	0.600636	0.600479	0.582567	0.519561	0.56053	0.531301	0.556818	0.600083	0.595979	0.632943	0.703579	0.645742	0.624382	0.580773	0.616388	0.579322	0.67995	0.736665	0.690653	0.566832	0.725626	0.512287	0.702309	0.661532	0.503509	0.681542	0.686128	0.693417	0.700035	0.624095	0.766115	0.724944	0.717907	0.64839	0.547675	0.654293	0.502409	0.584912
cg09055743	0.676987	0.643639	0.573345	0.642586	0.712754	0.686744	0.601705	0.725454	0.674833	0.685657	0.52304	0.620754	0.676688	0.599269	0.569503	0.592354	0.56287	0.612263	0.541992	0.616354	0.660047	0.725266	0.681689	0.655722	0.569663	0.694908	0.520823	0.728122	0.667094	0.767942	0.750383	0.676686	0.5943	0.692901	0.771765	0.546089	0.701199	0.744936	0.698028	0.517083	0.693202	0.75288	0.710283	0.652448	0.666766	0.597574	0.66283	0.568966	0.616607
cg09087087	0.608462	0.521247	0.479865	0.532155	0.520601	0.525101	0.481106	0.462288	0.532385	0.479785	0.37093	0.489201	0.450517	0.430428	0.362507	0.421784	0.36534	0.376977	0.413134	0.400512	0.45854	0.528658	0.455209	0.473232	0.430159	0.465418	0.405596	0.535681	0.573923	0.561705	0.52242	0.525953	0.399662	0.550454	0.535304	0.331385	0.553442	0.605889	0.528332	0.460423	0.472134	0.583893	0.605629	0.471602	0.46579	0.408565	0.466058	0.360906	0.45479
cg09117405	0.517144	0.447872	0.429947	0.507407	0.482729	0.466278	0.432829	0.483011	0.538694	0.462294	0.351347	0.437582	0.413255	0.401967	0.387441	0.37517	0.3614	0.372748	0.374869	0.374068	0.427833	0.457853	0.469081	0.433193	0.412666	0.434011	0.344226	0.488035	0.529927	0.49567	0.495416	0.457884	0.396135	0.541431	0.531308	0.36314	0.553196	0.484586	0.493238	0.397883	0.440358	0.645835	0.525474	0.431468	0.466623	0.391352	0.519836	0.392584	0.488149
cg09126038	0.882784	0.914336	0.9006	0.910521	0.863671	0.873186	0.907112	0.907593	0.912285	0.909931	0.873124	0.897168	0.912902	0.907439	0.891554	0.907771	0.84494	0.920573	0.85877	0.858907	0.907473	0.900875	0.879631	0.904959	0.864643	0.902895	0.865285	0.922912	0.885683	0.900815	0.857649	0.871086	0.902977	0.896803	0.902662	0.866896	0.892814	0.888706	0.9039	0.861061	0.878848	0.931884	0.928947	0.863307	0.858612	0.909454	0.899825	0.876135	0.855462
cg09148417	0.68585	0.499009	0.399983	0.513551	0.477537	0.612509	0.432432	0.475821	0.477416	0.455203	0.361868	0.44792	0.498025	0.425305	0.337317	0.37009	0.327765	0.451223	0.430445	0.408163	0.453379	0.550061	0.437068	0.466219	0.472992	0.455122	0.336452	0.498296	0.533237	0.550071	0.372992	0.513619	0.365338	0.483179	0.523454	0.347637	0.529625	0.519483	0.517231	0.446227	0.43649	0.621432	0.581497	0.501518	0.463332	0.449565	0.429695	0.334044	0.404331
cg09167825	0.734295	0.60671	0.753129	0.650137	0.560281	0.861065	0.606422	0.592507	0.619193	0.599509	0.564626	0.681892	0.698783	0.61025	0.436995	0.562119	0.518212	0.616687	0.61751	0.728762	0.664602	0.724824	0.619012	0.589967	0.642521	0.586753	0.500533	0.600999	0.667047	0.558619	0.387768	0.730971	0.486129	0.593995	0.588997	0.453604	0.615091	0.609319	0.75365	0.628056	0.58335	0.892261	0.67085	0.65613	0.570468	0.592498	0.538003	0.429975	0.681921
cg09234973	0.686148	0.586242	0.578409	0.555824	0.569336	0.705086	0.563335	0.605505	0.60938	0.54255	0.577009	0.632018	0.655978	0.671344	0.523029	0.548474	0.497598	0.571923	0.61667	0.57478	0.623718	0.667482	0.518618	0.626329	0.622459	0.558104	0.560374	0.593885	0.632703	0.633201	0.465594	0.587443	0.598256	0.584177	0.552591	0.545974	0.609171	0.651801	0.642398	0.57209	0.566475	0.673043	0.700753	0.625814	0.552301	0.684211	0.571827	0.523445	0.492451
cg09273030	0.79313	0.698846	0.661613	0.675601	0.666456	0.794374	0.69553	0.670069	0.735402	0.725183	0.621815	0.701381	0.69622	0.592924	0.524373	0.615791	0.560207	0.595993	0.701594	0.659669	0.661655	0.768727	0.704242	0.658656	0.683285	0.677737	0.630237	0.749435	0.726035	0.741838	0.683227	0.742835	0.597733	0.744008	0.703148	0.613445	0.746675	0.733648	0.700253	0.638429	0.669781	0.778168	0.782658	0.668151	0.650271	0.636945	0.644279	0.547269	0.626209
cg09324735	0.579179	0.583291	0.533932	0.608543	0.567941	0.657121	0.542265	0.614831	0.612863	0.604164	0.570187	0.606003	0.642981	0.70262	0.503577	0.59053	0.53786	0.600515	0.650863	0.651354	0.630953	0.652552	0.56659	0.694655	0.648631	0.521417	0.595302	0.593638	0.695085	0.5989	0.526682	0.643562	0.614429	0.584544	0.544967	0.530704	0.581776	0.655619	0.694867	0.59578	0.525586	0.728452	0.712104	0.706712	0.599294	0.697546	0.560693	0.524072	0.592737
cg09368075	0.758722	0.698572	0.680294	0.736062	0.762199	0.717302	0.690689	0.634133	0.697989	0.697539	0.583689	0.594541	0.63403	0.54948	0.63969	0.658403	0.65721	0.544321	0.673154	0.645791	0.694073	0.710633	0.730788	0.578388	0.646644	0.717534	0.563099	0.700301	0.739113	0.689635	0.671741	0.692235	0.577863	0.767268	0.731831	0.584005	0.750079	0.663489	0.705888	0.671998	0.694992	0.652151	0.646072	0.664858	0.707805	0.489706	0.720115	0.608415	0.729928
cg09380415	0.898409	0.750837	0.727542	0.704457	0.754259	0.778682	0.793414	0.738189	0.77076	0.772188	0.782304	0.794687	0.901925	0.826368	0.742246	0.756181	0.768852	0.831803	0.742136	0.764669	0.814455	0.755842	0.65064	0.847915	0.733719	0.789503	0.72635	0.753733	0.80566	0.737219	0.828597	0.774832	0.874038	0.882916	0.780286	0.736359	0.913789	0.799519	0.787485	0.64021	0.696364	0.870746	0.85342	0.804037	0.710763	0.796025	0.793856	0.811587	0.732476
cg09392499	0.834515	0.744082	0.706468	0.786493	0.75004	0.865067	0.741967	0.734254	0.776403	0.760697	0.587193	0.70376	0.699836	0.626127	0.579422	0.677803	0.651409	0.59301	0.717028	0.648335	0.709424	0.783345	0.712177	0.700254	0.69106	0.717479	0.743607	0.760076	0.795932	0.729375	0.690637	0.778563	0.632039	0.788319	0.718821	0.523383	0.776111	0.763545	0.784883	0.715266	0.706877	0.804306	0.787452	0.754378	0.783354	0.652497	0.685864	0.615335	0.681798
cg09408937	0.61802	0.635839	0.592365	0.65882	0.667126	0.665976	0.61543	0.646053	0.649297	0.643444	0.544529	0.60766	0.652734	0.548204	0.54584	0.558487	0.558178	0.633311	0.535066	0.510775	0.624714	0.679651	0.625157	0.631696	0.562245	0.693079	0.59741	0.664789	0.66127	0.689751	0.665053	0.645687	0.585747	0.657283	0.712759	0.552803	0.693376	0.694369	0.673176	0.525569	0.561685	0.728862	0.740203	0.549127	0.602797	0.588817	0.66831	0.469477	0.594159
cg09469554	0.223285	0.284638	0.457093	0.358341	0.484856	0.401979	0.433691	0.387622	0.289843	0.350832	0.354457	0.447485	0.398191	0.421137	0.439479	0.497916	0.487407	0.528942	0.285842	0.411407	0.391692	0.382825	0.21815	0.497691	0.380927	0.486398	0.319026	0.469681	0.423903	0.39648	0.322669	0.337489	0.403736	0.389184	0.426276	0.353775	0.4194	0.392764	0.39002	0.282395	0.39585	0.482362	0.462772	0.328369	0.333599	0.441608	0.53318	0.427594	0.444423
cg09473180	0.652784	0.570134		0.606529	0.576458	0.663934	0.549085	0.58858	0.615673	0.596441	0.471737	0.542548	0.53189	0.506456	0.454867	0.498188	0.458158	0.483072	0.546698	0.50714	0.591057	0.618107	0.543822	0.547857	0.555879	0.56655	0.489204	0.641587	0.654863	0.655416	0.526235	0.610353	0.485611	0.606776	0.602342	0.451714	0.636925	0.650796	0.643499	0.558231	0.562958	0.67235	0.6511	0.601076	0.60795	0.52087	0.608991	0.448891	0.547355
cg09500002	0.796846	0.678705	0.727685	0.791086	0.728435	0.808367	0.736563	0.714036	0.752321	0.714871	0.629263	0.67507	0.707963	0.67449	0.576094	0.667976	0.645968	0.660013	0.718017	0.660137	0.749665	0.756176	0.716554	0.685287	0.679687	0.694007	0.581114	0.770321	0.816687	0.787917	0.694416	0.771219	0.663851	0.767926	0.75563	0.585766	0.784811	0.7697	0.803863	0.675102	0.679914	0.820174	0.777078	0.767564	0.670803	0.62445	0.677215	0.622632	0.614726
cg09513647	0.56298	0.503971	0.457165	0.522829	0.536617	0.554951	0.495997	0.456025	0.527604	0.449422	0.344104	0.456102	0.454128	0.432497	0.353907	0.384692	0.328116	0.402052	0.407867	0.433515	0.440853	0.555575	0.494134	0.435968	0.424118	0.446399	0.349002	0.50952	0.553215	0.552513	0.473971	0.563217	0.401262	0.531144	0.502233	0.349569	0.557496	0.581821	0.524941	0.405126	0.488	0.563617	0.544944	0.481342	0.459912	0.41518	0.424378	0.3716	0.438991
cg09548051	0.453541	0.288016	0.505124	0.433207	0.322951	0.469541	0.351098	0.411996	0.424606	0.41451	0.300338	0.330209	0.337408	0.326629	0.33937	0.41232	0.352046	0.342901	0.454964	0.373748	0.477073	0.317295	0.349617	0.331321	0.342208	0.377091	0.265211	0.427061	0.381017	0.286158	0.327555	0.434204	0.367173	0.471766	0.347509	0.317995	0.47859	0.291056	0.392492	0.480792	0.380189	0.354696	0.280658	0.446997	0.380923	0.28055	0.366493	0.376783	0.288839
cg09621472	0.558764	0.417108	0.370993	0.437526	0.404582	0.436506	0.356073	0.362553	0.41068	0.432199	0.302388	0.359123	0.354	0.328263	0.287758	0.326083	0.283994	0.284684	0.373621	0.310117	0.402074	0.553245	0.462904	0.334347	0.318808	0.387911	0.376833	0.400879	0.40471	0.465576	0.439496	0.468956	0.303634	0.421987	0.393089	0.269051	0.356007	0.407597	0.43233	0.362069	0.379906	0.536828	0.477183	0.416186	0.356413	0.334514	0.33384	0.31369	0.327934
cg09678836	0.439312	0.498014	0.555461	0.550556	0.582345	0.502259	0.549802	0.55671	0.51319	0.526791	0.509724	0.534622	0.541481	0.527811	0.5695	0.58794	0.583805	0.58416	0.512655	0.530362	0.540306	0.500726	0.529235	0.558947	0.548178	0.58603	0.50575	0.569693	0.531058	0.512266	0.522636	0.488106	0.592712	0.554192	0.568735	0.532033	0.556053	0.526119	0.562161	0.518566	0.519905	0.544252	0.513408	0.512947	0.564576	0.536848	0.605861	0.590104	0.602272
cg09794615	0.756389	0.670602	0.740007	0.704678	0.667909	0.725861	0.685499	0.687026	0.743629	0.674097	0.628829	0.751426	0.679869	0.733053	0.612331	0.677033	0.652598	0.667368	0.681647	0.695727	0.708902	0.722471	0.596402	0.727404	0.717371	0.649418	0.668017	0.687617	0.79749	0.667667	0.56498	0.692149	0.644651	0.722331	0.647645	0.588251	0.699355	0.694883	0.744099	0.698017	0.65043	0.773973	0.77019	0.753661	0.657074	0.719603	0.715308	0.648501	0.686957
cg09820865	0.719701	0.866125	0.681831	0.754637	0.835581	0.719672	0.768716	0.764074	0.779827	0.76771	0.786663	0.812195	0.832077	0.807888	0.790685	0.782391	0.810132	0.831961	0.724223	0.769211	0.751294	0.802625	0.822298	0.832645	0.840013	0.808634	0.790041	0.791251	0.815418	0.845265	0.811044	0.787696	0.845331	0.702522	0.811295	0.793705	0.720784	0.842705	0.756688	0.720976	0.750104	0.854135	0.854247	0.74197	0.754256	0.852068	0.784806	0.804954	0.798
cg09845379	0.553395	0.520405	0.440522	0.513588	0.520082	0.598697	0.430982	0.530906	0.533091	0.57104	0.389235	0.489181	0.483398	0.433962	0.322126	0.419056	0.348343	0.381288	0.507436	0.447497	0.461974	0.600467	0.557235	0.489901	0.430577	0.447862	0.361812	0.48306	0.52809	0.600956	0.555128	0.538748	0.37316	0.518381	0.519856	0.423501	0.545936	0.579483	0.517699	0.443882	0.445631	0.609908	0.586351	0.457114	0.432677	0.41585	0.437325	0.342228	0.426317
cg09869167	0.711129	0.559462	0.573699	0.647933	0.607461	0.707355	0.584024	0.601275	0.644836	0.651584	0.538569	0.584173	0.591006	0.570889	0.498486	0.524436	0.394427	0.521272	0.518704	0.531785	0.582897	0.687694	0.644412	0.553023	0.547324	0.620673	0.468932	0.656148	0.647317	0.655869	0.588727	0.694769	0.455788	0.647843	0.598476	0.476154	0.635166	0.610715	0.618042	0.55996	0.579004	0.70328	0.754669	0.602016	0.601771	0.550603	0.569823	0.486482	0.530693
cg09915729	0.646187	0.463809	0.470797	0.526992	0.480413	0.604213	0.475171	0.490831	0.526026	0.502264	0.415196	0.540455	0.501916	0.457147	0.371974	0.432432	0.381538	0.44065	0.430698	0.436351	0.480017	0.578253	0.534964	0.490082	0.429249	0.557066	0.460599	0.504085	0.570141	0.614377	0.524449	0.62541	0.399825	0.544797	0.558288	0.340362	0.537418	0.618316	0.554722	0.402139	0.484269	0.623174	0.65075	0.522867	0.495174	0.481919	0.493486	0.385211	0.425005
cg09927251	0.439769	0.410344	0.460841	0.510193	0.48609	0.470098	0.463677	0.510453	0.45865	0.459377	0.428367	0.467682	0.450241	0.510186	0.433067	0.49427	0.463816	0.460388	0.469723	0.457996	0.533677	0.516335	0.481304	0.562266	0.452624	0.45839	0.426818	0.478204	0.487172	0.456391	0.424666	0.470796	0.507349	0.471182	0.482881	0.453841	0.454967	0.486546	0.503112	0.41691	0.475133	0.526745	0.541532	0.510114	0.502248	0.521317	0.473784	0.492901	0.502947
cg09941017	0.372622	0.595185	0.547916	0.425644	0.605854	0.474266	0.539041	0.70231	0.520255	0.610667	0.550445	0.60759	0.467126	0.591847	0.383424	0.46206	0.399217	0.5	0.454695	0.523062	0.565981	0.641104	0.600255	0.685769	0.519351	0.634786	0.528913	0.548781	0.502902	0.506875	0.618247	0.46005	0.584693	0.585278	0.53438	0.492852	0.514134	0.606336	0.566293	0.606023	0.486175	0.634538	0.685546	0.507972	0.512044	0.632915	0.468576	0.562489	0.539238
cg09957504	0.681895	0.618426	0.531115	0.602428	0.638039	0.572494	0.554284	0.577883	0.575158	0.579525	0.510878	0.489853	0.515197	0.504129	0.487462	0.494577	0.454855	0.485742	0.481227	0.561071	0.601648	0.67784	0.556595	0.564192	0.522137	0.557556	0.514034	0.592818	0.619396	0.6398	0.512186	0.592466	0.502866	0.627598	0.692591	0.512945	0.615569	0.59728	0.590536	0.505063	0.581307	0.711281	0.64413	0.573529	0.598875	0.53694	0.601414	0.431516	0.531363
cg10002784	0.687394	0.77892	0.530678	0.710165	0.752657	0.673936	0.72371	0.632374	0.679256	0.685742	0.549163	0.654483	0.653702	0.63036	0.569435	0.595762	0.574314	0.604932	0.580314	0.625616	0.620978	0.704258	0.669893	0.682717	0.643103	0.71473	0.685786	0.710517	0.724392	0.743521	0.659614	0.682862	0.553837	0.633822	0.725015	0.530332	0.718055	0.749345	0.664421	0.523644	0.675695	0.830205	0.76689	0.627558	0.714147	0.578086	0.691575	0.563615	0.687862
cg10010036	0.501364	0.437088	0.409682	0.501987	0.361442	0.459102	0.496652	0.481194	0.483791	0.482568	0.365773	0.469456	0.470683	0.437877	0.401525	0.382736	0.38443	0.415436	0.455847	0.398898	0.41641	0.543031	0.554976	0.411655	0.399585	0.443128	0.414646	0.520705	0.476055	0.56704	0.55142	0.558559	0.38031	0.524323	0.535194	0.369618	0.459033	0.510758	0.534111	0.416584	0.420308	0.605414	0.518766	0.426712	0.447682	0.442015	0.427984	0.410887	0.380926
cg10047019	0.651433	0.567071	0.562317	0.578789	0.486912	0.682164	0.442337	0.545919	0.61722	0.550022	0.355163	0.533296	0.463817	0.478735	0.360544	0.450714	0.384624	0.431323	0.453225	0.485363	0.547254	0.594416	0.582923	0.50149	0.491448	0.469135	0.459091	0.539678	0.576483	0.582482	0.475106	0.703719	0.3828	0.602661	0.551649	0.3581	0.569475	0.634676	0.600264	0.546216	0.513186	0.644056	0.64981	0.607343	0.495202	0.441488	0.497207	0.317619	0.429984
cg10053369	0.523878	0.467121	0.527827	0.535746	0.566058	0.6308	0.563773	0.449616	0.464578	0.574134	0.346367	0.523875	0.523849	0.385441	0.324903	0.427739	0.370719	0.420702	0.389071	0.431259	0.452481	0.599008	0.425213	0.490279	0.431429	0.560478	0.360712	0.576717	0.560258	0.553608	0.692658	0.570537	0.33559	0.51836	0.509827	0.368511	0.551541	0.481078	0.538672	0.398425	0.428736	0.760549	0.646162	0.534257	0.388315	0.490372	0.485494	0.333911	0.430129
cg10061342	0.552781	0.420901	0.472372	0.487865	0.500563	0.508098	0.57326	0.413	0.467957	0.452513	0.335906	0.433087	0.39593	0.359843	0.357626	0.353108	0.429166	0.333492	0.450668	0.389618	0.420368	0.411457	0.410662	0.384566	0.298366	0.498258	0.50043	0.43899	0.475551	0.496439	0.495779	0.423077	0.3428	0.49031	0.445926	0.329181	0.535382	0.504765	0.479126	0.481064	0.498946	0.492728	0.385793	0.482233	0.466833	0.307453	0.424515	0.345264	0.484502
cg10082963	0.702064	0.60495	0.53406	0.638499	0.5517	0.643926	0.599128	0.582612	0.654713	0.573275	0.521691	0.541657	0.620661	0.525728	0.413656	0.464329	0.39318	0.513697	0.499538	0.530267	0.52459	0.662318	0.580866	0.579481	0.524918	0.607273	0.507455	0.627667	0.609925	0.707073	0.609485	0.62948	0.481952	0.612778	0.598688	0.50063	0.607097	0.637725	0.654434	0.606847	0.552388	0.718679	0.697217	0.579772	0.578487	0.577938	0.525904	0.450087	0.509436
cg10099209	0.646731	0.626781	0.47978	0.530767	0.531391	0.617856	0.567933	0.511746	0.567856	0.560289	0.47033	0.55488	0.572377	0.529111	0.419355	0.493266	0.435563	0.488303	0.511473	0.542572	0.519481	0.637361	0.493394	0.556075	0.473099	0.555702	0.464236	0.537899	0.584961	0.601266	0.507187	0.619349	0.447329	0.53783	0.609734	0.42314	0.57561	0.625098	0.642559	0.470063	0.526627	0.693605	0.685651	0.511102	0.483439	0.542961	0.510635	0.422915	0.48043
cg10099572	0.593782	0.574114	0.514733	0.603349	0.600277	0.589669	0.633696	0.609402	0.575468	0.601119	0.404658	0.609488	0.56421	0.489949	0.442866	0.458573	0.474687	0.431674	0.481132	0.531482	0.514821	0.613874	0.567481	0.518375	0.498681	0.52723	0.52121	0.613977	0.567636	0.527823	0.558405	0.575935	0.431835	0.590385	0.635076	0.447459	0.52001	0.609705	0.571221	0.43244	0.527957	0.646974	0.638643	0.545091	0.488522	0.478756	0.514225	0.444196	0.545614
cg10121823	0.756474	0.753653	0.714015	0.766976	0.793962	0.80695	0.753213	0.782554	0.74271	0.782054	0.693984	0.726828	0.770461	0.713466	0.695634	0.699156	0.675242	0.739041	0.700247	0.75639	0.671894	0.809974	0.742084	0.748328	0.687636	0.800694	0.735932	0.784833	0.796203	0.804411	0.775833	0.762814	0.708942	0.830959	0.82303	0.673547	0.79067	0.78828	0.799357	0.704188	0.723428	0.868155	0.810804	0.697818	0.717349	0.748161	0.767915	0.622573	0.715336
cg10124254	0.717927	0.648475	0.616913	0.612367	0.592403	0.66129	0.626934	0.619495	0.666705	0.669671	0.541998	0.572346	0.584895	0.543617	0.487591	0.560151	0.522887	0.458006	0.554785	0.581262	0.551824	0.693028	0.604347	0.56718	0.552868	0.624089	0.507762	0.654869	0.658582	0.623875	0.644962	0.66129	0.509086	0.652221	0.601026	0.485744	0.740923	0.662579	0.637213	0.590743	0.588498	0.676439	0.683138	0.573091	0.586105	0.525595	0.592491	0.535398	0.551883
cg10136354	0.400601	0.425339	0.504261	0.462181	0.506257	0.43091	0.46225	0.488662	0.461121	0.458606	0.424515	0.481211	0.463338	0.477991	0.48542	0.518255	0.526271	0.518977	0.404893	0.483599	0.481258	0.46089	0.440176	0.492931	0.471043		0.429615	0.477774	0.485419	0.426788	0.410416	0.391348	0.482355	0.483317	0.486396	0.442057	0.457554	0.452056	0.492827	0.399797	0.47407	0.435523	0.472946	0.487288	0.501112	0.470489	0.522769	0.486159	0.52958
cg10152624	0.742192	0.583076	0.694021	0.6593	0.620523	0.726536	0.649462	0.691511	0.715093	0.633487	0.638147	0.683526	0.647942	0.735218	0.554721	0.716077	0.650358	0.633937	0.694602	0.678072	0.694746	0.712201	0.582368	0.742731	0.670819	0.611607	0.711055	0.664868	0.747942	0.645699	0.568565	0.725776	0.646247	0.68802	0.618	0.600181	0.666377	0.702316	0.73107	0.698056	0.615629	0.725745	0.771682	0.782108	0.662707	0.723324	0.671316	0.651456	0.607162
cg10216367	0.788751	0.699536	0.737587	0.740732	0.762733	0.766378	0.674221	0.67224	0.764651	0.713147	0.60242	0.686261	0.692558	0.636341	0.566156	0.630494	0.620859	0.650417	0.640012	0.628712	0.688692	0.75	0.692975	0.714067	0.636448	0.694371	0.602519	0.696445	0.7484	0.801775	0.696025	0.751438	0.601327	0.743646	0.76436	0.585443	0.762559	0.652268	0.658816	0.583333	0.724012	0.747535	0.743609	0.725419	0.660452	0.655561	0.71026	0.64904	0.668996
cg10271186	0.713431	0.59729	0.599546	0.567918	0.576606	0.617529	0.581302	0.598137	0.653806	0.556338	0.454064	0.529424	0.608843	0.534601	0.412721	0.527426	0.440413	0.499381	0.542621	0.53417	0.627337	0.649478	0.568018	0.589643	0.535236	0.586672	0.513325	0.634294	0.685068	0.637892	0.554655	0.650824	0.514254	0.645138	0.592093	0.407697	0.651934	0.62568	0.652219	0.601711	0.533354	0.765734	0.671552	0.646617	0.560151	0.522595	0.568041	0.437338	0.527007
cg10273615	0.686872	0.629643	0.562538	0.615634	0.617779	0.681087	0.61046	0.586953	0.594777	0.614257	0.484332	0.611886	0.546797	0.511658	0.487908	0.479683	0.450683	0.531038	0.552795	0.496926	0.578197	0.675613	0.576295	0.568519	0.481646	0.645212	0.478953	0.649058	0.676946	0.619887	0.54516	0.647826	0.507665	0.582496	0.61714	0.503865	0.591734	0.597222	0.638331	0.495904	0.547526	0.726889	0.635661	0.571988	0.520243	0.528864	0.577108	0.48215	0.567216
cg10283844	0.481838	0.386725	0.403641	0.46203	0.389408	0.509568	0.42627	0.434671	0.465201	0.437215	0.459721	0.501494	0.492923	0.535136	0.392269	0.425389	0.374855	0.438175	0.4686	0.452641	0.466271	0.499256	0.440964	0.51955	0.492031	0.463568	0.43877	0.444279	0.457804	0.527805	0.411367	0.51992	0.430297	0.42755	0.453074	0.441009	0.47909	0.48329	0.488806	0.391698	0.450829	0.591224	0.619302	0.477045	0.430555	0.548778	0.450121	0.39453	0.366709
cg10299214	0.646736	0.610699	0.487428	0.577139	0.606236	0.522392	0.57126	0.553448	0.614769	0.563603	0.446867	0.577184	0.565347	0.543588	0.439225	0.482995	0.480751	0.474594	0.513589	0.526347	0.516599	0.66527	0.530097	0.540109	0.477194	0.570144	0.486954	0.538265	0.62488	0.651271	0.538776	0.604198	0.438539	0.614799	0.584388	0.450716	0.601441	0.686433	0.625754	0.446606	0.55345	0.674629	0.682967	0.550593	0.520198	0.530199	0.531065	0.443394	0.484546
cg10325088	0.701965	0.652528	0.534784	0.634649	0.613141	0.613273	0.638507	0.614059	0.630373	0.60841	0.595231	0.618546	0.591291	0.557817	0.492675	0.528368	0.540997	0.506457	0.558983	0.563486	0.621555	0.683388	0.66186	0.560659	0.5741	0.629238	0.609002	0.619244	0.686612	0.721258	0.557644	0.718518	0.524909	0.630366	0.62374	0.541691	0.659372	0.696768	0.640886	0.560128	0.629826	0.688342	0.757198	0.60204	0.624086	0.590741	0.585952	0.502639	0.588623
cg10325668	0.640775	0.503514	0.583235	0.55564	0.638102	0.680987	0.635198	0.523873	0.588414	0.622656	0.455589	0.53734	0.52073	0.508813	0.46375	0.504915	0.48315	0.493852	0.467594	0.43456	0.547576	0.600861	0.520299	0.529679	0.472883	0.581127	0.527421	0.701066	0.645096	0.61039	0.559444	0.608082	0.47272	0.650369	0.613822	0.486482	0.642665	0.603913	0.665153	0.566046	0.53711	0.644336	0.622633	0.583746	0.561597	0.47482	0.615812	0.448367	0.541011
cg10370375	0.821548	0.752931	0.747071	0.747537	0.760301	0.818446	0.689253	0.693148	0.765238	0.740378	0.622804	0.741398	0.740597	0.634076	0.606571	0.713464	0.608831	0.678828	0.740464	0.696615	0.719005	0.799818	0.718754	0.728962	0.663083	0.753172	0.714655	0.738278	0.779017	0.789803	0.782216	0.791378	0.609394	0.766001	0.764004	0.602232	0.781503	0.76137	0.714092	0.764419	0.69622	0.834631	0.8125	0.734595	0.694244	0.675902	0.758275	0.61255	0.667381
cg10389371	0.735322	0.604034	0.531628	0.621401	0.577964	0.645447	0.576724	0.39726	0.61308	0.584592	0.443571	0.574839	0.567342	0.549233	0.394775	0.497184	0.443656	0.516006	0.493252	0.53625	0.560197	0.618994	0.611147	0.581119	0.529185	0.553327	0.489023	0.6297	0.611509	0.684891	0.330398	0.679126	0.490276	0.578134	0.617684	0.4383	0.630344	0.704102	0.626151	0.566607	0.553927	0.744654	0.708588	0.560651	0.558416	0.513544	0.597475	0.449279	0.593684
cg10408467	0.59189	0.528799	0.456743	0.534088	0.537751	0.57946	0.553168	0.550075	0.599128	0.584199	0.611559	0.65227	0.61288	0.592832	0.551717	0.560385	0.520595	0.586122	0.57586	0.525547	0.55983	0.627345	0.5405	0.642338	0.541112	0.49976	0.538887	0.558689	0.562391	0.582253	0.54759	0.584306	0.595525	0.550293	0.563231	0.528624	0.574369	0.567138	0.555056	0.486641	0.559147	0.661765	0.679474	0.520086	0.528211	0.596394	0.554628	0.558608	0.542271
cg10410121	0.735246	0.809774	0.784888	0.812464	0.868541	0.790293	0.849247	0.839784	0.810527	0.851341	0.756565	0.835506	0.840203	0.81386	0.802795	0.810703	0.814264	0.814366	0.740201	0.812768	0.746263	0.85265	0.82816	0.857586	0.820057	0.842102	0.796887	0.872852	0.849525	0.872162	0.830729	0.755888	0.799724	0.850719	0.876131	0.770334	0.843928	0.866459	0.849965	0.763222	0.826536	0.862706	0.876758	0.800876	0.850817	0.802899	0.856446	0.775201	0.840153
cg10449409	0.533682	0.521528	0.480493	0.500233	0.533631	0.568951	0.498769	0.484579	0.527435	0.539692	0.394249	0.47602	0.517892	0.443612	0.382956	0.485248	0.358809	0.452373	0.401215	0.402164	0.450569	0.576256	0.596552	0.526682	0.477507	0.503063	0.418476	0.57144	0.588559	0.580458	0.459963	0.553546	0.430426	0.555828	0.516202	0.399033	0.516875	0.546574	0.564287	0.437329	0.458003	0.604329	0.611105	0.500746	0.492782	0.490459	0.507558	0.360478	0.453659
cg10496762	0.781671	0.67953	0.632732	0.682156	0.721768	0.673392	0.645754	0.651446	0.705818	0.633685	0.558422	0.653454	0.659001	0.561217	0.558224	0.577077	0.582059	0.611041	0.596725	0.579184	0.616555	0.705882	0.637311	0.645517	0.525357	0.692897	0.614328	0.684367	0.680964	0.693899	0.648711	0.70858	0.556616	0.731934	0.724926	0.535461	0.689984	0.699891	0.660254	0.584331	0.652705	0.737432	0.649461	0.662319	0.65	0.588733	0.623965	0.513477	0.652722
cg10498814	0.67994	0.705111	0.650776	0.687684	0.733222	0.759058	0.647501	0.718869	0.691156	0.701237	0.567234	0.576824	0.699574	0.626704	0.635636	0.648491	0.575637	0.621191	0.590568	0.670021	0.675376	0.74996	0.747531	0.669746	0.695037	0.673543	0.690871	0.719872	0.717776	0.716993	0.5742	0.688055	0.610497	0.776482	0.762305	0.636833	0.777533	0.758723	0.726394	0.608462	0.72641	0.711767	0.723301	0.681323	0.688172	0.709969	0.737213	0.581664	0.677999
cg10520622	0.527075	0.50414	0.486836	0.504127	0.514727	0.554874	0.470183	0.496617	0.491012	0.474941	0.418762	0.460533	0.476307	0.440977	0.354288	0.434352	0.361974	0.452527	0.42935	0.384807	0.472935	0.576248	0.482229	0.498016	0.467808	0.491887	0.421063	0.553395	0.577274	0.558503	0.484593	0.5305	0.432036	0.566049	0.48906	0.340328	0.539138	0.609398	0.531209	0.406796	0.456731	0.597213	0.618501	0.474079	0.439342	0.44868	0.482241	0.364289	0.427057
cg10532807	0.547423	0.465702	0.484331	0.528801	0.548847	0.512118	0.455527	0.58274	0.558834	0.511098	0.348721	0.449733	0.464877	0.460323	0.35646	0.443801	0.393294	0.459338	0.43699	0.413345	0.493285	0.54311	0.488864	0.540753	0.445109	0.510797	0.432159	0.571117	0.590433	0.552236	0.496008	0.469791	0.431671	0.548757	0.568824	0.338904	0.529055	0.595302	0.58027	0.408455	0.484492	0.583952	0.626579	0.531361	0.533876	0.485422	0.539987	0.373706	0.551751
cg10572670	0.650347	0.581856	0.480639	0.579593	0.546115	0.553798	0.520508	0.537539	0.548946	0.569507	0.466758	0.534083	0.556254	0.552889	0.463731	0.416114	0.385892	0.483444	0.498357	0.496569	0.483426	0.653185	0.495563	0.537211	0.502836	0.505995	0.508617	0.586243	0.613137	0.644669	0.573877	0.611015	0.448622	0.551745	0.568227	0.401481	0.597876	0.54548	0.568442	0.479734	0.508724	0.698308	0.732694	0.531833	0.488183	0.51378	0.475388	0.424962	0.436152
cg10589396	0.376452	0.351995	0.413695	0.38207	0.423792	0.442425	0.371501	0.408503	0.358649	0.361883	0.329164	0.461835	0.425907	0.493946	0.274993	0.389589	0.277891	0.458612	0.428668	0.388273	0.463661	0.44891	0.315421	0.581053	0.434989	0.417929	0.353721	0.401894	0.499058	0.433271	0.318131	0.384828	0.421867	0.474385	0.372998	0.378755	0.379477	0.445473	0.489074	0.348556	0.360937	0.559287	0.597982	0.435345	0.350996	0.489913	0.389112	0.349834	0.363911
cg10604241	0.834334	0.736937	0.687681	0.749224	0.723983	0.78882	0.745788	0.720113	0.753926	0.767245	0.641017	0.691689	0.676463	0.696751	0.562269	0.628209	0.595019	0.599658	0.694803	0.678302	0.710571	0.75852	0.747308	0.675011	0.665024	0.673132	0.63222	0.744712	0.792539	0.763437	0.71025	0.751805	0.629171	0.720298	0.718017	0.614131	0.757627	0.765401	0.731719	0.727648	0.689251	0.791763	0.785694	0.719279	0.722553	0.635661	0.686428	0.668198	0.68742
cg10605735	0.538498	0.514823	0.420535	0.504196	0.541406	0.461424	0.476596	0.433154	0.486786	0.514131	0.400514	0.470507	0.440467	0.348509	0.433972	0.387226	0.39184	0.409753	0.335911	0.351497	0.418507	0.507054	0.448285	0.410956	0.376816	0.466407	0.413401	0.508502	0.445146	0.499656	0.559772	0.435389	0.383867	0.47396	0.548678	0.388736	0.478261	0.505369	0.501198	0.389406	0.444353	0.61664	0.627174	0.434021	0.443833	0.404417	0.472669	0.398933	0.429058
cg10641823	0.815931	0.65307	0.713871	0.730496	0.6801	0.770327	0.668979	0.709494	0.747924	0.686029	0.544106	0.649758	0.613914	0.644106	0.485522	0.624592	0.566765	0.576936	0.664095	0.672866	0.744703	0.757796	0.676739	0.673821	0.671454	0.681452	0.604298	0.731355	0.780513	0.718545	0.651072	0.761093	0.554785	0.757451	0.692743	0.54126	0.768395	0.710181	0.771849	0.702685	0.683248	0.779802	0.757078	0.762795	0.704379	0.631814	0.684842	0.512815	0.640957
cg10657019	0.683711	0.801187	0.492863	0.666279	0.615005	0.784376	0.765943	0.614571	0.679719	0.729825	0.86168	0.56567	0.352258	0.569544	0.666626	0.604197	0.852209	0.573076	0.56264	0.542717	0.603737	0.820415	0.659861	0.579875	0.564615	0.757573	0.754787	0.639422	0.860791	0.668533	0.757907	0.769118	0.873472	0.647111	0.618664	0.457074	0.792082	0.762186	0.753867	0.54499	0.696382	0.866443	0.701465	0.740116	0.748849	0.711596	0.781516	0.514401	0.72397
cg10672164	0.428605	0.336803	0.294582	0.390485	0.39635	0.362462	0.352923	0.355395	0.408766	0.393627	0.284204	0.28201	0.34062	0.330842	0.283947	0.312873	0.248048	0.277686	0.292176	0.27989	0.313556	0.44962	0.434828	0.354106	0.297181	0.352295	0.315246	0.398542	0.386787	0.410893	0.373752	0.3493	0.306228	0.368673	0.395265	0.240928	0.376137	0.388651	0.424749	0.282191	0.369368	0.494641	0.473706	0.396463	0.348527	0.352959	0.339379	0.254259	0.362821
cg10683527	0.726174	0.649748	0.61804	0.730716	0.73611	0.651862	0.673627	0.678054	0.65734	0.683488	0.563059	0.536759	0.592729	0.483497	0.656276	0.624772	0.694351	0.55913	0.620063	0.602174	0.623229	0.61516	0.692953	0.526743	0.554017	0.690684	0.546722	0.660647	0.645655	0.617347	0.675652	0.553699	0.582842	0.699843	0.686481	0.59098	0.699698	0.629782	0.653862	0.639238	0.734067	0.618245	0.524432	0.596288	0.683416	0.488683	0.656355	0.608316	0.72267
cg10706542	0.735315	0.808922	0.670499	0.739043	0.745632	0.74122	0.732838	0.748995	0.710928		0.553141	0.75804	0.725086	0.591695	0.570556	0.646853	0.663035	0.699414	0.547479	0.677345	0.663112	0.751914	0.690127	0.778785	0.610918	0.75894	0.643134	0.798224	0.707953	0.731636	0.754758	0.738532	0.58427	0.731291	0.678245	0.613028	0.713142	0.655211	0.738856	0.604638	0.640945	0.7579	0.778154	0.689716	0.632475	0.711828	0.657023	0.558631	0.78329
cg10714160	0.816365	0.70357	0.654638	0.729821	0.71675	0.826516	0.711155	0.677528	0.712681	0.731898	0.613203	0.727794	0.624942	0.565908	0.508486	0.605187	0.562518	0.574256	0.641827	0.643911	0.643161	0.768606	0.73197	0.622602	0.629708	0.707388	0.63805	0.741405	0.675945	0.703765	0.66617	0.779256	0.555521	0.746541	0.686326	0.579032	0.728211	0.766771	0.737268	0.67525	0.727326	0.792027	0.758165	0.712119	0.650614	0.554024	0.691535	0.591711	0.651717
cg10726725	0.841375	0.70423	0.782071	0.713621	0.724547	0.872637	0.652593	0.691399	0.753168	0.696017	0.48138	0.714298	0.712976	0.618875	0.527242	0.646994	0.550733	0.631415	0.638314	0.592196	0.724626	0.719426	0.632228	0.750047	0.601482	0.708539	0.604682	0.746532	0.7963	0.712142	0.672138	0.760813	0.576401	0.757718	0.708414	0.463327	0.780494	0.725493	0.749252	0.726407	0.646166	0.778383	0.758712	0.758755	0.660662	0.637365	0.704788	0.526818	0.659926
cg10802005	0.678889	0.586425	0.512302	0.592195	0.540358	0.591488	0.55414	0.537317	0.615769	0.521679	0.480919	0.592153	0.570779	0.479583	0.396126	0.450698	0.46642	0.455159	0.49107	0.470724	0.52354	0.664775	0.649238	0.576262	0.471276	0.572317	0.512208	0.56257	0.604423	0.592735	0.503478	0.654909	0.449672	0.601737	0.595598	0.426926	0.606272	0.589495	0.534598	0.488712	0.538967	0.687275	0.677814	0.555228	0.552978	0.518573	0.47331	0.440819	0.565101
cg10827226	0.807806	0.723525	0.691875	0.708661	0.746093	0.788605	0.715752	0.715375	0.725923	0.745633	0.589179	0.737421	0.709408	0.647594	0.544555	0.596692	0.675353	0.666077	0.672647	0.667022	0.736577	0.772201	0.702498	0.677426	0.660878	0.781497	0.677644	0.745697	0.796745	0.726293	0.666866	0.796781	0.575088	0.79265	0.68255	0.545479	0.737791	0.734322	0.769003	0.690095	0.728843	0.803713	0.804146	0.729459	0.703832	0.636649	0.693039	0.566145	0.76133
cg10832035	0.270416	0.355932	0.274848	0.237596	0.253044	0.348109	0.246671	0.290085	0.328859	0.220828	0.227227	0.39437	0.339603	0.406535	0.251085	0.277602	0.237597	0.37691	0.277526	0.26922	0.314143	0.306998	0.30109	0.400234	0.363123	0.270698	0.345462	0.344126	0.410714	0.374758	0.302359	0.373872	0.330064	0.239963	0.266523	0.310147	0.325758	0.376296	0.371317	0.308789	0.329634	0.420249	0.375206	0.368299	0.311905	0.43523	0.329887	0.276754	0.266416
cg10866298	0.292681	0.472126	0.507112	0.570727	0.599008	0.415112	0.543788	0.515807	0.482275	0.483532	0.375556	0.456383	0.47946	0.394443	0.474466	0.503192	0.502714	0.455871	0.331221	0.432807	0.487018	0.522533	0.487122	0.477258	0.407469	0.582811	0.414077	0.585714	0.563013	0.501314	0.52613	0.415037	0.41742	0.51509	0.558612	0.358449	0.54122	0.515802	0.501586	0.38742	0.484673	0.533252	0.501285	0.467874	0.512638	0.419556	0.544384	0.3761	0.606098
cg10904699	0.206919	0.358718	0.433155	0.4298	0.48897	0.307316	0.418122	0.389461	0.425889	0.367508	0.342442	0.426229	0.429594	0.414803	0.436339	0.484354	0.497965	0.469846	0.357571	0.391977	0.41257	0.394267	0.274267	0.463864	0.423575	0.474976	0.268515	0.467715	0.479355	0.379343	0.401721	0.31297	0.451659	0.36432	0.435639	0.388562	0.428955	0.441806	0.359191	0.216907	0.391819	0.456976	0.443943	0.402292	0.43234	0.438194	0.493056	0.441439	0.512001
cg10909373	0.462938	0.501147	0.476965	0.527219	0.522273	0.513354	0.461155	0.434707	0.44624	0.469928	0.334171	0.464865	0.490859	0.408962	0.368161	0.410371	0.377227	0.355634	0.33685	0.416836	0.495781	0.476646	0.502914	0.422668	0.377944	0.525938	0.435264	0.526662	0.537784	0.510143	0.414953	0.441794	0.351324	0.441314	0.560138	0.348159	0.560995	0.468293	0.501196	0.379687	0.447231	0.567068	0.560639	0.503872	0.420045	0.446032	0.466785	0.344373	0.466165
cg10963426	0.78202	0.728488	0.746004	0.724184	0.707932	0.803245	0.701534	0.685919	0.752636	0.719114	0.707825	0.707853	0.688854	0.686354	0.589163	0.627182	0.612489	0.614329	0.720909	0.682566	0.718452	0.74118	0.716399	0.722744	0.629253	0.726624	0.599546	0.788658	0.830917	0.75093	0.632208	0.772803	0.614679	0.806828	0.72428	0.505309	0.768039	0.752916	0.758636	0.747043	0.700055	0.819869	0.786855	0.759894	0.711475	0.667171	0.703887	0.595574	0.693704
cg10985956	0.514983	0.426787	0.425573	0.546732	0.439171	0.560192	0.454103	0.441418	0.49101	0.43902	0.386684	0.478093	0.419944	0.400627	0.327468	0.366997	0.340484	0.37031	0.416338	0.413403	0.385196	0.5665	0.443046	0.439357	0.375219	0.508917	0.473841	0.486712	0.497734	0.554886	0.534219	0.53639	0.347078	0.470914	0.535079	0.34978	0.471726	0.513734	0.558531	0.37028	0.421168	0.637037	0.632013	0.464485	0.40024	0.411931	0.44128	0.304915	0.363753
cg11116288	0.709171	0.66416	0.608062	0.745347	0.71584	0.702829	0.647766	0.663181	0.734076	0.679269	0.528119	0.710202	0.674591	0.608692	0.492741	0.611385	0.565916	0.601408	0.538766	0.579532	0.598673	0.714461	0.59483	0.729211	0.6	0.714786	0.639558	0.712135	0.738459	0.709657	0.708617	0.658534	0.541261	0.679343	0.675736	0.496188	0.684124	0.684362	0.678777	0.637652	0.617369	0.843392	0.775925	0.657796	0.659994	0.656484	0.639591	0.49903	0.636546
cg11119275	0.623839	0.702416	0.53079	0.665936	0.687632	0.674503	0.603712	0.635205	0.667582	0.650078	0.565805	0.675585	0.61461	0.525339	0.523121	0.529583	0.537247	0.592571	0.607806	0.601567	0.562887	0.713976	0.658438	0.603893	0.587056	0.668834	0.581899	0.653434	0.67976	0.766256	0.733433	0.725088	0.5624	0.677167	0.682555	0.564371	0.681407	0.692452	0.647787	0.598425	0.655402	0.764219	0.712069	0.575874	0.605732	0.611537	0.646313	0.465977	0.617824
cg11135080	0.680311	0.53288	0.489218	0.580316	0.564755	0.597066	0.564195	0.517316	0.597557	0.553444	0.43461	0.581707	0.500295	0.464334	0.378781	0.470898	0.463834	0.490446	0.489499	0.495363	0.528889	0.632645	0.502235	0.506072	0.434105	0.532198	0.418403	0.543363	0.575891	0.608987	0.574216	0.624689	0.427495	0.553951	0.57378	0.387002	0.492583	0.593832	0.54704	0.46875	0.482264	0.629036	0.648093	0.584704	0.482804	0.506024	0.525953	0.409438	0.494608
cg11154727	0.717875	0.642316	0.599644	0.709731	0.697345	0.711819	0.638307	0.620807	0.652486	0.659574	0.563037	0.61856	0.654489	0.544251	0.495807	0.539916	0.501418	0.576833	0.565578	0.584252	0.63873	0.710361	0.647747	0.621254	0.592618	0.639338	0.598498	0.698111	0.690204	0.716181	0.639044	0.677048	0.524354	0.659056	0.708433	0.536369	0.693767	0.67056	0.679578	0.534093	0.623265	0.723998	0.727246	0.663356	0.608148	0.540381	0.653246	0.514927	0.647854
cg11162839	0.637732	0.56961	0.449261	0.52783	0.516866	0.54502	0.494198	0.490087	0.53035	0.501466	0.435089	0.52666	0.442643	0.427432	0.364284	0.387728	0.370013	0.418941	0.46854	0.439731	0.453879	0.539955	0.571105	0.456913	0.449512	0.480772	0.449957	0.550838	0.520629	0.589194	0.520259	0.524083	0.399376	0.492658	0.486413	0.383658	0.514533	0.558324	0.532554	0.417934	0.444632	0.639138	0.62027	0.414043	0.471151	0.424147	0.449569	0.395159	0.427098
cg11183144	0.698735	0.606046	0.584923	0.649222	0.645134	0.693473	0.607483	0.55693	0.588266	0.589338	0.476183	0.639552	0.64588	0.471289	0.498567	0.472303	0.485239	0.509196	0.567379	0.553704	0.555655	0.635896	0.67262	0.52689	0.466427	0.628414	0.513831	0.648768	0.609283	0.670594	0.636875	0.634677	0.474899	0.595438	0.624681	0.509812	0.605692	0.636073	0.595107	0.524526	0.520164	0.705247	0.695752	0.56782	0.514803	0.503943	0.552465	0.436459	0.546031
cg11188429	0.80977	0.765649	0.707043	0.758783	0.822213	0.75999	0.749074	0.782318	0.763529	0.774563	0.720796	0.748743	0.757393	0.681968	0.697829	0.731596	0.692546	0.707081	0.691726	0.662651	0.696422	0.770778	0.784116	0.774899	0.740725	0.787112	0.698314	0.802874	0.798613	0.807573	0.764744	0.744612	0.72052	0.747619	0.839872	0.713021	0.791324	0.82196	0.745643	0.671794	0.727855	0.844364	0.828025	0.737305	0.743676	0.689163	0.771985	0.673279	0.740857
cg11207569	0.777007	0.609924	0.647833	0.647379	0.700072	0.735106	0.609501	0.675534	0.661469	0.673869	0.503022	0.629852	0.614526	0.540061	0.520143	0.58155	0.511791	0.602351	0.603073	0.556077	0.675826	0.732492	0.624543	0.651268	0.641857	0.625871	0.560938	0.68009	0.731507	0.72441	0.586148	0.667946	0.579268	0.708409	0.660488	0.505732	0.711156	0.719052	0.705788	0.620439	0.607982	0.719832	0.723421	0.662697	0.639677	0.55408	0.615836	0.532917	0.61208
cg11216832	0.687669	0.648981	0.6014	0.646112	0.696534	0.746322	0.651267	0.625217	0.717238	0.652005	0.525645	0.631377	0.625765	0.587008	0.509794	0.552612	0.541033	0.572669	0.591177	0.572556	0.59837	0.680101	0.616579	0.634546	0.55756	0.682019	0.583319	0.689706	0.711358	0.724017	0.720043	0.70657	0.543417	0.672464	0.682769	0.517081	0.716127	0.726426	0.618765	0.619715	0.634638	0.78976	0.729779	0.621924	0.602908	0.57793	0.627024	0.527788	0.587873
cg11225056	0.505631	0.569396	0.457282	0.495525	0.497157	0.542655	0.464172	0.499195	0.505343	0.505802	0.485825	0.577346	0.560879	0.545045	0.388391	0.443111	0.401012	0.507266	0.52526	0.478627	0.528088	0.542375	0.52544	0.643646	0.540505	0.443115	0.481652	0.520804	0.527893	0.569357	0.484437	0.544436	0.527965	0.501759	0.498705	0.422275	0.531418	0.558916	0.544673	0.501004	0.470052	0.635206	0.659196	0.496029	0.413143	0.619682	0.458623	0.499561	0.444456
cg11286122	0.452531	0.355475	0.337821	0.426915	0.415373	0.384808	0.407626	0.4051	0.433241	0.400166	0.33738	0.33981	0.37185	0.326889	0.276766	0.300957	0.266623	0.3441	0.341637	0.352526	0.375434	0.486115	0.416504	0.380257	0.316102	0.355389	0.387324	0.418148	0.452826	0.428308	0.358959	0.446622	0.31047	0.469024	0.422697	0.2752	0.401529	0.428817	0.516481	0.380845	0.35594	0.548444	0.467276	0.409754	0.395968	0.358525	0.347923	0.303242	0.34511
cg11309214	0.789029	0.752877	0.734571	0.803347	0.821204	0.741935	0.764272	0.742724	0.758676	0.760165	0.673469	0.722003	0.7697	0.67918	0.713529	0.689838	0.677056	0.756661	0.657307	0.733976	0.70307	0.803549	0.768619	0.73648	0.725679	0.789212	0.739984	0.761475	0.691147	0.761766	0.798726	0.747244	0.705554	0.798181	0.819663	0.669943	0.740245	0.723416	0.772159	0.678834	0.758716	0.817108	0.81325	0.664352	0.736834	0.71581	0.722595	0.691469	0.75
cg11346722	0.677683	0.658632	0.619611	0.629413	0.662984	0.712275	0.650749	0.606728	0.63257	0.61367	0.601641	0.720802	0.720853	0.722346	0.563368	0.599508	0.573553	0.644885	0.652243	0.684791	0.727154	0.686423	0.666713	0.751652	0.701555	0.635617	0.590585	0.652144	0.65689	0.667001	0.641791	0.658528	0.753529	0.702327	0.617929	0.550187	0.684414	0.647107	0.639488	0.638219	0.555408	0.786423	0.770759	0.623713	0.573849	0.70001	0.65511	0.565044	0.581429
cg11362183	0.733396	0.680993	0.670959	0.755278	0.770902	0.696401	0.641655	0.702085	0.798635	0.695544	0.583308	0.689246	0.768692	0.64873	0.671043	0.693392	0.703617	0.683403	0.546329	0.646803	0.723357	0.703846	0.681845	0.670395	0.671416	0.804536	0.692895	0.746628	0.769913	0.760983	0.768827	0.811465	0.684201	0.745726	0.779669	0.586423	0.814307	0.786265	0.747605	0.760742	0.672229	0.797395	0.779179	0.697469	0.648232	0.62979	0.763047	0.494031	0.610163
cg11377642	0.547983	0.572162	0.486875	0.504548	0.505739	0.548793	0.516223	0.507585	0.55668	0.552525	0.524841	0.543761	0.63062	0.600891	0.399901	0.503565	0.446434	0.503685	0.498757	0.520328	0.50987	0.56743	0.406104	0.600895	0.592082	0.506414	0.492311	0.554703	0.563268	0.567406	0.51042	0.528492	0.51971	0.524045	0.525064	0.508231	0.571041	0.60629	0.578904	0.588018	0.528182	0.696143	0.643461	0.521832	0.511667	0.593676	0.496836	0.547287	0.485354
cg11422551	0.512712	0.534094	0.376331	0.52352	0.495065	0.413487	0.477386	0.457693	0.52727	0.496414	0.423948	0.455096	0.506553	0.325856	0.355001	0.383941	0.35024	0.368672	0.314815	0.433046	0.415176	0.607518	0.420734	0.431422	0.433561	0.540934	0.394708	0.550678	0.472343	0.501942	0.292748	0.495344	0.368173	0.512709	0.520129	0.381808	0.491551	0.461915	0.53937	0.410009	0.486223	0.640678	0.47855	0.502569	0.443344	0.429586	0.433474	0.344625	0.357391
cg11432488	0.788938	0.725234	0.730179	0.746769	0.810492	0.828571	0.774748	0.768155	0.793744	0.783266	0.720646	0.770833	0.746779	0.71165	0.678626	0.696142	0.680963	0.678253	0.81377	0.712657	0.832525	0.833559	0.782291	0.748542	0.72919	0.743661	0.678414	0.777637	0.762894	0.815671	0.71471	0.799852	0.707265	0.777106	0.804836	0.661744	0.763725	0.757019	0.780823	0.723528	0.810724	0.779291	0.837792	0.779033	0.7505	0.767054	0.752155	0.681596	0.743796
cg11437328	0.705317	0.681667	0.769697	0.758288	0.788544	0.668678	0.738947	0.743346	0.730714	0.756697	0.664327	0.712267	0.718068	0.702259	0.62888	0.677039	0.589075	0.634167	0.70666	0.680577	0.721376	0.725359	0.675873	0.70475	0.686648	0.666667	0.680805	0.664088	0.688327	0.653303	0.690223	0.751201	0.580899	0.779431	0.613422	0.607321	0.655587	0.726937	0.768495	0.703838	0.772572	0.709536	0.782397	0.707996	0.728668	0.698567	0.654864	0.672509	0.701231
cg11465057	0.682989	0.595339	0.44147	0.517014	0.500116	0.523883	0.497034	0.499676	0.545275	0.498854	0.421777	0.488974	0.488917	0.430553	0.358559	0.431793	0.380305	0.412387	0.498281	0.432928	0.496054	0.603393	0.531972	0.520176	0.454101	0.485674	0.507437	0.500764	0.580391	0.612228	0.505584	0.598774	0.42491	0.530612	0.540827	0.41525	0.552188	0.603596	0.523272	0.457472	0.479085	0.671269	0.695586	0.500476	0.48054	0.47195	0.465571	0.366542	0.44923
cg11483884	0.553816	0.399938	0.484429	0.436687	0.488809	0.572162	0.498312	0.451997	0.481847	0.452564	0.37847	0.366901	0.375115	0.348072	0.360737	0.425039	0.404997	0.308605	0.448904	0.384902	0.466647	0.46521	0.398911	0.392662	0.332899	0.467066	0.416694	0.484503	0.503576	0.528002	0.383238	0.522702	0.331178	0.503531	0.504377	0.327966	0.504356	0.445072	0.535652	0.436747	0.504357	0.531337	0.472031	0.527347	0.491997	0.331588	0.454248	0.359485	0.4403
cg11486359	0.51161	0.46452	0.454041	0.507193	0.490562	0.489012	0.45168	0.495789	0.526667	0.466065	0.366925	0.432448	0.45618	0.439901	0.344516	0.382138	0.342111	0.397715	0.392751	0.404718	0.455066	0.55463	0.45217	0.499498	0.417938	0.478766	0.392424	0.507053	0.534374	0.514412	0.45628	0.457936	0.388785	0.488146	0.498701	0.324706	0.507517	0.47532	0.552001	0.384238	0.465704	0.604643	0.577883	0.468568	0.460224	0.452929	0.483544	0.318009	0.452087
cg11516004	0.655959	0.661736	0.616432	0.682146	0.722516	0.692825	0.659342	0.667339	0.674614	0.677563	0.517869	0.670936	0.660255	0.591155	0.573544	0.624332	0.57745	0.63427	0.544031	0.634669	0.669055	0.690399	0.63569	0.656122	0.617517	0.679954	0.60296	0.702215	0.672624	0.737456	0.654658	0.649496	0.569615	0.701879	0.731084	0.514585	0.668793	0.720334	0.700737	0.55988	0.618903	0.751489	0.707939	0.607349	0.626968	0.593274	0.652477	0.543179	0.687902
cg11518883	0.729067	0.709784	0.591038	0.720383	0.666804	0.657458	0.686741	0.710373	0.758633	0.735773	0.583649	0.641223	0.688473	0.563445	0.602536	0.554881	0.621643	0.621568	0.617723	0.625081	0.630546	0.762355	0.74858	0.612804	0.564618	0.72149	0.625336	0.698404	0.640161	0.714915	0.730347	0.699123	0.588876	0.669563	0.721739	0.603351	0.709265	0.703277	0.669446	0.589639	0.660918	0.780559	0.756881	0.6077	0.670649	0.611705	0.665375	0.509876	0.668639
cg11548404	0.666684	0.62924	0.629044	0.593377	0.551499	0.601892	0.623936	0.617082	0.665027	0.581732	0.543752	0.702905	0.654856	0.619098	0.528819	0.616645	0.596866	0.634363	0.617286	0.624091	0.627866	0.688917	0.546242	0.642915	0.604932	0.643257	0.5673	0.618342	0.630988	0.597183	0.53235	0.662686	0.587927	0.629937	0.579291	0.560008	0.582577	0.60627	0.632486	0.651232	0.582487	0.610952	0.668119	0.618546	0.604889	0.626322	0.571556	0.567024	0.543481
cg11560666	0.678093	0.64931	0.535499	0.687772	0.656818	0.69343	0.627916	0.642391	0.686339	0.618067	0.555199	0.597415	0.600584	0.549837	0.504426	0.5326	0.549507	0.551292	0.598801	0.547516	0.633769	0.687607	0.578988	0.533673	0.590221	0.606659	0.497948	0.640458	0.682709	0.754954	0.600207	0.660475	0.529355	0.631777	0.671181	0.55826	0.671429	0.743492	0.65604	0.540221	0.547673	0.672264	0.680255	0.614864	0.622573	0.56946	0.635395	0.460553	0.589401
cg11566561	0.682732	0.57695	0.48921	0.597545	0.559624	0.587264	0.561775	0.551308	0.598142	0.570755	0.491936	0.573761	0.534821	0.49465	0.447951	0.463779	0.506211	0.449033	0.493764	0.536382	0.545839	0.602442	0.620013	0.547439	0.521879	0.542968	0.532216	0.584277	0.610819	0.637929	0.539867	0.636522	0.44669	0.572415	0.612871	0.484065	0.59396	0.645103	0.588068	0.465884	0.533444	0.643006	0.671921	0.540587	0.510658	0.493594	0.525572	0.432399	0.522493
cg11569703	0.623586	0.529801	0.483376	0.548121	0.532037	0.559138	0.502204	0.581782	0.566835	0.572324	0.418975	0.512949	0.527097	0.467523	0.384427	0.404731	0.497827	0.443832	0.480387	0.441148	0.49531	0.579277	0.536576	0.566063	0.441235	0.58618	0.583151	0.591321	0.65001	0.611705	0.520284	0.606761	0.482255	0.713933	0.536066	0.373803	0.536568	0.537439	0.647629	0.497245	0.553623	0.741807	0.627076	0.514632	0.572392	0.525951	0.490648	0.433462	0.474552
cg11607882	0.756924	0.73848	0.627653	0.669645	0.685384	0.720908	0.636431	0.628333	0.659081	0.651944	0.567667	0.657387	0.649822	0.579959	0.552298	0.585063	0.539143	0.581446	0.58869	0.642725	0.694326	0.733419	0.728036	0.669912	0.583573	0.639269	0.576287	0.67073	0.684021	0.718678	0.658813	0.709489	0.546455	0.702407	0.645508	0.567789	0.72495	0.648755	0.705537	0.629464	0.650296	0.75089	0.757406	0.634738	0.58945	0.591246	0.578552	0.5	0.585753
cg11625107	0.638769	0.586847	0.475564	0.534583	0.541473	0.580828	0.496444	0.52619	0.564122	0.53984	0.420312	0.502139	0.502082	0.462047	0.375743	0.437521	0.393574	0.445665	0.452117	0.451029	0.460501	0.58887	0.513143	0.513123	0.470824	0.524303	0.481482	0.570739	0.580096	0.615813	0.504288	0.565949	0.475034	0.536735	0.582456	0.406075	0.560565	0.612184	0.550767	0.508471	0.507737	0.665376	0.69993	0.513906	0.508712	0.478185	0.496286	0.405865	0.452214
cg11661493	0.485781	0.412395	0.416432	0.467921	0.477562	0.556739	0.461196	0.457622	0.479043	0.452885	0.370042	0.451808	0.497417	0.419568	0.302932	0.389221	0.359115	0.373279	0.409684	0.437049	0.398545	0.584594	0.496344	0.512813	0.437074	0.45806	0.46149	0.456062	0.521222	0.597723	0.497167	0.516115	0.355839	0.485846	0.509584	0.314651	0.518204	0.522957	0.529419	0.397539	0.428245	0.585816	0.640767	0.485248	0.44795	0.481615	0.442317	0.306001	0.408957
cg11681462	0.683769	0.533012	0.423368	0.585172	0.534381	0.599301	0.528642	0.545209	0.576562	0.58179	0.474367	0.496575	0.54587	0.492971	0.42053	0.396929	0.367282	0.436943	0.46721	0.446329	0.526046	0.668091	0.550887	0.561958	0.503981	0.550769	0.530388	0.556014	0.615868	0.689733	0.55484	0.616418	0.401575	0.572037	0.618557	0.456255	0.600546	0.63622	0.562462	0.49051	0.482399	0.683998	0.709062	0.523984	0.503168	0.474675	0.494265	0.377987	0.441167
cg11746341	0.782082	0.830924	0.691305	0.73504	0.784043	0.733981	0.738055	0.754308	0.775339	0.757942	0.676701	0.68452	0.751207	0.712233	0.624895	0.686	0.67178	0.698072	0.687627	0.725184	0.709901	0.847262	0.742372	0.719844	0.725218	0.765381	0.708406	0.764317	0.735129	0.749053	0.669309	0.801722	0.690252	0.797952	0.794397	0.661323	0.741255	0.792844	0.802203	0.702178	0.732326	0.793716	0.829473	0.696796	0.706044	0.715561	0.761583	0.684581	0.750549
cg11762306	0.524595	0.426642	0.601999	0.568219	0.615927	0.540172	0.50315	0.565936	0.54962	0.531921	0.31913	0.412395	0.442434	0.387286	0.4846	0.502991	0.437162	0.438066	0.398787	0.433344	0.517664	0.466709	0.480393	0.457966	0.415399	0.576172	0.37136	0.598155	0.560337	0.468023	0.519379	0.480654	0.42172	0.594503	0.558816	0.369831	0.589698	0.48647	0.6159	0.523674	0.495478	0.531133	0.416621	0.521189	0.533271	0.34961	0.555509	0.414086	0.557753
cg11795854	0.557755	0.591952	0.609783	0.565214	0.626421	0.527479	0.571701	0.680685	0.50569	0.529083	0.568027	0.579382	0.63116	0.586411	0.610858	0.661273	0.627576	0.635401	0.611604	0.574571	0.731614	0.594183	0.652023	0.697869	0.670534	0.614583	0.547182	0.621028	0.678304	0.545683	0.520888	0.599871	0.56645	0.630215	0.662515	0.605497	0.530376	0.506286	0.586332	0.588954	0.530845	0.472983	0.602151	0.622578	0.595648	0.586815	0.670022	0.448177	0.787146
cg11801524	0.320544	0.337939	0.33919	0.384189	0.384245	0.402663	0.319044	0.368258	0.406617	0.375891	0.258915	0.291531	0.326878	0.301882	0.271812	0.277027	0.248803	0.307639	0.250835	0.301638	0.339759	0.429941	0.293303	0.368585	0.315963	0.375316	0.23622	0.407155	0.421545	0.382797	0.33856	0.364511	0.285714	0.369252	0.390717	0.223716	0.371935	0.425176	0.418694	0.258327	0.316593	0.510224	0.530233	0.372279	0.333903	0.318973	0.351675	0.269515	0.297334
cg11809342	0.415202	0.456319	0.327219	0.378738	0.436589	0.441103	0.416583	0.3875	0.428077	0.37623	0.334555	0.30826	0.413733	0.397076	0.274946	0.308695	0.271089	0.30971	0.37472	0.375	0.377477	0.567348	0.445372	0.411059	0.345909	0.378897	0.374635	0.465243	0.446409	0.479125	0.457106	0.417794	0.324807	0.453313	0.417322	0.2461	0.466104	0.491851	0.486965	0.329125	0.370694	0.565994	0.527102	0.37484	0.374408	0.42276	0.375414	0.320511	0.360905
cg11815980	0.678944	0.686471	0.504412	0.542034	0.624216	0.621863	0.576017	0.532922	0.615245	0.574791	0.528002	0.583684	0.559641	0.497119	0.473911	0.488477	0.442048	0.47803	0.505733	0.506972	0.519492	0.666884	0.645746	0.560886	0.522403	0.620998	0.542277	0.585368	0.622335	0.635369	0.568383	0.606128	0.510697	0.653757	0.588054	0.49501	0.628546	0.629234	0.609972	0.490405	0.599617	0.719019	0.662076	0.569613	0.589318	0.504949	0.576972	0.50762	0.567829
cg11831286	0.298203	0.380521	0.366426	0.445426	0.524741	0.330159	0.364183	0.416888	0.413869	0.43321	0.270985	0.370062	0.370888	0.277149	0.420927	0.379589	0.386405	0.378603	0.287392	0.330992	0.37825	0.398514	0.397641	0.387457	0.315746	0.484545	0.315536	0.434154	0.38228	0.411949	0.46572	0.296744	0.338471	0.403363	0.496254	0.347782	0.335195	0.437202	0.406629	0.286938	0.373688	0.462428	0.362349	0.351482	0.418931	0.33201	0.505247	0.3168	0.490837
cg11832870	0.630614	0.63353	0.489197	0.638462	0.643475	0.695739	0.578313	0.668683	0.574294	0.602902	0.627814	0.591364	0.597754	0.540657	0.42794	0.517962	0.433844	0.514986	0.512047	0.570491	0.555846	0.739504	0.729487	0.555581	0.567522	0.569217	0.53716	0.61807	0.66481	0.643492	0.606254	0.745564	0.551919	0.703685	0.672186	0.519351	0.584228	0.637888	0.602521	0.499542	0.571836	0.676343	0.713054	0.595961	0.601055	0.578859	0.637796	0.272372	0.565576
cg11840467	0.614513	0.501742	0.564119	0.531309	0.539476	0.68447	0.545421	0.508574	0.581252	0.576185	0.368177	0.552265	0.540926	0.424519	0.362248	0.464686	0.43261	0.45738	0.513091	0.444363	0.52359	0.553103	0.465775	0.480728	0.411102	0.532502	0.358654	0.601317	0.548096	0.513562	0.629496	0.551247	0.404413	0.577554	0.559207	0.369139	0.559491	0.553712	0.566938	0.512239	0.48278	0.614029	0.609389	0.541864	0.4785	0.379528	0.471878	0.355099	0.482872
cg11843238	0.309523	0.438488	0.527832	0.519351	0.569415	0.481188	0.49731	0.490749	0.46973	0.467875	0.460617	0.549384	0.508847	0.496553	0.5371	0.554391	0.572777	0.574941	0.373989	0.510417	0.47883	0.496445	0.384829	0.52014	0.454856	0.575374	0.296521	0.507545	0.486894	0.464711	0.472065	0.425282	0.522734	0.553751	0.496208	0.459213	0.51544	0.47146	0.468954	0.414268	0.496647	0.466196	0.45309	0.459762	0.482783	0.521868	0.554601	0.510692	0.574879
cg11911286	0.641902	0.514928	0.470083	0.597148	0.575063	0.619228	0.506989	0.53258	0.553534	0.559064	0.469992	0.528935	0.505158	0.448853	0.40881	0.481302	0.425879	0.430465	0.495301	0.457716	0.537927	0.633252	0.487952	0.490233	0.435553	0.511371	0.539612	0.630982	0.547798	0.607359	0.559145	0.62931	0.413503	0.584671	0.539769	0.39118	0.57286	0.594952	0.557822	0.592692	0.506286	0.661121	0.564001	0.533612	0.54663	0.459479	0.513491	0.458379	0.483082
cg11941633	0.353639	0.468302	0.496292	0.476431	0.52627	0.422793	0.473013	0.491003	0.48352	0.457266	0.461862	0.491893	0.509218	0.487134	0.535043	0.538774	0.562732	0.517097	0.442671	0.495583	0.483556	0.494976	0.469583	0.501242	0.51651	0.520328	0.483297	0.499803	0.458655	0.475699	0.512553	0.425958	0.505034	0.5047	0.517568	0.520267	0.462646	0.508479	0.449053	0.422428	0.477814	0.517023	0.453271	0.44372	0.477916	0.4927	0.527145	0.50909	0.554768
cg12014886	0.79336	0.677292	0.649424	0.731912	0.744609	0.762702	0.678266	0.659935	0.744668	0.725327	0.600127	0.665069	0.638655	0.639591	0.537623	0.604946	0.602015	0.623527	0.589135	0.623413	0.664104	0.758329	0.692938	0.702885	0.642581	0.680027	0.641274	0.712986	0.739618	0.732961	0.683017	0.744149	0.623247	0.726266	0.711415	0.540806	0.716471	0.711039	0.746317	0.696962	0.660515	0.796676	0.777979	0.67294	0.666818	0.648663	0.642912	0.56922	0.626371
cg12210378	0.68406	0.702295	0.634305	0.694318	0.738168	0.688617	0.655399	0.695619	0.766313	0.703664	0.58409	0.679938	0.682498	0.644253	0.647343	0.632413	0.639826	0.656833	0.579124	0.629562	0.62421	0.729496	0.718693	0.727999	0.662862	0.731999	0.606172	0.749012	0.724468	0.751915	0.663433	0.622555	0.663748	0.720813	0.757523	0.592454	0.722002	0.744135	0.722211	0.674625	0.691122	0.779148	0.740846	0.658099	0.706871	0.672365	0.730601	0.566708	0.685039
cg12249345	0.534968	0.633465	0.607697	0.654855	0.67113	0.627156	0.59037	0.619313	0.618129	0.625687	0.628793	0.718725	0.665226	0.666509	0.607309	0.614896	0.63454	0.68498	0.542526	0.638781	0.6495	0.617083	0.589204	0.729229	0.602597	0.729476	0.544169	0.623676	0.677346	0.656471	0.573985	0.609215	0.651802	0.633383	0.558517	0.534325	0.650703	0.716188	0.639102	0.619689	0.561734	0.637938	0.798014	0.640438	0.591968	0.736098	0.59219	0.59682	0.632004
cg12280664	0.441015	0.403147	0.455403	0.469286	0.461855	0.465836	0.480084	0.37381	0.450378	0.474579	0.352782	0.483374	0.46959	0.5014	0.330657	0.412429	0.389723	0.495897	0.382647	0.435126	0.430119	0.495052	0.387449	0.524836	0.48023	0.433438	0.441678	0.472695	0.481843	0.39143	0.498699	0.440013	0.431093	0.426383	0.478717	0.380386	0.420052	0.339876	0.477637	0.367608	0.335951	0.568631	0.573358	0.409298	0.350396	0.473784	0.497908	0.392802	0.391503
cg12373659	0.805272	0.697508	0.756167	0.779691	0.705234	0.81643	0.693402	0.728087	0.773374	0.677487	0.635425	0.747692	0.697581	0.659162	0.628543	0.650707	0.613018	0.6381	0.724971	0.740812	0.71888	0.82975	0.765668	0.698762	0.649915	0.82219	0.689	0.716703	0.759457	0.788705	0.692907	0.793762	0.615043	0.760806	0.73081	0.577864	0.787152	0.77342	0.757408	0.726595	0.716623	0.800646	0.773795	0.716994	0.755007	0.6338	0.704415	0.659602	0.65872
cg12390895	0.668658	0.701894	0.694246	0.669379	0.741031	0.637494	0.733405	0.642902	0.646515	0.713126	0.596283	0.678084	0.608164	0.507348	0.676462	0.645538	0.695445	0.60658	0.617693	0.611863	0.616983	0.680374	0.716371	0.573462	0.624771	0.704108	0.592361	0.678651	0.689353	0.689079	0.696028	0.627687	0.626347	0.753969	0.713488	0.558083	0.695808	0.68067	0.698858	0.651178	0.685257	0.635273	0.612803	0.65407	0.713493	0.539446	0.702213	0.526305	0.730006
cg12395012	0.816143	0.723553	0.736753	0.664672	0.766315	0.68764	0.674287	0.643789	0.671567	0.768073	0.719382	0.720258	0.775692	0.773065	0.585281	0.686229	0.584846	0.736675	0.751169	0.642949	0.800327	0.725857	0.734949	0.67601	0.766404	0.649881	0.6959	0.720795	0.660939	0.676603	0.649864	0.737809	0.66425	0.690891	0.720907	0.738833	0.732615	0.783001	0.73588	0.720722	0.692447	0.726225	0.740303	0.711457	0.670977	0.693679	0.629323	0.6265	0.514328
cg12397349	0.696021	0.731545	0.588377	0.614578	0.652665	0.603634	0.569875	0.612263	0.68389	0.640827	0.533507	0.650515	0.648067	0.548387	0.514344	0.584059	0.515416	0.53653	0.480335	0.552994	0.546432	0.710526	0.693053	0.652959	0.569369	0.640591	0.601524	0.624841	0.683389	0.737292	0.640988	0.648379	0.544703	0.608907	0.639873	0.487718	0.637923	0.641481	0.678313	0.517374	0.581127	0.815085	0.743599	0.573752	0.592052	0.601335	0.637911	0.48773	0.618209
cg12447398	0.585439	0.577399	0.575966	0.639044	0.631124	0.618099	0.559828	0.593192	0.587673	0.614718	0.44305	0.561731	0.585922	0.537903	0.437002	0.491021	0.502192	0.531761	0.512627	0.47874	0.576499	0.614916	0.587731	0.632543	0.478406	0.592457	0.466352	0.634322	0.641571	0.602364	0.589895	0.620215	0.501711	0.621306	0.595547	0.460698	0.626901	0.638767	0.5902	0.516985	0.589083	0.687294	0.7135	0.567319	0.596885	0.521608	0.555179	0.5	0.596477
cg12448285	0.457758	0.541199	0.413975	0.519942	0.488521	0.488815	0.449995	0.496999	0.490439	0.490232	0.41773	0.46412	0.482985	0.406641	0.335223	0.348232	0.29079	0.347539	0.394707	0.430426	0.402639	0.563325	0.421316	0.453275	0.446087	0.460881	0.391188	0.513966	0.514336	0.559968	0.432709	0.493773	0.364335	0.518521	0.503485	0.320993	0.496139	0.602564	0.521955	0.338672	0.42779	0.653642	0.602129	0.452683	0.481508	0.437802	0.423833	0.363939	0.426414
cg12452800	0.590922	0.506446	0.450274	0.486037	0.477669	0.60578	0.448064	0.477134	0.500053	0.477263	0.377095	0.455741	0.4422	0.422656	0.301518	0.385852	0.316016	0.419362	0.409236	0.373534	0.464136	0.534054	0.436018	0.440747	0.402914	0.460727	0.407087	0.485416	0.539063	0.521158	0.458572	0.524876	0.389491	0.524806	0.521317	0.333016	0.475419	0.557464	0.509152	0.424229	0.453134	0.606628	0.570601	0.458969	0.434428	0.372452	0.451578	0.360429	0.430446
cg12511137	0.673825	0.686663	0.601873	0.640839	0.656576	0.632101	0.596779	0.601532	0.658166	0.607646	0.497936	0.63227	0.613653	0.526428	0.456848	0.527318	0.529389	0.563171	0.529871	0.54746	0.573712	0.710448	0.653622	0.605456	0.526931	0.601275	0.553604	0.620883	0.661654	0.675731	0.645187	0.649021	0.481372	0.672361	0.641761	0.468522	0.649618	0.664684	0.646327	0.532824	0.6079	0.737162	0.752607	0.597462	0.590356	0.572844	0.597554	0.515156	0.569787
cg12525675	0.687836	0.689201	0.546954	0.619894	0.627223	0.650148	0.620562	0.629159	0.642534	0.645214	0.499601	0.657052	0.626462	0.5685	0.556173	0.55389	0.49947	0.579022	0.571113	0.558361	0.56643	0.713461	0.709595	0.632574	0.574483	0.64185	0.61574	0.657291	0.650566	0.713692	0.613994	0.704396	0.578596	0.652546	0.68728	0.550515	0.680351	0.70311	0.650799	0.53403	0.61285	0.739766	0.742426	0.587917	0.594062	0.584402	0.574319	0.53455	0.600695
cg12551394	0.727761	0.701488	0.617453	0.734977	0.735493	0.654931	0.683497	0.690933	0.678433	0.65501	0.514931	0.701405	0.70706	0.581847	0.532377	0.586192	0.614005	0.618345	0.577492	0.61882	0.642793	0.706686	0.651987	0.645731	0.571677	0.675751	0.607529	0.753305	0.68747	0.675486	0.692161	0.700558	0.571958	0.655105	0.709718	0.541767	0.694845	0.677519	0.63859	0.554788	0.66236	0.77494	0.73344	0.579875	0.641185	0.581434	0.659114	0.573847	0.654865
cg12557626	0.672886	0.677499	0.599771	0.506491	0.603737	0.681164	0.58438	0.658289	0.553532	0.559116	0.473518	0.737167	0.673546	0.665064	0.509602	0.633434	0.544893	0.661038	0.61878	0.659395	0.629846	0.699582	0.700153	0.69178	0.659061	0.618115	0.635165	0.597773	0.652314	0.601325	0.51861	0.660502	0.549958	0.59953	0.684678	0.602073	0.632479	0.675712	0.613195	0.569986	0.551494	0.753609	0.751577	0.61894	0.586044	0.713932	0.638622	0.541099	0.553099
cg12615637	0.753357	0.697792	0.630018	0.76039	0.676385	0.716721	0.623316	0.62797	0.659725	0.702691	0.618672	0.650068	0.659964	0.65464	0.486716	0.560583	0.54962	0.572685	0.565817	0.601877	0.665565	0.75363	0.664446	0.624654	0.562896	0.642023	0.583879	0.704251	0.74046	0.700944	0.589865	0.765471	0.537873	0.72023	0.658222	0.53617	0.689056	0.735971	0.700212	0.596167	0.627696	0.755529	0.762877	0.731707	0.675942	0.565036	0.610325	0.547845	0.578092
cg12642725	0.623022	0.667325	0.584716	0.605167	0.601726	0.520479	0.587817	0.60566	0.599163	0.580934	0.503272	0.585588	0.577715	0.487061	0.447079	0.527601	0.517682	0.438353	0.54697	0.545249	0.54619	0.631562	0.519737	0.483383	0.510994	0.562625	0.593341	0.602093	0.613806	0.642026	0.68999	0.636887	0.430121	0.666493	0.65081	0.493283	0.600505	0.575824	0.581046	0.568183	0.586563	0.606379	0.650741	0.582789	0.556164	0.431417	0.582393	0.443068	0.59315
cg12648893	0.757587	0.668492	0.624815	0.693761	0.628153	0.744391	0.627652	0.654663	0.688262	0.685464	0.571866	0.631308	0.650075	0.592545	0.510224	0.539862	0.529092	0.517396	0.646965	0.595615	0.652232	0.724976	0.671089	0.633199	0.622136	0.641709	0.577437	0.676442	0.720824	0.738776	0.639135	0.731627	0.604919	0.70637	0.684527	0.549454	0.732162	0.738569	0.721104	0.681025	0.678823	0.760292	0.765465	0.635979	0.668213	0.586803	0.649367	0.551422	0.587067
cg12651645	0.794549	0.660015	0.657648	0.701778	0.669983	0.774948	0.69812	0.681262	0.668503	0.703637	0.557572	0.666767	0.638447	0.578724	0.503316	0.558064	0.52406	0.588781	0.63161	0.551135	0.642795	0.68729	0.700549	0.642656	0.581758	0.695949	0.629564	0.681413	0.747816	0.688134	0.685731	0.720709	0.580269	0.749857	0.733223	0.543755	0.694874	0.720437	0.745171	0.680706	0.641642	0.780551	0.730509	0.677629	0.613988	0.552458	0.667062	0.508184	0.62344
cg12689752	0.691576	0.696716	0.53316	0.667719	0.756422	0.676097	0.633586	0.598439	0.683138	0.703761	0.566704	0.639488	0.612603	0.546852	0.511845	0.54735	0.495795	0.498876	0.578218	0.596509	0.620853	0.659733	0.651055	0.570953	0.537619	0.613961	0.477833	0.677804	0.673577	0.659927	0.636686	0.572065	0.489298	0.709984	0.649161	0.470907	0.662514	0.701352	0.670926	0.615183	0.639158	0.777701	0.582192	0.623593	0.646929	0.560979	0.663473	0.595037	0.607216
cg12706396	0.530879	0.508817	0.362481	0.460861	0.453087	0.436615	0.360748	0.473004	0.494747	0.459794	0.351324	0.407333	0.470221	0.445039	0.321253	0.383641	0.336596	0.347987	0.388252	0.387211	0.465328	0.60353	0.473223	0.410273	0.347226	0.388946	0.435364	0.48196	0.490301	0.475686	0.449907	0.444832	0.365012	0.517306	0.508898	0.364419	0.451244	0.471682	0.526531	0.440738	0.406413	0.631902	0.568502	0.479859	0.406432	0.381327	0.36835	0.387848	0.373854
cg12711627	0.765791	0.588916	0.631005	0.659715	0.676469	0.722616	0.606028	0.693587	0.709135	0.632533	0.491726	0.604555	0.584767	0.584205	0.464139	0.564443	0.522114	0.54631	0.582356	0.584765	0.663553	0.703149	0.567045	0.639739	0.625453	0.621759	0.464425	0.700616	0.757053	0.657873	0.592253	0.663711	0.520888	0.708736	0.631304	0.471815	0.725754	0.660805	0.729072	0.652183	0.637696	0.72559	0.670381	0.701419	0.658023	0.602676	0.649805	0.468799	0.632309
cg12764620	0.846985	0.720801	0.75988	0.777878	0.756458	0.816657	0.734997	0.79017	0.790226	0.757244	0.658977	0.757008	0.782599	0.770615	0.632201	0.710505	0.651844	0.686926	0.685905	0.715883	0.78769	0.826522	0.737958	0.806673	0.731429	0.759055	0.622327	0.808814	0.8302	0.775207	0.684649	0.797296	0.664208	0.824352	0.755271	0.630624	0.783883	0.781191	0.832631	0.722362	0.749747	0.823102	0.769083	0.810876	0.770898	0.721272	0.783	0.626687	0.768384
cg12804010	0.0963759	0.373103	0.374711	0.421211	0.451573	0.235598	0.381011	0.457906	0.385319	0.336534	0.416932	0.385732	0.43455	0.355701	0.511488	0.474095	0.519376	0.443711	0.304852	0.381516	0.412249	0.390423	0.421023	0.47414	0.354159	0.46935	0.288254	0.415991	0.374529	0.305782	0.454135	0.286751	0.431866	0.0414413	0.412132	0.393517	0.210915	0.354345	0.366917	0.282897	0.39996	0.38302	0.373152	0.394899	0.430284	0.476478	0.498017	0.488482	0.417968
cg12814480	0.853198	0.731392	0.721823	0.777324	0.752717	0.835074	0.73848	0.695824	0.805382	0.734039	0.668132	0.786851	0.79793	0.691707	0.562095	0.672052	0.650692	0.627399	0.696164	0.629576	0.753819	0.794647	0.725559	0.703454	0.631162	0.751528	0.721864	0.717146	0.786726	0.794245	0.670751	0.769109	0.589218	0.763944	0.711925	0.614277	0.755604	0.771911	0.715437	0.707416	0.720719	0.77943	0.828634	0.795473	0.711049	0.723009	0.688444	0.56785	0.713528
cg12845747	0.837773	0.796894	0.753944	0.793685	0.823043	0.814682	0.772852	0.768619	0.799295	0.812264	0.664364	0.767437	0.769542	0.688525	0.745211	0.730891	0.721305	0.749762	0.72643	0.747605	0.737678	0.800628	0.778592	0.780292	0.730164	0.800915	0.728896	0.79046	0.797222	0.804058	0.834443	0.779566	0.710879	0.770142	0.831609	0.717827	0.827943	0.840995	0.783772	0.744562	0.752812	0.891428	0.846807	0.719228	0.766113	0.716974	0.788483	0.69678	0.769996
cg12856760	0.805691	0.840973	0.922321	0.753621	0.811823	0.877123	0.84442	0.866476	0.884807	0.854958	0.824736	0.854752	0.893938	0.789884	0.739272	0.837065	0.837485	0.900522	0.900742	0.908591	0.852771	0.851287	0.7744	0.837729	0.861952	0.786599	0.774617	0.865324	0.859953	0.76903	0.848773	0.865033	0.827492	0.883351	0.92019	0.882336	0.917404	0.787771	0.80485	0.810418	0.709287	0.898298	0.869128	0.872646	0.758308	0.827447	0.838366	0.695852	0.867073
cg12877251	0.0796209	0.259284	0.300427	0.413257	0.563179	0.314182	0.408531	0.328505	0.239907	0.257427	0.340131	0.516974	0.429295	0.447159	0.34388	0.471359	0.427299	0.384931	0.216503	0.340792	0.405229	0.392674	0.340911	0.486053	0.320164	0.504758	0.297134	0.462412	0.43203	0.378094	0.332495	0.265297	0.236136	0.208153	0.283312	0.274132	0.431865	0.390549	0.264944	0.337292	0.296758	0.426071	0.390995	0.351472	0.267743	0.343996	0.390916	0.310289	0.394958
cg12886580	0.588984	0.537051	0.539288	0.53573	0.550465	0.591834	0.516831	0.575587	0.602616	0.547445	0.516188	0.570844	0.531218	0.595202	0.476833	0.53886	0.519436	0.575409	0.56737	0.542238	0.542774	0.616974	0.452221	0.627226	0.584085	0.5472	0.500666	0.526027	0.587588	0.565461	0.524463	0.563621	0.546641	0.55842	0.524648	0.505355	0.577111	0.606109	0.57851	0.535083	0.525857	0.596484	0.677516	0.594148	0.559936	0.583839	0.517822	0.542261	0.498404
cg12887840	0.714728	0.675326	0.620354	0.672285	0.760511	0.663999	0.601547	0.743514	0.660851	0.67137	0.578238	0.623952	0.624986	0.563186	0.561069	0.566372	0.518256	0.678726	0.549868	0.585206	0.627119	0.679776	0.693784	0.63004	0.650172	0.648556	0.58505	0.742459	0.724194	0.699476	0.658666	0.653456	0.472023	0.683395	0.693136	0.546805	0.735592	0.725584	0.751625	0.632797	0.610592	0.809957	0.704422	0.620031	0.641332	0.657429	0.683015	0.520534	0.633745
cg12901917	0.594144	0.529429	0.448064	0.538719	0.541261	0.553533	0.499119	0.505929	0.533991	0.490781	0.413949	0.523693	0.49994	0.464222	0.408066	0.418223	0.392813	0.502185	0.453991	0.466958	0.473077	0.613259	0.597712	0.534347	0.428668	0.519387	0.444963	0.519111	0.566063	0.599325	0.493973	0.585214	0.413828	0.537778	0.550091	0.373561	0.551695	0.608026	0.548265	0.382098	0.492942	0.617013	0.65332	0.494784	0.485705	0.48444	0.493315	0.419252	0.48529
cg12923994	0.825679	0.887944	0.802783	0.713432	0.772113	0.868146	0.789659	0.826631	0.809498	0.818628	0.832982	0.859906	0.874688	0.859848	0.704964	0.865302	0.793551	0.899921	0.841807	0.937843	0.779665	0.880768	0.856893	0.785926	0.880787	0.779274	0.880051	0.781034	0.830714	0.788887	0.778997	0.898366	0.869957	0.766383	0.949572	0.905712	0.818785	0.779737	0.756234	0.789002	0.807172	0.847541	0.87794	0.788952	0.808417	0.886001	0.844847	0.704865	0.788056
cg12967384	0.710023	0.832567	0.720217	0.703094	0.699808	0.615729	0.827897	0.795217	0.843637	0.640062	0.730988	0.799521	0.876835	0.749784	0.692446	0.775162	0.76832	0.780327	0.594948	0.855054	0.674454	0.765543	0.819676	0.865133	0.838681	0.871401	0.75229	0.792377	0.829586	0.791766	0.630289	0.70213	0.801269	0.774734	0.793981	0.759361	0.750667	0.810762	0.846545	0.685911	0.794879	0.879813	0.830578	0.777565	0.824965	0.8481	0.813479	0.800878	0.834794
cg13039539	0.725136	0.61318	0.572625	0.688184	0.577163	0.689461	0.606317	0.616809	0.630498	0.699169	0.500145	0.607312	0.592239	0.582063	0.430113	0.493862	0.442767	0.54108	0.595846	0.526091	0.603387	0.6875	0.593728	0.615873	0.543007	0.579994	0.512871	0.645151	0.621391	0.631454	0.579693	0.684944	0.483469	0.64189	0.636977	0.446846	0.645302	0.627204	0.624986	0.632326	0.625636	0.713152	0.726202	0.617247	0.515447	0.595031	0.554586	0.463058	0.506841
cg13063274	0.361138	0.320539	0.26518	0.331289	0.310386	0.315038	0.291279	0.300671	0.370395	0.330558	0.218972	0.326031	0.304071	0.227795	0.221808	0.241395	0.194785	0.228986	0.250931	0.261716	0.278299	0.447667	0.322361	0.273927	0.259851	0.295208	0.300818	0.364157	0.375591	0.369179	0.330723	0.304057	0.21238	0.367154	0.321257	0.199758	0.343484	0.353169	0.390661	0.275923	0.274738	0.513389	0.465928	0.352748	0.254651	0.289608	0.294478	0.22067	0.25138
cg13156411	0.853912	0.696821	0.706219	0.703949	0.703936	0.763258	0.673627	0.710163	0.792753	0.697493	0.564976	0.652596	0.661794	0.634279	0.541757	0.662176	0.604433	0.598935	0.659255	0.60946	0.716269	0.734816	0.620172	0.678727	0.661528	0.643303	0.681512	0.749136	0.800524	0.714136	0.689623	0.749542	0.601541	0.753789	0.683266	0.503471	0.75077	0.726734	0.76966	0.7469	0.674068	0.845009	0.760593	0.774363	0.693799	0.619143	0.68943	0.529074	0.657753
cg13209154	0.548127	0.502489	0.41287	0.542306	0.484638	0.499743	0.474649	0.504546	0.521014	0.485183	0.396812	0.456591	0.489431	0.434023	0.346409	0.389628	0.356228	0.411141	0.48067	0.415841	0.46335	0.590395	0.521337	0.466255	0.41159	0.468403	0.449974	0.468722	0.530802	0.554565	0.489309	0.534584	0.397699	0.526244	0.541869	0.381832	0.517305	0.559848	0.503229	0.389927	0.456871	0.633936	0.663166	0.471951	0.45708	0.483586	0.421646	0.359866	0.408674
cg13209335	0.592789	0.5284	0.45632	0.526186	0.531781	0.524562	0.49418	0.521181	0.51916	0.478061	0.370525	0.483569	0.492644	0.464976	0.378737	0.416912	0.367097	0.457819	0.439567	0.434093	0.508958	0.580235	0.51868	0.5117	0.479778	0.503611	0.390638	0.54075	0.589909	0.572408	0.471782	0.563272	0.438349	0.519123	0.531946	0.324622	0.560519	0.562312	0.571927	0.425372	0.504354	0.634949	0.632949	0.490619	0.513135	0.475045	0.502587	0.381295	0.457828
cg13221086	0.757469	0.760361	0.715941	0.727873	0.745214	0.763745	0.738733	0.77704	0.688075	0.761449	0.560307	0.698211	0.743123	0.624973	0.646691	0.702646	0.687045	0.659277	0.692098	0.702006	0.715555	0.723267	0.716831	0.664121	0.626576	0.665009	0.607416	0.784195	0.666667	0.807628	0.733254	0.726396	0.611646	0.782853	0.819194	0.707899	0.761323	0.737763	0.696318	0.693058	0.651912	0.72941	0.738568	0.685124	0.693823	0.561638	0.705087	0.573431	0.752744
cg13332143	0.727171	0.590328	0.652645	0.702279	0.637358	0.74755	0.593059	0.651432	0.263975	0.630237	0.480331	0.583316	0.588308	0.617756	0.472209	0.581909		0.553658	0.556962	0.564356	0.698528	0.651919	0.546477	0.641062	0.568839	0.620199	0.501351	0.682826	0.762337	0.681784	0.517625	0.670142	0.548257	0.69006	0.633917	0.447151	0.717804	0.679516	0.690826	0.644671	0.618909	0.708909	0.699127	0.731794	0.662166	0.584006	0.647661	0.459408	0.588404
cg13405636	0.596954	0.607465	0.526961	0.608496	0.614816	0.596997	0.603149	0.609767	0.566921	0.633863	0.51173	0.620892	0.602694	0.516942	0.50676	0.51314	0.546936	0.555298	0.513144	0.558745	0.551743	0.668351	0.643589	0.593083	0.545854	0.619978	0.540576	0.644625	0.615531	0.660696	0.589623	0.622062	0.526191	0.636665	0.652283	0.51243	0.628533	0.67508	0.624715	0.471656	0.563766	0.666601	0.654953	0.572381	0.573443	0.562434	0.605411	0.483541	0.611665
cg13415371	0.761144	0.765702	0.772629	0.821226	0.812973	0.77425	0.809201	0.814484	0.823051	0.816205	0.678523	0.719487	0.690229	0.652276	0.776983	0.766848	0.804275	0.735511	0.750602	0.78988	0.779154	0.818167	0.745073	0.722896	0.781147	0.836935	0.71336	0.810193	0.822306	0.816546	0.809341	0.792934	0.718277	0.838006	0.816827	0.742057	0.823583	0.799753	0.813145	0.756331	0.794146	0.851776	0.791469	0.812164	0.794144	0.6875	0.789721	0.697267	0.806657
cg13437635	0.776044	0.7295	0.629394	0.741203	0.727491	0.761364	0.729592	0.726631	0.774493	0.720377	0.654426	0.693594	0.672004	0.665041	0.580529	0.620826	0.630429	0.616854	0.671907	0.680256	0.669162	0.807108	0.695753	0.668937	0.685905	0.707921	0.698426	0.757629	0.782114	0.775988	0.697354	0.74901	0.622188	0.7357	0.750984	0.598346	0.746058	0.777294	0.74989	0.723259	0.728606	0.826772	0.791718	0.708566	0.723208	0.680174	0.692308	0.623804	0.677541
cg13445251	0.647111	0.670779	0.603213	0.650949	0.704534	0.631989	0.656089	0.696306	0.721476	0.65518	0.55395	0.678407	0.635814	0.618859	0.574928	0.613506	0.616865	0.61844	0.542859	0.626203	0.611856	0.727259	0.69865	0.706451	0.63214	0.683857	0.600746	0.708905	0.713296	0.724432	0.648236	0.676497	0.619934	0.69838	0.759331	0.562079	0.690097	0.709701	0.730082	0.601031	0.634193	0.816372	0.718061	0.639475	0.700108	0.679658	0.710542	0.559068	0.710214
cg13452961	0.764553	0.611689	0.513989	0.673908	0.625372	0.639178	0.620733	0.50346	0.587021	0.579796	0.550689	0.454489	0.493518	0.413774	0.482026	0.495443	0.456664	0.453712	0.558123	0.520827	0.626239	0.693748	0.622288	0.466721	0.433962	0.616159	0.481374	0.5627	0.621435	0.564973	0.550023	0.622393	0.412128	0.73478	0.585219	0.449055	0.647256	0.590961	0.633792	0.566107	0.561804	0.479095	0.436408	0.53442	0.550124	0.436856	0.536164	0.396063	0.632565
cg13474090	0.676497	0.611788	0.549452	0.589362	0.656074	0.640108	0.627389	0.584151	0.60611	0.609529	0.488527	0.678914	0.647196	0.52071	0.499	0.52403	0.419908	0.524369	0.466019	0.55979	0.537092	0.810675	0.611262	0.587608	0.483857	0.554236	0.521312	0.607325	0.620128	0.683801	0.650038	0.606308	0.450914	0.540058	0.626923	0.436439	0.602357	0.646276	0.615331	0.450682	0.532886	0.785218	0.684343	0.611962	0.523082	0.51615	0.599787	0.44523	0.520746
cg13476800	0.648649	0.479616	0.477207	0.584469	0.552882	0.593338	0.550645	0.575243	0.497053	0.539397	0.51988	0.552543	0.501386	0.466453	0.489791	0.459392	0.444444	0.485056	0.514647	0.480807	0.535688	0.644647	0.698086	0.522949	0.511731	0.554054	0.550273	0.538623	0.596692	0.628734	0.519163	0.633027	0.40535	0.566208	0.607953	0.50858	0.576917	0.57898	0.601694	0.442798	0.481156	0.671605	0.661196	0.494841	0.488634	0.530793	0.509287	0.395312	0.49835
cg13485721	0.644155	0.698524	0.652556	0.692564	0.703861	0.811317	0.685922	0.681077	0.763794	0.711941	0.594025	0.724693	0.748133	0.77125	0.569632	0.652314	0.536614	0.683502	0.60114	0.637896	0.725053	0.812479	0.668912	0.726472	0.686431	0.604958	0.665326	0.642565	0.733725	0.681515	0.524572	0.745318	0.670642	0.681458	0.679825	0.6381	0.668948	0.69225	0.671926	0.694932	0.627001	0.71842	0.754102	0.786769	0.640063	0.710884	0.615302	0.669203	0.542564
cg13500715	0.776357	0.798501	0.689056	0.724599	0.776993	0.709263	0.702403	0.728161	0.733736	0.725807	0.600517	0.713804	0.705341	0.603168	0.671646	0.643816	0.68161	0.685071	0.685647	0.689477	0.710879	0.784	0.733936	0.68637	0.632695	0.754752	0.690219	0.718588	0.733545	0.764681	0.752496	0.751347	0.699278	0.73486	0.78181	0.670602	0.703535	0.754144	0.731355	0.676902	0.700441	0.81421	0.816057	0.714574	0.711235	0.649109	0.697308	0.634065	0.715533
cg13525071	0.376186	0.336219	0.368466	0.397815	0.438106	0.397909	0.391907	0.393297	0.410316	0.44475	0.420256	0.446581	0.434699	0.467511	0.308557	0.401093	0.332511	0.412934	0.34226	0.433256	0.423897	0.49263	0.357996	0.517586	0.390324	0.354162	0.443745	0.468999	0.394966	0.448195	0.363438	0.438895	0.393342	0.398858	0.404055	0.389703	0.425988	0.44909	0.422209	0.35759	0.32407	0.473228	0.506156	0.44369	0.327729	0.448107	0.381569	0.357258	0.332658
cg13546514	0.439806	0.351902	0.264723		0.275862	0.321274	0.372257	0.367388	0.383016	0.392846	0.307734	0.300791	0.370119	0.287116	0.190557	0.255487	0.25	0.25784	0.279639	0.325459	0.310354	0.564477	0.321711	0.309366	0.274364	0.276565	0.273579	0.381432	0.363961	0.396366	0.383743	0.405753	0.28209	0.362073	0.31148	0.236088	0.285006	0.39726	0.375175	0.294757	0.27494	0.602871	0.52504	0.392286	0.268657	0.359368	0.345614	0.233482	0.233753
cg13595739	0.721831	0.627965	0.574891	0.626759	0.594052	0.641646	0.528929	0.57545	0.621762	0.588922	0.528822	0.577818	0.557807	0.480155	0.434774	0.458934	0.381524	0.500879	0.481519	0.531922	0.572581	0.685975	0.571495	0.543787	0.49841	0.540933	0.511181	0.609203	0.611187	0.623564	0.609658	0.6	0.49491	0.647585	0.581053	0.41202	0.641744	0.565849	0.643937	0.566275	0.563034	0.719919	0.735909	0.564848	0.521068	0.508375	0.500405	0.403114	0.474215
cg13599596	0.770497	0.65519	0.713643	0.716487	0.714	0.729948	0.659479	0.677231	0.709546	0.715438	0.575666	0.657633	0.656863	0.697917	0.506272	0.572413	0.564868	0.587045	0.668245	0.613628	0.666667	0.772654	0.685409	0.677161	0.614194	0.662885	0.639251	0.659361	0.772263	0.715012	0.676471	0.714774	0.553987	0.732687	0.690512	0.526962	0.691205	0.722604	0.709446	0.713594	0.675055	0.779914	0.782857	0.7639	0.670316	0.645255	0.668029	0.511142	0.67616
cg13606025	0.58257	0.547338	0.433767	0.4604	0.525256	0.498613	0.48419	0.501514	0.45742	0.482222	0.424315	0.437258	0.459847	0.419523	0.372007	0.464021	0.342867	0.412373	0.380623	0.387795	0.468506	0.608211	0.555338	0.464266	0.443812	0.43444	0.428738	0.519861	0.512498	0.602916	0.455148	0.492005	0.406227	0.492789	0.5656	0.410123	0.52968	0.598705	0.52065	0.367202	0.482839	0.566065	0.603961	0.452242	0.468336	0.520051	0.494063	0.352167	0.430406
cg13660477	0.436351	0.375835	0.335464	0.394118	0.384955	0.373356	0.352507	0.380295	0.379726	0.396255	0.271762	0.335202	0.335211	0.282905	0.271779	0.316489	0.264178	0.295645	0.293416	0.306546	0.349654	0.483382	0.321247	0.388234	0.312436	0.360066	0.275436	0.42797	0.400682	0.403927	0.376955	0.394515	0.292402	0.40461	0.398755	0.248176	0.386653	0.428913	0.452785	0.312076	0.351009	0.477014	0.477945	0.399923	0.356065	0.312158	0.346946	0.277889	0.333612
cg13662225	0.835208	0.692485	0.667553	0.697855	0.709178	0.8079	0.661747	0.671053	0.763368	0.674866	0.545473	0.667914	0.652923	0.597148	0.511464	0.620579	0.558869	0.54004	0.630881	0.615967	0.709416	0.689891	0.632377	0.606278	0.615424	0.624836	0.659333	0.711906	0.778896	0.723171	0.619185	0.73713	0.571878	0.704793	0.695066	0.508953	0.753647	0.716055	0.705419	0.70334	0.661019	0.800499	0.754305	0.752997	0.65111	0.564061	0.649131	0.52112	0.586
cg13668495	0.757388	0.619164	0.590655	0.641369	0.658491	0.650215	0.617567	0.562853	0.603324	0.623594	0.51349	0.575499	0.584657	0.490348	0.515107	0.512879	0.479418	0.585102	0.568193	0.515846	0.546405	0.649648	0.660449	0.562398	0.515115	0.623119	0.579352	0.607856	0.561589	0.671671	0.69476	0.66719	0.53187	0.613669	0.618621	0.496895	0.63857	0.664632	0.595858	0.497667	0.585654	0.728948	0.656856	0.55802	0.557959	0.523728	0.587573	0.459389	0.532949
cg13670306	0.549332	0.550111	0.528877	0.587324	0.567604	0.525447	0.501426	0.525314	0.50892	0.516308	0.395833	0.476838	0.492169	0.384519	0.520086	0.449593	0.481935	0.35432	0.451168	0.436408	0.526263	0.507042	0.546414	0.417119	0.437536	0.605058	0.425609	0.561774	0.498779	0.522816	0.459316	0.465107	0.384272	0.522727	0.575364	0.371052	0.550332	0.466884	0.496273	0.480135	0.601062	0.526539	0.399368	0.450475	0.535808	0.372177	0.556931	0.395161	0.612012
cg13685139	0.620775	0.678416	0.561367	0.610824	0.642304	0.615934	0.559038	0.617856	0.62079	0.593669	0.522519	0.550238	0.617504	0.589156	0.448533	0.498116	0.488002	0.540496	0.467452	0.513822	0.590006	0.675779	0.571934	0.623344	0.536591	0.593627	0.48295	0.643998	0.667873	0.628788	0.594656	0.663958	0.485158	0.632402	0.612393	0.444613	0.6039	0.683135	0.61482	0.509287	0.531223	0.704458	0.698198	0.56702	0.547845	0.530687	0.49535	0.501607	0.541306
cg13692416	0.595045	0.495711	0.468568	0.514135	0.484246	0.537231	0.476728	0.468926	0.524379	0.497031	0.370916	0.409247	0.405458	0.395502	0.360382	0.395006	0.375499	0.328327	0.468754	0.404891	0.461024	0.507061	0.465347	0.392536	0.403034	0.437173	0.49053	0.491848	0.517698	0.532959	0.501167	0.527416	0.338548	0.486045	0.485174	0.347883	0.492564	0.496051	0.482816	0.4769	0.504492	0.572863	0.518941	0.495783	0.486515	0.367341	0.415324	0.335545	0.439407
cg13703253	0.689941	0.587979	0.602241	0.662843	0.677741	0.694604	0.626072	0.651664	0.677737	0.610001	0.442128	0.592768	0.57125	0.551029	0.46459	0.519592	0.485642	0.494423	0.557793	0.557132	0.582438	0.705705	0.535997	0.666558	0.553495	0.604847	0.471574	0.679294	0.658892	0.634651	0.652749	0.5997	0.605875	0.708001	0.707176	0.503408	0.701626	0.681987	0.658513	0.600331	0.613018	0.741814	0.704134	0.618989	0.626832	0.529998	0.655198	0.50923	0.65084
cg13725579	0.787344	0.62217	0.742201	0.629438	0.609337	0.73098	0.619404	0.604261	0.684022	0.723576	0.587934	0.668868	0.697428	0.646916	0.602608	0.676039	0.53086	0.667074	0.685415	0.642685	0.660798	0.64902	0.469872	0.676714	0.645745	0.642606	0.378388	0.748844	0.651486	0.652529	0.698499	0.694513	0.573865	0.705038	0.507306	0.548632	0.733369	0.678057	0.708174	0.708964	0.575866	0.731413	0.729204	0.668528	0.575738	0.635276	0.660618	0.601786	0.607896
cg13726644	0.821846	0.806326	0.7404	0.789989	0.814157	0.832091	0.764891	0.734225	0.80859	0.708072	0.676798	0.856269	0.759956	0.706401	0.60488	0.680974	0.632599	0.677943	0.734391	0.741478	0.745456	0.79794	0.715013	0.761142	0.691208	0.798187	0.767502	0.749304	0.802243	0.797268	0.667099	0.759586	0.626084	0.782777	0.778352	0.595779	0.766173	0.816258	0.78968	0.698236	0.755137	0.826641	0.827169	0.800782	0.776055	0.71538	0.848221	0.645379	0.769567
cg13794839	0.806019	0.699733	0.718949	0.695757	0.657546	0.806815	0.67639	0.698574	0.747092	0.730232	0.601483	0.641119	0.670717	0.632319	0.497383	0.642601	0.572254	0.550481	0.698623	0.595702	0.729734	0.734561	0.676465	0.679119	0.613408	0.670658	0.618175	0.672614	0.783016	0.713121	0.604514	0.795095	0.576574	0.80927	0.692391	0.527872	0.731965	0.703388	0.716538	0.691031	0.645003	0.778745	0.761516	0.719326	0.688866	0.601389	0.640796	0.530853	0.650956
cg13831216	0.695404	0.741086	0.570345	0.631116	0.698929	0.605577	0.600727	0.62722	0.636304	0.675086	0.547031	0.659511	0.655012	0.557288	0.557995	0.54896	0.527488	0.537937	0.57208	0.53523	0.589428	0.680752	0.717672	0.62158	0.584832	0.658779	0.565952	0.705322	0.708566	0.703241	0.665057	0.62303	0.565153	0.661769	0.701639	0.562913	0.71118	0.656036	0.671686	0.543146	0.612073	0.760162	0.748858	0.62244	0.59983	0.571541	0.611545	0.543428	0.577955
cg13858127	0.339604	0.189419	0.35777	0.286878	0.281124	0.382454	0.283516	0.274593	0.316208	0.288231	0.267061		0.313759	0.351154	0.200344	0.345929	0.273667	0.266158	0.318137	0.313382	0.374475	0.419841	0.259866	0.364267	0.28068	0.261907	0.228254	0.330529	0.325713	0.276278	0.265069	0.324918	0.268078	0.311215	0.262457	0.284519	0.277883	0.310406	0.399203	0.28722	0.267171	0.382412	0.40707	0.387819	0.256683	0.366953	0.294206	0.295265	0.2416
cg13876604	0.585979	0.548814	0.557688	0.556647	0.555453	0.598311	0.555197	0.590015	0.6859	0.574048	0.478574	0.600662	0.636693	0.599575	0.53247	0.57346	0.660169	0.648005	0.599417	0.526633	0.510859	0.640544	0.681981	0.614341	0.610855	0.517383	0.514367	0.596751	0.689871	0.485174	0.501776	0.56466	0.510662	0.559143	0.632996	0.509613	0.597148	0.538992	0.61502	0.505285	0.560016	0.616986	0.592343	0.625377	0.598186	0.596304	0.526342	0.513721	0.579753
cg13883904	0.836041	0.778868	0.843128	0.808088	0.783534	0.846197	0.728414	0.806155	0.833358	0.870146	0.779674	0.822148	0.824343	0.815263	0.843823	0.826071	0.737936	0.873884	0.850635	0.805928	0.832835	0.817506	0.631241	0.864529	0.800082	0.811667	0.770015	0.822748	0.77515	0.791658	0.850771	0.736494	0.853182	0.851573	0.853676	0.828418	0.851302	0.785415	0.81977	0.817141	0.758032	0.890132	0.869438	0.789979	0.766764	0.846839	0.800643	0.758335	0.695793
cg13927669	0.628072	0.605514	0.518205	0.568669	0.603343	0.571023	0.541393	0.582806	0.600151	0.564201	0.434651	0.503536	0.513772	0.494908	0.441234	0.484442	0.376944	0.472751	0.502141	0.503027	0.547888	0.611421	0.540034	0.534265	0.504634	0.516607	0.522267	0.554489	0.664062	0.621483	0.559954	0.600355	0.469907	0.572743	0.574753	0.414492	0.620458	0.585814	0.607917	0.47943	0.577061	0.631155	0.638509	0.587542	0.597944	0.48893	0.678351	0.408813	0.485084
cg13936452	0.51984	0.601573	0.688822	0.602146	0.676688	0.576532	0.652145	0.643208	0.60441	0.594857	0.608927	0.577636	0.611579	0.629228	0.689104	0.704595	0.732912	0.668592	0.562374	0.634962	0.628877	0.6433	0.639681	0.628897	0.644142	0.705002	0.630256	0.636695	0.687208	0.610688	0.621795	0.594626	0.638995	0.65206	0.67588	0.624961	0.657854	0.602725	0.646854	0.659192	0.666741	0.63878	0.550943	0.663569	0.671727	0.592042	0.707596	0.572652	0.697227
cg14006373	0.860519	0.714639	0.697701	0.718287	0.689066	0.77652	0.666792	0.737781	0.740023	0.680974	0.648423	0.709616	0.683287	0.660399	0.571655	0.639317	0.603175	0.583401	0.694612	0.634403	0.741157	0.732061	0.648335	0.671865	0.63502	0.682905	0.716878	0.715664	0.743793	0.726535	0.73793	0.791217	0.553698	0.765811	0.693199	0.554204	0.737303	0.709476	0.72564	0.732214	0.69428	0.805635	0.757189	0.734621	0.697464	0.635979	0.660519	0.549861	0.659799
cg14028447	0.821453	0.903601	0.767603	0.797592	0.722134	0.756119	0.768389	0.802901	0.77172	0.802389	0.672122	0.691382	0.784939	0.648285	0.662786	0.756405	0.685762	0.673332	0.662201	0.724169	0.799388	0.814608	0.803336	0.685182	0.689239	0.742052	0.777366	0.732501	0.791687	0.743723	0.704206	0.758094	0.655813	0.82575	0.85956	0.681453	0.762225	0.733166	0.768795	0.741749	0.742716	0.815982	0.758694	0.78094	0.70118	0.716094	0.751039	0.611422	0.765638
cg14063654	0.714514	0.638894	0.489171	0.5481	0.539039	0.579451	0.533856	0.551532	0.598655	0.543555	0.456721	0.557321	0.532699	0.483579	0.41654	0.475148	0.478455	0.507901	0.492176	0.498199	0.531606	0.650141	0.586558	0.565114	0.481333	0.569867	0.500475	0.579968	0.598629	0.645462	0.583377	0.594139	0.439414	0.587522	0.599156	0.463228	0.558228	0.620722	0.587921	0.513617	0.515143	0.741235	0.686204	0.508705	0.52604	0.515385	0.561293	0.463674	0.475571
cg14078070	0.530013	0.54995	0.479415	0.53539	0.559754	0.571456	0.520952	0.50472	0.492074	0.48988	0.38276	0.487692	0.52653	0.448182	0.392767	0.442472	0.394553	0.462807	0.398587	0.43656	0.49219	0.557257	0.467256	0.532595	0.428835	0.532245	0.473453	0.549497	0.575093	0.578053	0.485329	0.495435	0.41954	0.524067	0.545751	0.360732	0.548797	0.576381	0.504721	0.440285	0.478359	0.619163	0.593536	0.492042	0.503235	0.473068	0.519068	0.381079	0.49482
cg14085017	0.519111	0.537124	0.561131	0.606376	0.709903	0.50853	0.555616	0.543506	0.590153	0.578162	0.444994	0.489541	0.529438	0.398343	0.54852	0.485114	0.540914	0.477755	0.359402	0.482071	0.568436	0.592877	0.524839	0.493188	0.460946	0.667641	0.34876	0.657815	0.570571	0.597919	0.616729	0.388749	0.47781	0.610407	0.627081	0.449521	0.608607	0.566753	0.597496	0.527038	0.537172	0.70762	0.505755	0.52136	0.631393	0.426567	0.650969	0.451797	0.605348
cg14102434	0.584592	0.62471	0.529783	0.677728	0.620501	0.643014	0.608809	0.583068	0.636026	0.597215	0.605553	0.640594	0.606139	0.566829	0.447141	0.463185	0.492338	0.524529	0.536625	0.597928	0.576342	0.755358	0.513072	0.632911	0.563623	0.594353	0.398301	0.568589	0.61588	0.686164	0.612518	0.647771	0.481649	0.650167	0.654141	0.52278	0.629124	0.642314	0.649746	0.571568	0.590116	0.660942	0.736124	0.58499	0.54428	0.609562	0.585402	0.436149	0.48195
cg14115785	0.859044	0.706352	0.758812	0.787676	0.734621	0.854155	0.77376	0.736146	0.793381	0.75993	0.688607	0.758061	0.746145	0.697074	0.618898	0.70978	0.698493	0.654532	0.739596	0.710524	0.786626	0.817896	0.761278	0.721181	0.719302	0.762744	0.730125	0.800449	0.831237	0.821724	0.70387	0.807589	0.648191	0.810368	0.766117	0.643423	0.772923	0.801681	0.7998	0.779036	0.760231	0.824062	0.818651	0.780612	0.748001	0.705195	0.744324	0.627858	0.737938
cg14139051	0.445171	0.377693	0.29084	0.30509	0.32983	0.399566	0.352205	0.323989	0.369644	0.357056	0.279879	0.316628	0.342942	0.2951	0.282075	0.268425	0.249786	0.27837	0.28284	0.265327	0.339416	0.441837	0.333268	0.288531	0.284611	0.365783	0.352101	0.415159	0.370788	0.44147	0.336659	0.374709	0.245898	0.35808	0.371815	0.265492	0.323757	0.42338	0.390332	0.271318	0.297555	0.477857	0.503772	0.353067	0.313117	0.300634	0.333603	0.191804	0.263534
cg14178352	0.721891	0.708168	0.689436	0.718683	0.725934	0.730495	0.73722	0.682441	0.715112	0.714286	0.592281	0.710518	0.664029	0.617103	0.555004	0.706467	0.545497	0.594385	0.574005	0.637077	0.668122	0.746808	0.729839	0.713281	0.632554	0.723153	0.647902	0.73643	0.687137	0.735382	0.700241	0.745162	0.580418	0.67718	0.796527	0.5612	0.778427	0.700245	0.717202	0.652778	0.673849	0.773725	0.778046	0.708649	0.680038	0.637598	0.646505	0.569333	0.628207
cg14202937	0.522204	0.451634	0.386916	0.484205	0.454924	0.442372	0.416856	0.444795	0.481512	0.46237	0.301202	0.408068	0.427616	0.394475	0.325043	0.351744	0.31477	0.380984	0.351074	0.322755	0.402525	0.498287	0.425508	0.436053	0.380909	0.430877	0.3673	0.479278	0.480851	0.488152	0.430082	0.455778	0.381886	0.48868	0.470407	0.321675	0.476332	0.531907	0.508285	0.358527	0.406	0.538663	0.565865	0.41594	0.423283	0.392389	0.416076	0.307252	0.395259
cg14221831	0.56815	0.50587	0.440707	0.510347	0.503765	0.509919	0.460584	0.48325	0.517895	0.486598	0.361807	0.448261	0.454075	0.412796	0.339651	0.382547	0.319464	0.420973	0.391195	0.420936	0.457954	0.557982	0.457236	0.485378	0.428413	0.499797	0.406699	0.513868	0.548426	0.51907	0.501827	0.501073	0.381919	0.51452	0.505499	0.317943	0.48894	0.537185	0.530399	0.442403	0.440756	0.654816	0.622727	0.464998	0.442547	0.457477	0.458904	0.343846	0.427443
cg14287788	0.872499	0.780693	0.737748	0.815098	0.767109	0.8475	0.772306	0.793391	0.79005	0.794817	0.687909	0.725812	0.75764	0.760726	0.634729	0.713513	0.714507	0.678445	0.788084	0.715705	0.797664	0.828866	0.765325	0.750096	0.738679	0.723456	0.771612	0.806336	0.842148	0.844037	0.769231	0.860732	0.686958	0.836077	0.787863	0.660574	0.805792	0.819405	0.803155	0.825296	0.777748	0.85087	0.847371	0.827487	0.77112	0.71978	0.725352	0.67202	0.712257
cg14309916	0.685762	0.64476	0.629989	0.626023	0.636131	0.697389	0.593286	0.642985	0.640769	0.613962	0.466954	0.606204	0.65037	0.535639	0.480671	0.589346	0.481023	0.553304	0.534148	0.50862	0.628786	0.664119	0.622051	0.645562	0.513553	0.60919	0.491661	0.672092	0.694114	0.683235	0.595326	0.61913	0.556099	0.701032	0.652051	0.479636	0.664046	0.703622	0.712764	0.567489	0.578394	0.728708	0.725426	0.667323	0.616734	0.57958	0.636146	0.486258	0.591583
cg14350114	0.784205	0.688131	0.565309	0.674759	0.690296	0.73452	0.664785	0.562779	0.679415	0.640806	0.577072	0.634048	0.641187	0.54357	0.534903	0.512603	0.529873	0.575313	0.613116	0.556142	0.58655	0.703704	0.655177	0.625039	0.569726	0.625021	0.679318	0.674211	0.693408	0.72376	0.714187	0.737361	0.556969	0.674887	0.681114	0.561432	0.701588	0.708366	0.619129	0.636199	0.599097	0.806968	0.706251	0.623625	0.597315	0.577504	0.594249	0.492225	0.564958
cg14353573	0.476168	0.434054	0.360629	0.428004	0.456605	0.463651		0.432268	0.304262	0.457452	0.397792	0.39846	0.386241	0.350489	0.278726	0.292674	0.302669	0.341517	0.300147	0.31723	0.343796	0.524358	0.417342	0.390797	0.362217	0.398954	0.351197	0.482015	0.494249	0.499846	0.408188	0.424537	0.305059	0.451179	0.444132	0.32879	0.443982	0.494942	0.469072	0.346119	0.374177	0.554897	0.555819	0.412116	0.377354	0.414024	0.392304	0.294817	0.373609
cg14369273	0.730972	0.799766	0.616442	0.745583	0.7773	0.733228	0.734721	0.663992	0.671634	0.685137	0.57183	0.683237	0.669578	0.700731	0.615592	0.59637	0.620345	0.655761	0.601792	0.645941	0.638693	0.737022	0.68279	0.702395	0.646249	0.750186	0.650115	0.716133	0.763104	0.750022	0.683543	0.716126	0.563038	0.668611	0.722237	0.552685	0.755056	0.766357	0.727658	0.567311	0.692923	0.81135	0.799972	0.6695	0.731225	0.605205	0.729757	0.590277	0.710696
cg14385804	0.563028	0.573801	0.446646	0.538509	0.521208	0.593006	0.540885	0.516681	0.52073	0.51593	0.45224	0.506849	0.49935	0.437478	0.400428	0.407126	0.404807	0.44443	0.480432	0.479439	0.447165	0.608608	0.638898	0.446499	0.481642	0.537532	0.443076	0.528103	0.525367	0.633783	0.540683	0.560018	0.390767	0.51665	0.566575	0.397333	0.528143	0.615681	0.507647	0.421661	0.471363	0.585252	0.643493	0.444499	0.472611	0.469847	0.493902	0.421249	0.431609
cg14388466	0.841409	0.807156	0.728582	0.743792	0.774063	0.780802	0.727307	0.762865	0.754032	0.785315	0.616516	0.757143	0.770164	0.663532	0.70355	0.679469	0.725931	0.719803	0.679461	0.74736	0.769511	0.816462	0.781989	0.685441	0.700359	0.718531	0.713744	0.802607	0.760004	0.811688	0.812241	0.83283	0.655998	0.780279	0.846298	0.702521	0.762861	0.793062	0.747584	0.686916	0.727016	0.79852	0.776509	0.701408	0.727182	0.719027	0.718112	0.605387	0.754078
cg14396328	0.74677	0.627462	0.741573	0.650585	0.695395	0.744024	0.648869	0.604609	0.669576	0.645671	0.500563	0.664899	0.66809	0.567213	0.540438	0.609695	0.432832	0.614167	0.599822	0.655418	0.592616	0.717396	0.649034	0.663146	0.520302	0.674474	0.457055	0.645955	0.634988	0.682036	0.64623	0.720748	0.585227	0.712405	0.622124	0.491348	0.680997	0.657176	0.699299	0.613491	0.614132	0.737368	0.679788	0.64094	0.557939	0.564308	0.618724	0.513932	0.665828
cg14415914	0.651651	0.508253	0.543814	0.565997	0.577309	0.64041	0.517719	0.516498	0.581144	0.54794	0.402137	0.516083	0.546738	0.500782	0.389462	0.445004	0.431711	0.461671	0.485592	0.464949	0.572966	0.583998	0.620844	0.541174	0.474053	0.522162	0.474299	0.597394	0.612893	0.608599	0.532247	0.602383	0.433402	0.603145	0.52771	0.389153	0.606938	0.568393	0.580853	0.551435	0.488957	0.664029	0.651081	0.585506	0.521686	0.468027	0.518562	0.406531	0.476876
cg14462485	0.584596	0.516975	0.558471	0.50309	0.590161	0.616268	0.587388	0.534784	0.557018	0.569964	0.506301	0.604901	0.602903	0.581205	0.505042	0.525078	0.546762	0.552447	0.539081	0.515788	0.560375	0.584623	0.447149	0.591381	0.557186	0.55927	0.563768	0.62029	0.574994	0.54701	0.542131	0.585581	0.542382	0.544739	0.547872	0.528232	0.567409	0.56082	0.589671	0.553619	0.507629	0.62773	0.610603	0.55276	0.52008	0.625153	0.53144	0.524664	0.510757
cg14468513	0.818223	0.72704	0.765908	0.763098	0.791563	0.854427	0.791442	0.811004	0.850254	0.785379	0.700496	0.796944	0.779809	0.796306	0.689858	0.810614	0.743355	0.761876	0.827022	0.771939	0.813794	0.826814	0.723203	0.882176	0.839875	0.762554	0.747315	0.786041	0.832961	0.787337	0.779968	0.83037	0.784244	0.793806	0.734693	0.722648	0.836877	0.822038	0.792888	0.863429	0.768974	0.828399	0.850829	0.863896	0.77959	0.756567	0.764118	0.786941	0.741628
cg14501977	0.842023	0.795794	0.683475	0.676367	0.727895	0.782293	0.763427	0.675693	0.702574	0.730125	0.548599	0.746165	0.739959	0.627794	0.576104	0.613154	0.621521	0.596568	0.669183	0.630934	0.729764	0.784126	0.70805	0.674697	0.604716	0.694905	0.703942	0.73209	0.750467	0.753746	0.73827	0.757342	0.570047	0.77857	0.70417	0.530772	0.747587	0.736383	0.732369	0.631304	0.669952	0.813977	0.728891	0.730127	0.656829	0.672279	0.676471	0.593061	0.658643
cg14528751	0.609451	0.389506	0.589112	0.534289	0.389006	0.687652	0.460112	0.464466	0.510687	0.482137	0.438671	0.487161	0.496815	0.516079	0.400691	0.524798	0.431548	0.398303	0.601589	0.40005	0.564273	0.550601	0.352231	0.466188	0.512779	0.552027	0.479167	0.437561	0.55972	0.435572	0.429351	0.568338	0.433362	0.482023	0.395639	0.354196	0.577506	0.585124	0.621436	0.573931	0.463768	0.589194	0.557889	0.648657	0.409091	0.463611	0.422145	0.423841	0.385139
cg14531560	0.348539	0.321791	0.360143	0.410918	0.469002	0.416297	0.382493	0.350103	0.324811	0.393849	0.369605	0.404867	0.397505	0.360896	0.395147	0.379439	0.351199	0.346254	0.195215	0.356064	0.246954	0.392136	0.340247	0.389313	0.354398	0.396446	0.267402	0.401729	0.42392	0.357667	0.0883701	0.216793	0.371146	0.370651	0.276165	0.27939	0.396113	0.356465		0.370862	0.358049	0.42364	0.417384	0.395844	0.336233	0.334367	0.316843	0.385311	0.358629
cg14541372	0.733517	0.623117	0.626603	0.652303	0.666785	0.716213	0.655115	0.596849	0.651689	0.618092	0.519905	0.616938	0.599098	0.601395	0.472075	0.545435	0.514881	0.550717	0.542075	0.537279	0.626205	0.625177	0.590117	0.563266	0.529619	0.615311	0.541378	0.61307	0.692499	0.691316	0.633749	0.633424	0.46771	0.646515	0.622892	0.439688	0.642972	0.661839	0.619729	0.583988	0.567779	0.729214	0.704086	0.657726	0.562653	0.556184	0.610294	0.496051	0.573438
cg14541848	0.594287	0.615205	0.518456	0.599548	0.627723	0.574178	0.597229	0.635127	0.661901	0.585606	0.488031	0.619286	0.584361	0.570084	0.469258	0.51807	0.521883	0.531031	0.497505	0.556707	0.541594	0.658474	0.549604	0.575693	0.575816	0.57983	0.478561	0.652686	0.654481	0.661831	0.593327	0.568774	0.494116	0.608923	0.650709	0.449643	0.612355	0.643066	0.667191	0.574128	0.605357	0.787279	0.663833	0.584922	0.627246	0.553809	0.585345	0.445514	0.611492
cg14668747	0.0752506	0.266047	0.282895	0.180841	0.380583	0.122293	0.27756	0.199035	0.188553	0.217693	0.236842	0.322125	0.326592	0.294765	0.308853	0.372009	0.357214	0.360404	0.191387	0.315028	0.262925	0.220487	0.204076	0.335069	0.227779	0.362941	0.218387	0.275471	0.250649	0.229231	0.196219	0.165482	0.232389	0.188023	0.274871	0.274656	0.234239	0.191275	0.246344	0.213313	0.21695	0.268758	0.223102	0.216741	0.236446	0.270754	0.315163	0.239442	0.415226
cg14670629	0.548827	0.545829	0.453012	0.55001	0.513819	0.556014	0.502069	0.506752	0.629866	0.509319	0.401145	0.454749	0.460288	0.420538	0.333755	0.440365	0.425936	0.379592	0.37072	0.452985	0.483942	0.548315	0.507701	0.493636	0.44832	0.481377	0.398547	0.566116	0.559442	0.594526	0.449476	0.503777	0.364164	0.562522	0.549184	0.385063	0.587725	0.555827	0.570654	0.492907	0.507113	0.634484	0.579938	0.5535	0.485329	0.433504	0.531517	0.406209	0.481157
cg14725733	0.833471	0.793963	0.839712	0.797612	0.905374	0.852686	0.815207	0.833068	0.782343	0.830146	0.806512	0.882444	0.874953	0.868086	0.857143	0.83922	0.786895	0.889141	0.807794	0.841111	0.827453	0.894306	0.836359	0.909053	0.792226	0.869513	0.732143	0.81952	0.840145	0.82706	0.782777	0.833413	0.867812	0.831659	0.832701	0.840056	0.857099	0.814253	0.822926	0.752266	0.831256	0.786727	0.901354	0.829667	0.811948	0.908217	0.843535	0.842741	0.829782
cg14742361	0.400836	0.406774	0.339203	0.510239	0.431222	0.454899	0.442499	0.410751	0.470204	0.458425	0.373857	0.402801	0.523819	0.394143	0.331251	0.297597	0.336292	0.439481	0.358434	0.34442	0.376796	0.558628	0.510393	0.399763	0.325461	0.414944	0.335692	0.483068	0.443436	0.542436	0.405362	0.504957	0.344704	0.454796	0.472424	0.349206	0.422776	0.507554	0.453264	0.303456	0.399896	0.488341	0.56729	0.431329	0.356552	0.400616	0.402996	0.329341	0.349733
cg14762289	0.310559	0.187177	0.218043	0.276188	0.249115	0.317287	0.292469	0.244273	0.280444	0.287554	0.271475	0.245593	0.271592	0.202667	0.161424	0.219167	0.165829	0.193914	0.242179	0.218464	0.207489	0.464207	0.256393	0.243449	0.225183	0.234446	0.230383	0.29153	0.27408	0.352692	0.287066	0.297428	0.139273	0.301646	0.269456	0.204929	0.252225	0.314526	0.254736	0.230559	0.224055	0.410009	0.333848	0.29963	0.201155	0.208032	0.219584	0.186145	0.148882
cg14778235	0.419371	0.464067	0.700684	0.607337	0.643864	0.557747	0.630705	0.637164	0.587373	0.540698	0.491616	0.532453	0.499951	0.608948	0.654231	0.632201	0.700978	0.595096	0.514133	0.60328	0.660005	0.503741	0.45978	0.603038	0.576148	0.652353	0.478889	0.650411	0.620562	0.506284	0.507724	0.440277	0.585606	0.618125	0.588442	0.512339	0.567842	0.502345	0.630819	0.59236	0.58563	0.462144	0.470297	0.640807	0.655605	0.515483	0.669596	0.639311	0.715081
cg14783517	0.782097	0.720114	0.732219	0.731668	0.757233	0.747413	0.66518	0.620305	0.718392	0.674897	0.641855	0.646289	0.711155	0.642511	0.578334	0.608759	0.591944	0.639942	0.66267	0.602022	0.638422	0.743554	0.652898	0.674363	0.716611	0.67304	0.579176	0.665932	0.772424	0.721446	0.769173	0.691398	0.624131	0.763172	0.760156	0.557392	0.683241	0.716213	0.704321	0.684801	0.673596	0.784089	0.772771	0.70223	0.643034	0.657272	0.680548	0.633787	0.66871
cg14807365	0.128173	0.278175	0.280601	0.382244	0.42495	0.244667	0.335346	0.298619	0.288072	0.309129	0.166378	0.306391	0.288129	0.201261	0.241077	0.233634	0.24265	0.259634	0.133002	0.26324	0.291444	0.292561	0.210666	0.30941	0.124441	0.413667	0.176265	0.316755	0.339208	0.30465	0.300088	0.204881	0.257549	0.304543	0.274006	0.155292	0.307955	0.319656	0.295457	0.188499	0.275193	0.276353	0.253454	0.31141	0.285678	0.237408	0.294778	0.153833	0.378936
cg14807553	0.582075	0.674603	0.463461	0.570399	0.513433	0.608945	0.536281	0.549904	0.541045	0.580519	0.517835	0.704685	0.646793	0.632986	0.462905	0.492684	0.463558	0.548132	0.550388	0.56104	0.475107	0.636037	0.555398	0.683901	0.486945	0.56443	0.457096	0.544781	0.616891	0.656835	0.394299	0.600804	0.616971	0.551014	0.548257	0.604486	0.545814	0.573468	0.657248	0.426952	0.525544	0.647697	0.677473	0.604426	0.510751	0.683973	0.565521	0.527117	0.582772
cg14865284	0.550737	0.58549	0.506667	0.626367	0.597548	0.593085	0.59461	0.624412	0.591212	0.6449	0.497126	0.611832	0.623949	0.555958	0.43935	0.519215	0.454933	0.519405	0.498061	0.52	0.547106	0.669432	0.525916	0.634327	0.476652	0.550925	0.48735	0.648162	0.637986	0.623726	0.574101	0.632533	0.485061	0.648684	0.640682	0.465509	0.608787	0.645948	0.678468	0.53984	0.613448	0.594443	0.727808	0.557582	0.584777	0.563054	0.52793	0.467666	0.527755
cg14894368	0.551132	0.505321	0.405823	0.499692	0.467399	0.529442	0.455371	0.485073	0.517971	0.474059	0.403202	0.423314	0.460223	0.422753	0.305154	0.400577	0.316659	0.392343	0.421122	0.410307	0.47724	0.526844	0.441734	0.469651	0.426222	0.469985	0.495414	0.496943	0.535032	0.51256	0.441431	0.539469	0.338552	0.528891	0.500195	0.308528	0.503527	0.521288	0.537658	0.469959	0.445705	0.613464	0.587827	0.496609	0.444339	0.397176	0.425915	0.317157	0.421999
cg14895559	0.639698	0.56014	0.631106	0.638462	0.606197	0.573785	0.633762	0.665298	0.578142	0.604985	0.518367	0.615166	0.573189	0.680766	0.48937	0.631182	0.441328	0.58613	0.549098	0.59048	0.681122	0.670333	0.543946	0.702659	0.597228	0.584679	0.529867	0.615535	0.731944	0.53449	0.259951	0.615707	0.574606	0.655308	0.637377	0.510345	0.600064	0.634741	0.709218	0.564125	0.587485	0.629407	0.672231	0.630686	0.57654	0.630464	0.598763	0.532128	0.588739
cg14896926	0.655026	0.653527	0.688394	0.706532	0.720459	0.713306	0.644548	0.684617	0.697963	0.756847	0.615073	0.677199	0.761828	0.719501	0.569769	0.680649	0.542547	0.633416	0.720804	0.668406	0.734072	0.676215	0.574047	0.765783	0.718839	0.649558	0.603595	0.705026	0.737732	0.698124	0.541381	0.685151	0.726666	0.779371	0.691523	0.651731	0.759273	0.747825	0.760935	0.675493	0.630617	0.745455	0.766613	0.716446	0.639454	0.611602	0.684693	0.705317	0.66831
cg14912566	0.823088	0.749317	0.738133	0.790826	0.769848	0.773598	0.783263	0.78164	0.764958	0.774856	0.631863	0.726959	0.778883	0.692325	0.691087	0.66208	0.704171	0.659982	0.729796	0.73359	0.694126	0.806814	0.720912	0.69901	0.637166	0.763258	0.635041	0.820442	0.747525	0.762318	0.728958	0.756034	0.638453	0.822261	0.781045	0.620032	0.754592	0.751908	0.723985	0.714482	0.753636	0.819137	0.792159	0.751926	0.740958	0.661638	0.677677	0.588635	0.723343
cg14917395	0.212622	0.395204	0.394383	0.408455	0.554928	0.398689	0.405497	0.311462	0.344526	0.369795	0.238583	0.408737	0.41451	0.300392	0.322231	0.359053	0.378361	0.284706	0.280166	0.333518	0.39519	0.411936	0.187763	0.348723	0.220505	0.498321	0.306026	0.458791	0.430337	0.452019	0.423052	0.3019	0.25301	0.352644	0.42012	0.23331	0.416619	0.404712	0.247224	0.0961305	0.30978	0.54801	0.418767	0.33906	0.293563	0.322389	0.434721	0.107823	0.462948
cg14981176	0.811468	0.721116	0.720565	0.799335	0.631755	0.779587	0.676801	0.684797	0.761194	0.714667	0.626731	0.694319	0.640831	0.537108	0.489634	0.648366	0.495817	0.571519	0.609014	0.672554	0.657122	0.723718	0.696662	0.654211	0.560129	0.728225	0.564694	0.683973	0.702634	0.674551	0.648182	0.8	0.595678	0.741917	0.632079	0.503455	0.703238	0.701149	0.710468	0.716612	0.607306	0.782122	0.671989	0.716957	0.632965	0.586746	0.615039	0.4772	0.527728
cg15061330	0.696705	0.658215	0.493699	0.529968	0.43552	0.57496	0.541813	0.566123	0.485556	0.505509	0.446766	0.530239	0.495072	0.404197	0.334922	0.437032	0.368807	0.413243	0.513455	0.499896	0.577436	0.601751	0.493938	0.474472	0.408605	0.532928	0.402523	0.555619	0.524232	0.58955	0.54563	0.560783	0.546245	0.514352	0.54922	0.410267	0.534438	0.529186	0.540604	0.423934	0.499882	0.705387	0.566375	0.584038	0.433559	0.393112	0.565562	0.36213	0.442092
cg15073906	0.651483	0.726473	0.610139	0.711063	0.724563	0.624594	0.711544	0.684393	0.632383	0.706919	0.554726	0.662824	0.695713	0.597244	0.664093	0.61721	0.657562	0.679597	0.561074	0.599273	0.622592	0.692786	0.659111	0.682605	0.61918	0.757109	0.59122	0.738528	0.662938	0.678075	0.736622	0.697645	0.623447	0.658982	0.759054	0.623439	0.622246	0.671819	0.668073	0.501791	0.69722	0.770775	0.73688	0.646157	0.650931	0.610708	0.674396	0.650794	0.719744
cg15084390	0.26759	0.450324	0.429754	0.482576	0.433994	0.455534	0.186746	0.402406	0.415627	0.365247	0.377897	0.433909	0.259318	0.393551	0.355737	0.275518	0.323328	0.367284	0.369687	0.425961	0.404155	0.314011	0.177802	0.350567	0.311725	0.554959	0.256041	0.405257	0.334874	0.438063	0.223944	0.299922	0.439937	0.361834	0.368583	0.335643	0.438169	0.370848	0.312171	0.391349	0.276565	0.318674	0.464898	0.439181	0.241431	0.270493	0.279454	0.237484	0.412254
cg15100947	0.709412	0.742092	0.634244	0.648214	0.703159	0.624682	0.637496	0.695325	0.751671	0.640361	0.54861	0.702286	0.669062	0.626566	0.527267	0.614865	0.628995	0.646042	0.594495	0.669217	0.681618	0.774611	0.641131	0.694581	0.645414	0.675856	0.661048	0.722896	0.734761	0.708542	0.634687	0.676446	0.585533	0.732282	0.736487	0.599651	0.685954	0.739519	0.735074	0.597372	0.665134	0.795593	0.762228	0.738746	0.713381	0.658581	0.724562	0.524697	0.721377
cg15116918	0.502459	0.421775	0.384159	0.408995	0.347912	0.452781	0.402322	0.388437	0.431144	0.395388	0.290872	0.351231	0.39258	0.341265	0.260864	0.314041	0.316187	0.316468	0.362515	0.324856	0.371063	0.478069	0.42675	0.358737	0.372543	0.451459	0.353191	0.432773	0.50569	0.474714	0.382155	0.462006	0.283934	0.396889	0.420967	0.282966	0.381481	0.461609	0.444103	0.340344	0.340296	0.582795	0.553161	0.453908	0.331122	0.38723	0.363811	0.243497	0.334185
cg15121276	0.913578	0.823211	0.809488	0.807	0.870996	0.901458	0.802474	0.817164	0.866202	0.833726	0.839353	0.849482	0.895818	0.856296	0.800454	0.822486	0.805849	0.890963	0.853551	0.832056	0.85935	0.855859	0.816263	0.885735	0.888786	0.854582	0.837353	0.86748	0.845762	0.876058	0.837687	0.876964	0.886211	0.844572	0.777501	0.761954	0.881988	0.879214	0.843346	0.875497	0.816592	0.886157	0.903549	0.789855	0.812094	0.854612	0.824221	0.810759	0.774076
cg15135704	0.839044	0.74106	0.798369	0.766255	0.683007	0.903016	0.763238	0.787914	0.791581	0.776198	0.738229	0.758995	0.793956	0.799375	0.671731	0.742768	0.656307	0.76649	0.788952	0.781953	0.813109	0.776476	0.677655	0.763043	0.78227	0.711056	0.712182	0.749808	0.835764	0.748914	0.702908	0.799056	0.688809	0.75925	0.699291	0.669022	0.806193	0.783311	0.776055	0.797737	0.740212	0.799254	0.804367	0.814708	0.771146	0.768761	0.722341	0.717567	0.684586
cg15167871	0.555925	0.441636	0.478299	0.464469	0.472462	0.543427	0.384251	0.464248	0.436043	0.476901	0.422912	0.492879	0.545735	0.548409	0.336065	0.437526	0.334563	0.472281	0.466678	0.472799	0.511565	0.49208	0.324225	0.589259	0.522777	0.482577	0.365037	0.390574	0.55217	0.466795	0.40993	0.464453	0.475232	0.473628	0.510888	0.415274	0.499258	0.510951	0.526524	0.442183	0.459107	0.588833	0.652872	0.514599	0.453482	0.566908	0.444517	0.459676	0.40303
cg15179805	0.370617	0.437799	0.479966	0.533077	0.607988	0.448408	0.482152	0.509589	0.488113	0.505128	0.343224	0.431276	0.428476	0.380082	0.494279	0.467048	0.483209	0.443796	0.354015	0.413575	0.444405	0.482073	0.440547	0.449284	0.420698	0.552633	0.347083	0.561481	0.516085	0.512962	0.477276	0.419338	0.453665	0.535983	0.536658	0.380842	0.544949	0.508336	0.54677	0.375449	0.490364	0.502732	0.464878	0.465745	0.523565	0.397986	0.571067	0.408356	0.577374
cg15187606	0.800371	0.614221	0.701324	0.722375	0.662575	0.772897	0.689704	0.699426	0.748958	0.681948	0.558225	0.648583	0.633667	0.633214	0.534969	0.605557	0.566596	0.555236	0.642432	0.604763	0.72947	0.713075	0.651413	0.679164	0.633042	0.646181	0.604907	0.736147	0.796926	0.741535	0.589886	0.741179	0.583074	0.743256	0.685497	0.511073	0.735378	0.73299	0.735577	0.70634	0.67545	0.793103	0.769615	0.75461	0.694696	0.64713	0.683978	0.506926	0.641274
cg15188398	0.858086	0.882239	0.781265	0.818847	0.865809	0.791418	0.816521	0.794552	0.883316	0.797596	0.899647	0.862722	0.90149	0.871245	0.814174	0.849399	0.859702	0.899575	0.818664	0.864614	0.83787	0.833864	0.89533	0.906311	0.84072	0.874218	0.875296	0.839062	0.873838	0.907064	0.861313	0.730769	0.899424	0.846382	0.86926	0.896351	0.835624	0.921157	0.844806	0.82995	0.795706	0.923499	0.91653	0.864158	0.829713	0.872732	0.882878	0.827895	0.837724
cg15203403	0.809805	0.60785	0.780366	0.668184	0.653362	0.75495	0.679789	0.630414	0.679847	0.724299	0.650221	0.682194	0.691921	0.671903	0.65985	0.703044	0.618612	0.70064	0.661594	0.685468	0.680848	0.677009	0.552603	0.724131	0.658986	0.671257	0.412687	0.74815	0.675342	0.667717	0.672856	0.69351	0.648668	0.742491	0.55409	0.563967	0.81425	0.714016	0.714207	0.725996	0.585519	0.712717	0.764487	0.673258	0.618896	0.671857	0.692027	0.612171	0.627509
cg15215077	0.606195	0.582437	0.462523	0.485619	0.536384	0.540412	0.562538	0.552159	0.525559	0.539251	0.42875	0.479188	0.523801	0.447252	0.394985	0.413073	0.382799	0.451036	0.481981	0.458881	0.508661	0.594127	0.693	0.469804	0.49851	0.525591	0.47784	0.574437	0.563003	0.627506	0.530806	0.625595	0.404478	0.529898	0.59126	0.432971	0.577743	0.617416	0.542985	0.428132	0.479393	0.663024	0.623869	0.447514	0.491914	0.460375	0.483899	0.381563	0.511658
cg15332359	0.605468	0.56447	0.430767	0.57233	0.595034	0.589615	0.540686	0.529642	0.573602	0.542235	0.465578	0.535469	0.522293	0.473546	0.421492	0.432661	0.445374	0.468404	0.484557	0.492261	0.472732	0.643577	0.525432	0.480084	0.476821	0.541503	0.482796	0.568343	0.586443	0.623484	0.524176	0.610877	0.455315	0.542447	0.595453	0.431921	0.60003	0.592243	0.531981	0.439611	0.530471	0.699072	0.692518	0.506762	0.521055	0.52078	0.455836	0.439588	0.468976
cg15345477	0.429283	0.286203	0.35404	0.360195	0.340192	0.383069	0.349684	0.308918	0.324374	0.354989	0.226116	0.273464	0.333717	0.27472	0.211142	0.286614	0.199738	0.245827	0.276415	0.231656	0.321283	0.458423	0.30578	0.301441	0.311834	0.316346	0.240015	0.406238	0.381324	0.363764	0.275709	0.371503	0.242764	0.381349	0.364943	0.192443	0.37464	0.342383	0.37366	0.305629	0.264796	0.455893	0.390423	0.351741	0.270664	0.276983	0.337358	0.204063	0.292551
cg15349424	0.835865	0.69752	0.70717	0.763834	0.689956	0.793997	0.702316	0.756033	0.783421	0.730372	0.612928	0.684517	0.678828	0.636943	0.565203	0.663488	0.633003	0.616913	0.723504	0.685565	0.74969	0.775778	0.744803	0.669445	0.669559	0.719657	0.697982	0.768376	0.80253	0.768121	0.698934	0.792434	0.633317	0.778341	0.743117	0.578533	0.767933	0.80136	0.756826	0.765309	0.714887	0.81814	0.779998	0.733976	0.70653	0.660141	0.684412	0.615506	0.66819
cg15413271	0.726287	0.621695	0.588408	0.64519	0.655995	0.674925	0.61425	0.627797	0.643986	0.625587	0.508088	0.636518	0.623823	0.538547	0.451698	0.526136	0.557356	0.520485	0.591971	0.624849	0.631326	0.721984	0.628376	0.57851	0.574147	0.59046	0.569494	0.700766	0.673943	0.687222	0.603561	0.693624	0.495812	0.683385	0.692452	0.529606	0.681153	0.702423	0.663041	0.585114	0.611784	0.714394	0.69948	0.614526	0.608219	0.56351	0.579848	0.492674	0.574438
cg15444217	0.709701	0.626424	0.648016	0.646633	0.667196	0.71636	0.637283	0.652695	0.662879	0.662179	0.467994	0.616518	0.628497	0.506938	0.478051	0.520688	0.507333	0.543346	0.544571	0.526293	0.600634	0.635042	0.562596	0.578582	0.538714	0.633175	0.492814	0.673908	0.629035	0.625213	0.672763	0.656655	0.445532	0.641104	0.622457	0.472469	0.69335	0.659448	0.666667	0.578373	0.579638	0.761146	0.693869	0.632965	0.570563	0.501442	0.605028	0.475787	0.596053
cg15469624	0.770326	0.71411	0.705897	0.716615	0.737245	0.694513	0.733694	0.732387	0.719275	0.686394	0.559098	0.690837	0.731668	0.655357	0.529381	0.637626	0.596667	0.577972	0.665266	0.700112	0.436816	0.774878	0.700401	0.700111	0.659155	0.755282	0.506961	0.694382	0.772883	0.732526	0.743125	0.719118	0.647342	0.735814	0.75908	0.514609	0.718422	0.687014	0.713154	0.686613	0.698733	0.758443	0.807981	0.738825	0.645364	0.621319	0.662565	0.568534	0.67263
cg15475272	0.673807	0.672479	0.541429	0.667881	0.662516	0.727376	0.686304	0.688143	0.703929	0.644782	0.6292	0.646963	0.62317	0.59275	0.596826	0.580897	0.62283	0.561423	0.599792	0.634765	0.652968	0.754158	0.689959	0.673121	0.622469	0.701028	0.615878	0.669428	0.73619	0.747824	0.562734	0.654789	0.578081	0.70136	0.754264	0.645201	0.696862	0.757902	0.659316	0.617025	0.630885	0.689781	0.740858	0.667334	0.688656	0.653931	0.640932	0.587873	0.728188
cg15541384	0.684034	0.612317	0.629455	0.646076	0.699057	0.707453	0.628858	0.67475	0.688055	0.633559	0.574622	0.576607	0.667984	0.627039	0.506606	0.610223	0.519123	0.549613	0.641727	0.61966	0.639388	0.718343	0.636573	0.660323	0.597597	0.642768	0.599694	0.69608	0.751178	0.707959	0.534036	0.711806	0.562037	0.71627	0.706732	0.513748	0.641311	0.731124	0.707472	0.610528	0.593065	0.675882	0.764452	0.559847	0.63118	0.616098	0.648152	0.551612	0.606814
cg15562022	0.74994	0.783658	0.703781	0.809533	0.741167	0.758211	0.735576	0.624676	0.760141	0.743249	0.555814	0.753073	0.698417	0.671124	0.675856	0.643297	0.618437	0.606898	0.640572	0.633343	0.793418	0.759275	0.734477	0.720073	0.631199	0.732398	0.619099	0.670798	0.686925	0.779147	0.694975	0.783649	0.570221	0.757034	0.77637	0.612843	0.768598	0.658593	0.698283	0.681153	0.65496	0.749656	0.809007	0.665837	0.57328	0.632837	0.638945	0.519015	0.679131
cg15576918	0.605524	0.503472	0.513108	0.53033	0.567675	0.551546	0.542801	0.519354	0.511288	0.499961	0.4167	0.496489	0.493777	0.456651	0.402998	0.467555	0.442917	0.440728	0.456695	0.433493	0.518134	0.562512	0.509228	0.497845	0.450156	0.512082	0.44498	0.56346	0.599629	0.589055	0.443551	0.529279	0.44072	0.564189	0.538328	0.375179	0.563831	0.582836	0.557933	0.475212	0.509122	0.58933	0.567371	0.511513	0.534064	0.468815	0.520504	0.411146	0.515497
cg15590671	0.707675	0.633479	0.583288	0.678263	0.646106	0.691692	0.596484	0.585978	0.629655	0.651154	0.556319	0.592974	0.603546	0.545173	0.506131	0.538196	0.464585	0.544751	0.580315	0.561805	0.59002	0.68718	0.652818	0.592548	0.547266	0.66791	0.615066	0.653512	0.627448	0.700501	0.615003	0.691117	0.523146	0.611217	0.657722	0.503035	0.654359	0.706492	0.649659	0.534436	0.61975	0.718747	0.700733	0.579987	0.584991	0.582287	0.575945	0.519901	0.533522
cg15600935	0.710857	0.620767	0.649013	0.678439	0.638163	0.704148	0.648502	0.683248	0.735019	0.647562	0.615172	0.657208	0.655596	0.74183	0.586358	0.657236	0.634593	0.653706	0.663412	0.692222	0.703355	0.679251	0.608442	0.716337	0.671036	0.610948	0.627365	0.667512	0.743866	0.672761	0.542311	0.697824	0.646165	0.699391	0.638307	0.576656	0.697661	0.675439	0.730067	0.692081	0.615334	0.733619	0.760868	0.755164	0.670877	0.722273	0.65989	0.612251	0.623249
cg15661409	0.6866	0.696316	0.558676	0.669787	0.652959	0.651357	0.635099	0.631589	0.617276	0.691223	0.586977	0.670506	0.642452	0.559617	0.46382	0.560086	0.498614	0.532561	0.589842	0.57826	0.624683	0.730275	0.613208	0.613111	0.551918	0.633361	0.517482	0.644677	0.665705	0.729329	0.622779	0.658723	0.532762	0.648687	0.625876	0.464753	0.692205	0.70706	0.670983	0.555556	0.649027	0.744864	0.790282	0.616698	0.627447	0.667108	0.56062	0.444611	0.533002
cg15673491	0.608228	0.51942	0.489486	0.531781	0.555817	0.509125	0.450011	0.606962	0.576989	0.525702	0.451453	0.458361	0.49446	0.47278	0.402602	0.438253	0.400906	0.400585	0.410952	0.488904	0.520328	0.558144	0.525001	0.521375	0.405199	0.550312	0.439798	0.522235	0.532808	0.574372	0.463312	0.511115	0.427287	0.571853	0.635828	0.41685	0.526273	0.512431	0.557938	0.444197	0.502718	0.68212	0.603826	0.481863	0.491091	0.409052	0.552574	0.38334	0.481782
cg15680660	0.774199	0.693522	0.703428	0.721207	0.711063	0.791535	0.702428	0.701557	0.745033	0.688161	0.561239	0.703932	0.690055	0.602321	0.558047	0.634928	0.571838	0.648541	0.658456	0.647126	0.652647	0.727019	0.673129	0.707924	0.625493	0.714508	0.587301	0.76086	0.778959	0.740218	0.678999	0.741946	0.557009	0.753172	0.683803	0.534361	0.786361	0.730872	0.763551	0.674923	0.63885	0.786614	0.742157	0.680042	0.668455	0.60413	0.684814	0.571548	0.678488
cg15690400	0.700027	0.644788	0.53968	0.615402	0.589727	0.622126	0.598381	0.567025	0.626448	0.582184	0.553642	0.54023	0.490012	0.506109	0.445287	0.462758	0.539611	0.502501	0.556573	0.518467	0.52698	0.615707	0.583977	0.59569	0.531523	0.597891	0.576218	0.56	0.62989	0.651714	0.577603	0.657929	0.468782	0.591035	0.524296	0.530657	0.588105	0.569699	0.629483	0.463051	0.573824	0.727472	0.684451	0.559331	0.507473	0.531853	0.530557	0.526386	0.510397
cg15709065	0.262834	0.244643	0.186052	0.293774	0.272106	0.281459	0.24289	0.184137	0.251949	0.215125	0.206085	0.226688	0.218727	0.212332	0.177469	0.228707	0.173381	0.174854	0.130121	0.176574	0.171723	0.333153	0.31142	0.188855	0.194554	0.258174	0.237996	0.306367	0.223304	0.233204	0.168912	0.283405	0.128027	0.215358	0.405541	0.243482	0.239191	0.302411	0.27481	0.249419	0.173242	0.501129	0.318106	0.295937	0.208635	0.218047	0.260333	0.158874	0.192702
cg15724876	0.649405	0.774126	0.607193	0.695497	0.710819	0.794218	0.68207	0.699669	0.677497	0.748067	0.647081	0.637396	0.70491	0.662838	0.641562	0.594578	0.653901	0.638106	0.764092	0.640424	0.650755	0.724701	0.816165	0.674699	0.655416	0.693651	0.59596	0.702817	0.644754	0.834829	0.716706	0.75792	0.628613	0.716138	0.817811	0.655185	0.710693	0.740702	0.663014	0.602235	0.677329	0.814401	0.729308	0.603207	0.672362	0.650521	0.694685	0.580595	0.657435
cg15767955	0.655994	0.574687	0.618094	0.642888	0.668064	0.619553	0.639854	0.655826	0.622972	0.608565	0.480469	0.544235	0.538102	0.520559	0.603929	0.597166	0.602298	0.54977	0.571577	0.542465	0.621135	0.594043	0.59361	0.552785	0.557582	0.660717	0.550415	0.703331	0.716579	0.65795	0.620242	0.593468	0.549953	0.673212	0.647971	0.505478	0.675717	0.635364	0.680227	0.586874	0.633025	0.616198	0.589839	0.633382	0.678126	0.466703	0.684119	0.515768	0.651347
cg15819404	0.56847	0.483227	0.606124	0.566643	0.573025	0.587314	0.504214	0.525176	0.568429	0.593905	0.360445	0.486047	0.47495	0.47146	0.419355	0.473482	0.386294	0.469738	0.446868	0.504953	0.538058	0.611629	0.492589	0.521281	0.427364	0.54153	0.409404	0.575817	0.59577	0.566384	0.506586	0.514388	0.542202	0.574774	0.590381	0.375704	0.574785	0.589697	0.591578	0.524475	0.496756	0.611702	0.628473	0.540127	0.542414	0.438704	0.524077	0.407849	0.543144
cg15829092	0.376908	0.245432	0.324021	0.316228	0.321226	0.404639	0.303136	0.309229	0.356454	0.302685	0.225374	0.28991	0.251956	0.243466	0.175488	0.27429	0.213237	0.212038	0.271062	0.258882	0.323572	0.378796	0.299635	0.282909	0.232251	0.31046	0.229764	0.36813	0.385514	0.346537	0.356322	0.353912	0.221372	0.315715	0.375806	0.199881	0.319926	0.372769	0.37586	0.26342	0.262106	0.429515	0.439268	0.35514	0.290163	0.260413	0.321125	0.217352	0.248286
cg15839608	0.582194	0.526384	0.497552	0.521121	0.506981	0.619678	0.495352	0.51903	0.495012	0.50829	0.38926	0.49016	0.505132	0.483768	0.399156	0.423851	0.353794	0.466478	0.478998	0.461647	0.539424	0.6056	0.561418	0.517176	0.465678	0.526085	0.45449	0.528567	0.594812	0.598989	0.480085	0.579042	0.410241	0.546961	0.532567	0.367531	0.564502	0.562031	0.573596	0.455759	0.477648	0.589101	0.662606	0.530262	0.481994	0.448482	0.461931	0.395939	0.426929
cg15853614	0.662609	0.572775	0.508727	0.611757	0.537113	0.637691	0.600303	0.605058	0.586358	0.672968	0.52381	0.584077	0.616861	0.531108	0.457416	0.476043	0.417826	0.512987	0.556383	0.485685	0.588329	0.702268	0.58419	0.575942	0.52104	0.620533	0.53944	0.59896	0.62418	0.655878	0.523841	0.732847	0.520379	0.660855	0.591596	0.486833	0.632629	0.633682	0.590318	0.530312	0.551862	0.705831	0.691612	0.570049	0.559536	0.520586	0.566489	0.445144	0.474985
cg15940800	0.812061	0.804167	0.781258	0.791812	0.810244	0.805015	0.75822	0.811776	0.795358	0.804886	0.704617	0.776856	0.730112	0.712889	0.7514	0.736467	0.784697	0.751216	0.698833	0.753477	0.767091	0.780889	0.816491	0.794556	0.712704	0.805868	0.752674	0.797897	0.814145	0.784729	0.830566	0.796652	0.730479	0.769819	0.859247	0.708278	0.807435	0.777698	0.809358	0.668287	0.786872	0.852888	0.830998	0.751884	0.758605	0.765138	0.813084	0.700611	0.758312
cg15983698	0.709599	0.684376	0.676007	0.706374	0.754629	0.742706	0.694407	0.671971	0.72919	0.742105	0.614292	0.645908	0.67426	0.632781	0.579886	0.641397	0.539524	0.600506	0.636046	0.64448	0.674387	0.666963	0.683998	0.707492	0.648853	0.654809	0.57408	0.77366	0.724239	0.741004	0.719066	0.695498	0.611661	0.698464	0.703778	0.564729	0.757801	0.747833	0.735516	0.630126	0.632809	0.799964	0.747944	0.621924	0.643643	0.642402	0.705013	0.539929	0.650805
cg16018002	0.576557	0.530193	0.434522	0.463169	0.465933	0.559992	0.41358	0.488203	0.453738	0.450135	0.397941	0.459157	0.423594	0.372085	0.314587	0.379477	0.342975	0.371423	0.383101	0.388484	0.411378	0.551306	0.541115	0.428147	0.367658	0.434669	0.383534	0.482765	0.496056	0.552612	0.457092	0.512713	0.347621	0.477907	0.492642	0.340337	0.456519	0.483006	0.512617	0.398593	0.452341	0.534206	0.564247	0.50671	0.431562	0.386921	0.410778	0.345081	0.405278
cg16030972	0.593891	0.613271	0.459808	0.588387	0.547216	0.602743	0.539675	0.569172	0.572838	0.521535	0.435834	0.540853	0.576105	0.485384	0.383634	0.48892	0.417577	0.472242	0.422416	0.481134	0.504387	0.619909	0.596762	0.565054	0.465981	0.517597	0.490385	0.63501	0.619972	0.663842	0.52847	0.577982	0.422579	0.556519	0.558559	0.412551	0.610692	0.560082	0.589747	0.41277	0.526562	0.718146	0.69889	0.522645	0.507937	0.520179	0.493491	0.388089	0.472016
cg16036022	0.747317	0.594139	0.6503	0.682839	0.699259	0.617165	0.579186	0.765801	0.713521	0.688656	0.615206	0.661248	0.665069	0.57298	0.543478	0.531508	0.616819	0.567622	0.610162	0.695291	0.68961	0.697427	0.55958	0.734891	0.61097	0.675804	0.594409	0.653102	0.666812	0.667078	0.60759	0.696569	0.712222	0.744917	0.718421	0.619533	0.660545	0.691253	0.656293	0.561189	0.713888	0.755245	0.717331	0.635945	0.651515	0.552171	0.63951	0.508123	0.552967
cg16097955	0.767643	0.626269	0.667279	0.741184	0.660711	0.785423	0.636733	0.582197	0.666192	0.659618	0.508721	0.638578	0.697424	0.631408	0.496343	0.581493	0.523455	0.614444	0.692671	0.596073	0.657963	0.666081	0.726211	0.575851	0.645837	0.599104	0.533991	0.697169	0.704085	0.674296	0.576987	0.701264	0.574658	0.651864	0.734381	0.549875	0.681176	0.731322	0.651331	0.743147	0.61718	0.764286	0.688904	0.652695	0.628931	0.579332	0.597744	0.521043	0.593052
cg16123760	0.710615	0.602586	0.657938	0.665018	0.663212	0.756177	0.602769	0.575389	0.605156	0.636421	0.515059	0.655284	0.593834	0.49924	0.519418	0.537376	0.498833	0.700558	0.601082	0.558264	0.624611	0.611478	0.612222	0.602157	0.495862	0.678143	0.542056	0.665201	0.681921	0.728149	0.601092	0.691359	0.465688	0.68379	0.65664	0.510117	0.695645	0.730806	0.615954	0.586279	0.590786	0.684132	0.671921	0.586468	0.590213	0.503279	0.604145	0.461638	0.561043
cg16172619	0.554788	0.547386	0.436663	0.536637	0.537112	0.545686	0.519289	0.50287	0.505758	0.523673	0.412871	0.444034	0.443317	0.408024	0.349841	0.406691	0.390434	0.420717	0.446971	0.419863	0.461709	0.547401	0.537319	0.452883	0.459744	0.45203	0.409402	0.549925	0.527678	0.575533	0.516854	0.528048	0.384605	0.532218	0.527858	0.390083	0.533001	0.597486	0.504229	0.426054	0.447513	0.575547	0.591511	0.480399	0.468603	0.428918	0.468402	0.358711	0.443617
cg16197684	0.823839	0.649843	0.707178	0.761156	0.716437	0.730613	0.742721	0.767755	0.78047	0.719693	0.590653	0.683244	0.682801	0.693741	0.540416	0.674623	0.647806	0.603268	0.703171	0.690439	0.742047	0.748455	0.756757	0.69285	0.681262	0.683518	0.708078	0.763926	0.806175	0.782262	0.724234	0.789653	0.608777	0.751503	0.697584	0.560543	0.749704	0.761929	0.774008	0.729891	0.714794	0.808061	0.784368	0.769419	0.720234	0.669309	0.705418	0.582213	0.693179
cg16208643	0.621164	0.601142	0.532402	0.641043	0.688421	0.62734	0.619597	0.607405	0.649891	0.603601	0.526767	0.586256	0.539413	0.544353	0.556766	0.511429	0.546445	0.58136	0.502649	0.519677	0.538105	0.662965	0.597636	0.652966	0.578816	0.635216	0.539667	0.624483	0.682147	0.633637	0.594423	0.629193	0.492532	0.589022	0.663323	0.481159	0.647575	0.65339	0.620534	0.524447	0.564408	0.755707	0.668185	0.607468	0.597042	0.578624	0.618717	0.500896	0.619039
cg16222491	0.709014	0.747697	0.718775	0.597558	0.803416	0.607198	0.642793	0.518711	0.622423	0.628748	0.514394	0.638712	0.693381	0.610338	0.464755	0.629692	0.482978	0.593146	0.54374	0.576711	0.688874	0.731677	0.556243	0.579024	0.651702	0.490135	0.521961	0.662462	0.571211	0.624366	0.573744	0.50939	0.593162	0.571841	0.675472	0.591128	0.597403	0.679696	0.589921	0.622801	0.437604	0.682754	0.675408	0.491276	0.437375	0.707623	0.61112	0.561048	0.565306
cg16233472	0.674296	0.537358	0.642285	0.613623	0.552628	0.707205	0.564632	0.628564	0.664595	0.58121	0.554902	0.627315	0.557931	0.694247	0.491633	0.597901	0.519703	0.586919	0.635297	0.61735	0.67859	0.62796	0.453111	0.635428	0.594691	0.525439	0.528857	0.62308	0.729346	0.587708	0.372472	0.627716	0.547718	0.590566	0.525576	0.466248	0.605185	0.647606	0.655735	0.563392	0.610407	0.647804	0.666601	0.705315	0.619993	0.649855	0.57958	0.564459	0.564124
cg16245035	0.856738	0.712661	0.79017	0.749247	0.730262	0.942113	0.755216	0.702204	0.809176	0.719666	0.708318	0.897909	0.781726	0.7756	0.65023	0.733509	0.686761	0.69777	0.792956	0.735761	0.753688	0.744861	0.674288	0.799693	0.732039	0.757551	0.802434	0.74637	0.806589	0.775011	0.614661	0.83661	0.644832	0.719526	0.664207	0.700601	0.7988	0.754557	0.777944	0.814469	0.739353	0.833137	0.771016	0.79334	0.737898	0.722662	0.70088	0.715924	0.705389
cg16251130	0.369102	0.451526	0.409685	0.400891	0.47426	0.473093	0.428196	0.466466	0.48682	0.426854	0.473858	0.480836	0.514006	0.567772	0.368916	0.444812	0.376607	0.504105	0.388884	0.408128	0.467955	0.549	0.465934	0.605406	0.467742	0.456958	0.447021	0.45956	0.492592	0.497681	0.432784	0.44418	0.454087	0.403942	0.501836	0.413954	0.463955	0.498129	0.447878	0.436492	0.435238	0.460856	0.623047	0.453681	0.353337	0.598711	0.450857	0.439279	0.422168
cg16275882	0.546567	0.46973	0.630919	0.578877	0.568725	0.587711	0.522171	0.565698	0.599672	0.576375	0.3577	0.428356	0.456847	0.388734	0.483342	0.493663	0.489681	0.433983	0.477188	0.475554	0.560106	0.515482	0.539564	0.446561	0.481942	0.509406	0.389159	0.655318	0.559105	0.51926	0.543053	0.548942	0.463545	0.605033	0.534709	0.380446	0.610604	0.511499	0.60272	0.531814	0.547326	0.567671	0.464961	0.536261	0.550064	0.349443	0.564067	0.428527	0.533703
cg16320249	0.540516	0.524671	0.604529	0.560774	0.650607	0.53056	0.554419	0.568842	0.585462	0.558945	0.457207	0.47444	0.501739	0.464079	0.50581	0.522868	0.600329	0.458245	0.472938	0.506724	0.615825	0.592302	0.534476	0.529969	0.467805	0.566414	0.356622	0.600231	0.626897	0.512904	0.54288	0.541389	0.452596	0.607569	0.595677	0.447895	0.586328	0.548594	0.610643	0.492608	0.575195	0.54078	0.513792	0.593169	0.541069	0.409972	0.635179	0.476915	0.652858
cg16326979	0.123347	0.0896234	0.29625	0.253731	0.292771	0.325044	0.204244	0.138706	0.0996574	0.169274	0.0984114	0.302282	0.209542	0.210438	0.146407	0.248653	0.22132	0.21506	0.243136	0.220161	0.239881	0.212615	0.135913	0.219387	0.204991	0.228626	0.0444445	0.266263	0.21394	0.152395	0.223549	0.186027	0.103885	0.174399	0.0980591	0.0716432	0.219748	0.167974	0.217313	0.0964413	0.0882724	0.301737	0.250149	0.239189	0.0741451	0.239666	0.164348	0.106912	0.20622
cg16342949	0.60411	0.60889	0.494306	0.531462	0.49021	0.558161	0.509506	0.514198	0.631479	0.563076	0.506437	0.604234	0.541778	0.643011	0.476365	0.511355	0.494406	0.610208	0.582697	0.5318	0.593348	0.681472	0.572378	0.608057	0.628398	0.564774	0.584899	0.600126	0.694159	0.613209	0.59129	0.57674	0.641584	0.540091	0.652989	0.53389	0.511687	0.716954	0.605531	0.548962	0.524632	0.756477	0.701141	0.509845	0.560013	0.699029	0.535688	0.518707	0.471657
cg16377923	0.7057	0.706899	0.71967	0.72425	0.721885	0.678028	0.694524	0.726624	0.741361	0.744321	0.605131	0.69706	0.748396	0.684021	0.608402	0.656363	0.640578	0.74913	0.637222	0.666987	0.676586	0.737295	0.697522	0.662307	0.666751	0.714461	0.619676	0.78191	0.7238	0.760285	0.683732	0.725461	0.681906	0.72199	0.793479	0.66544	0.685324	0.743147	0.730562	0.662899	0.675934	0.775274	0.790773	0.642969	0.6606	0.661793	0.676546	0.562057	0.698162
cg16386806	0.698459	0.655236	0.554882	0.564105	0.71329	0.670552	0.544664	0.624989	0.650061	0.585075	0.523646	0.619807	0.582447	0.534038	0.606	0.572167	0.55821	0.536413	0.56427	0.47142	0.592825	0.646594	0.622691	0.653041	0.570185	0.642833	0.583038	0.697079	0.704568	0.675978	0.573344	0.686762	0.559468	0.666617	0.593146	0.43344	0.662986	0.645899	0.672889	0.57881	0.615614	0.722862	0.692379	0.627621	0.634658	0.63611	0.664014	0.541573	0.603334
cg16395892	0.755786	0.587554	0.596706	0.626166	0.608355	0.691868	0.5344	0.57885	0.606903	0.60729	0.501544	0.530865	0.577703	0.510222	0.428214	0.47686	0.465028	0.527968	0.522351	0.475485	0.565742	0.639476	0.521718	0.578775	0.539052	0.589448	0.483892	0.627904	0.638617	0.604473	0.612587	0.685322	0.509804	0.683751	0.587748	0.445669	0.676666	0.659608	0.635008	0.549059	0.595845	0.702354	0.697155	0.577869	0.585514	0.514694	0.557987	0.440319	0.491015
cg16403725	0.636197	0.626424	0.553374	0.621923	0.6267	0.69767	0.596496	0.608007	0.588578	0.606658	0.415379	0.574041	0.561949	0.483536	0.43968	0.423737	0.41093	0.511047	0.557359	0.596979	0.554317	0.700935	0.536323	0.551228	0.486189	0.622457	0.483955	0.610423	0.657634	0.61388	0.589557	0.651852	0.46355	0.661666	0.635358	0.446744	0.663029	0.634818	0.656193	0.509469	0.594977	0.709636	0.731799	0.571624	0.562455	0.53998	0.539133	0.412387	0.536459
cg16417374	0.36269	0.386382	0.307941	0.380877	0.382927	0.337535	0.346401	0.356848	0.37118	0.34125	0.248224	0.376719	0.317161	0.269406	0.242684	0.276981	0.269972	0.248385	0.27249	0.297808	0.364373	0.417293	0.325293	0.319785	0.242495	0.347912	0.281738	0.36036	0.372562	0.38524	0.354216	0.346239	0.234436	0.376754	0.361851	0.226274	0.354789	0.334635	0.403214	0.276288	0.320355	0.452317	0.399834	0.364472	0.340863	0.262858	0.351022	0.282068	0.360589
cg16424440	0.826872	0.849526	0.782736	0.815168	0.887753	0.850769	0.790294	0.824527	0.834213	0.895951	0.710265	0.772169	0.80456	0.75846	0.812195	0.809915	0.802535	0.781724	0.755474	0.737005	0.783762	0.849523	0.854396	0.794688	0.80215	0.851284	0.764617	0.821315	0.808735	0.858051	0.827287	0.80237	0.751534	0.888404	0.873979	0.803854	0.857774	0.816824	0.850691	0.797521	0.807204	0.861456	0.844147	0.810841	0.816881	0.847231	0.860002	0.723369	0.816225
cg16424920	0.123506	0.376432	0.392141	0.435332	0.504632	0.304038	0.428938	0.371271	0.307982	0.355074	0.386867	0.458482	0.422414	0.448892	0.411359	0.483324	0.484267	0.454977	0.300391	0.376245	0.431292	0.354702	0.353042	0.453761	0.368256	0.486875	0.363186	0.44685	0.427255	0.380853	0.390833	0.325702	0.409668	0.332006	0.34273	0.336773	0.398397	0.410528	0.402702	0.363032	0.328114	0.428418	0.369322	0.37948	0.35347	0.402038	0.485714	0.376977	0.491269
cg16448037	0.814359	0.785509	0.690881	0.803906	0.754052	0.818392	0.742718	0.71689	0.78978	0.764906	0.63624	0.70508	0.715145	0.67365	0.647212	0.663703	0.637733	0.682353	0.712669	0.698828	0.785158	0.77617	0.848291	0.710064	0.65328	0.780671	0.642611	0.772671	0.752999	0.784393	0.712793	0.751431	0.652008	0.794875	0.778785	0.698922	0.815478	0.785695	0.76799	0.733381	0.722537	0.80409	0.787589	0.75877	0.746205	0.729789	0.734471	0.577236	0.658204
cg16470423	0.610423	0.750936	0.587687	0.610815	0.717239	0.682332	0.680962	0.669131	0.644568	0.652767	0.599685	0.682889	0.5621	0.617383	0.553894	0.516826	0.491094	0.516316	0.618349	0.721585	0.619384	0.719021	0.670428	0.614796	0.561953	0.681942	0.682927	0.696346	0.678541	0.61143	0.739097	0.672232	0.657165	0.563889	0.750424	0.560453	0.70338	0.672727	0.611154	0.596089	0.579021	0.53581	0.649065	0.487542	0.575823	0.62983	0.734094	0.418884	0.631861
cg16497157	0.657615	0.712777	0.617834	0.708247	0.787238	0.698276	0.743563	0.679581	0.683752	0.661728	0.698772	0.733333	0.695347	0.686693	0.714639	0.666599	0.767362	0.689576	0.715361	0.646123	0.626502	0.775076	0.698576	0.76578	0.690172	0.751551	0.691099	0.774239	0.763294	0.800392	0.788478	0.749285	0.690522	0.697139	0.770257	0.593846	0.658101	0.744546	0.754323	0.592092	0.698713	0.806019	0.815716	0.702554	0.686622	0.676391	0.694076	0.659738	0.790763
cg16500874	0.5806	0.505823	0.505174	0.524568	0.529222	0.568711	0.506012	0.577022	0.568422	0.521909	0.436607	0.450425	0.550018	0.447941	0.3982	0.449249	0.43647	0.402536	0.524246	0.453118	0.548227	0.602751	0.525672	0.5127	0.493878	0.522467	0.419337	0.532427	0.629359	0.569323	0.509968	0.470342	0.468179	0.583214	0.588965	0.360346	0.546109	0.62389	0.582004	0.490657	0.521911	0.684059	0.676324	0.598934	0.526478	0.474271	0.572068	0.455926	0.571917
cg16520191	0.705496	0.509131	0.50493	0.534177	0.483312	0.544964	0.468618	0.481634	0.516765	0.512981	0.385166	0.525204	0.435179	0.420152	0.31716	0.445571	0.365344	0.380754	0.502859	0.427754	0.469174	0.55962	0.5108	0.483039	0.391441	0.469837	0.425645	0.505923	0.576928	0.529657	0.470702	0.615217	0.377044	0.560638	0.504064	0.299899	0.546068	0.537017	0.488596	0.455128	0.450129	0.560719	0.610582	0.588523	0.44578	0.448239	0.425836	0.323456	0.444906
cg16558822	0.656705	0.703359	0.650852	0.651683	0.745295	0.523474	0.712249	0.750227	0.677124	0.644174	0.618968	0.671657	0.631419	0.624241	0.6176	0.662978	0.635542	0.660895	0.607093	0.62776	0.699783	0.773742	0.637288	0.702329	0.546691	0.714412	0.59152	0.753343	0.713263	0.745244	0.636393	0.663361	0.639386	0.714262	0.755779	0.61583	0.677997	0.697097	0.69837	0.54495	0.694257	0.739551	0.670562	0.702724	0.708468	0.645242	0.644558	0.71927	0.699552
cg16564132	0.591492	0.533668	0.442205	0.522977	0.490301	0.515522	0.474277	0.494514	0.492391	0.443538	0.423705	0.492195	0.51954	0.442582	0.334741	0.389717	0.338474	0.412163	0.416996	0.434783	0.476132	0.551667	0.547092	0.473608	0.382313	0.490738	0.448387	0.508516	0.54609	0.603258	0.485937	0.562443	0.370375	0.495959	0.532109	0.359689	0.504903	0.566794	0.529057	0.430019	0.473864	0.639366	0.628638	0.442196	0.45538	0.464545	0.45871	0.361988	0.443121
cg16572625	0.837516	0.676109	0.685552	0.675165	0.771691	0.759134	0.665602	0.599727	0.647753	0.748474	0.559183	0.690084	0.661622	0.653977	0.639806	0.615534	0.573606	0.607044	0.68561	0.672285	0.614022	0.684654	0.766285	0.678933	0.635512	0.658329	0.6742	0.744123	0.730671	0.738187	0.693904	0.743082	0.586667	0.771396	0.725124	0.577227	0.697217	0.748325	0.671121	0.712284	0.68554	0.813444	0.734811	0.632249	0.644122	0.615853	0.67661	0.601122	0.607741
cg16574134	0.58507	0.533755	0.690841	0.667748	0.736037	0.654221	0.6762	0.715571	0.700194	0.672626	0.636054	0.626617	0.613574	0.641074	0.747014	0.74576	0.791622	0.684311	0.65918	0.669525	0.685806	0.635283	0.62848	0.660752	0.684786	0.69267	0.587818	0.699897	0.682221	0.651316	0.613008	0.573123	0.672979	0.711402	0.661252	0.655117	0.678056	0.618677	0.709498	0.675824	0.657986	0.62593	0.57082	0.739744	0.723936	0.598669	0.71197	0.702471	0.751756
cg16603064	0.690904	0.697858	0.485048	0.640574	0.663895	0.683451	0.631453	0.59699	0.647831	0.572624	0.577786	0.614515	0.706899	0.546085	0.476502	0.51494	0.46214	0.565306	0.51037	0.559988	0.592679	0.726965	0.712785	0.611439	0.576954	0.597208	0.584881	0.653397	0.636056	0.719482	0.61969	0.680713	0.533463	0.595184	0.650187	0.551244	0.653265	0.69671	0.631005	0.554546	0.584753	0.709341	0.721888	0.576537	0.563454	0.608169	0.672358	0.462568	0.566422
cg16645705	0.559412	0.515324	0.477343	0.520073	0.516145	0.502858	0.479051	0.493377	0.510472	0.49369	0.380642	0.449126	0.461816	0.437436	0.367113	0.427596	0.38614	0.425957	0.418905	0.411226	0.488427	0.553335	0.441321	0.501404	0.425701	0.492208	0.416062	0.524965	0.562589	0.548712	0.483297	0.484263	0.403453	0.530378	0.532034	0.363976	0.527073	0.541901	0.53554	0.428369	0.471416	0.617767	0.583371	0.484402	0.493485	0.463038	0.493045	0.366116	0.475598
cg16661393	0.733765	0.710954	0.629618	0.557537	0.425118	0.558852	0.384738	0.628998	0.483774	0.627718	0.611966	0.537649	0.760345	0.478525	0.287704	0.637598	0.435493	0.571332	0.497057	0.515384	0.633741	0.659493	0.642759	0.701494	0.67125	0.392341	0.501055	0.60614	0.525782	0.808933	0.420527	0.577253	0.611639	0.59826	0.8216	0.615967	0.437184	0.77665	0.602911	0.630521	0.551642	0.763494	0.779548	0.443557	0.55932	0.566765	0.42135	0.429127	0.550915
cg16667631	0.696866	0.663847	0.699436	0.715161	0.720942	0.659199	0.705643	0.709013	0.69393	0.678875	0.559528	0.637349	0.611711	0.547765	0.668115	0.649264	0.678067	0.664855	0.610412	0.645492	0.711296	0.666187	0.679	0.611731	0.64248	0.70514	0.591104	0.71961	0.718973	0.698616	0.694424	0.625565	0.616675	0.749769	0.725432	0.606425	0.756613	0.681275	0.726165	0.63995	0.71259	0.719037	0.642873	0.699732	0.701797	0.556142	0.758721	0.513111	0.742405
cg16709403	0.681342	0.60535	0.545132	0.509781	0.507557	0.606985	0.457018	0.505594	0.583893	0.56545	0.387447	0.454025	0.455193	0.40508	0.322937	0.418936	0.352203	0.393237	0.413034	0.457452	0.506777	0.591435	0.545353	0.492691	0.445479	0.456852	0.472292	0.530482	0.591615	0.472622		0.628892	0.402977	0.516425	0.54962	0.393398	0.58987	0.574914	0.59497	0.45047	0.483575	0.610871	0.577778	0.536313	0.475183	0.513708	0.505929	0.457116	0.457836
cg16734845	0.503946	0.442771	0.394101	0.470801	0.438883	0.481274	0.4528	0.471056	0.487498	0.456337	0.380164	0.426829	0.426032	0.397502	0.348481	0.363564	0.32536	0.385076	0.391639	0.387896	0.431985	0.543136	0.506045	0.42235	0.412942	0.44722	0.356779	0.482204	0.493137	0.547607	0.449662	0.498459	0.353164	0.490658	0.509347	0.403493	0.48963	0.525466	0.479461	0.36938	0.431456	0.529218	0.588887	0.405368	0.453858	0.403056	0.410179	0.333456	0.403316
cg16781647	0.497477	0.513864	0.585388	0.580832	0.600595	0.545563	0.55807	0.595553	0.596334	0.578766	0.498592	0.585832	0.57662	0.582469	0.605107	0.625436	0.606592	0.630171	0.537893	0.580219	0.579469	0.559979	0.532146	0.618276	0.569112	0.582048	0.537128	0.588917	0.612287	0.570623	0.574855	0.51242	0.611122	0.617153	0.570149	0.54219	0.613401	0.561677	0.606985	0.519007	0.55128	0.552403	0.550016	0.588335	0.580256	0.600972	0.60376	0.602757	0.610143
cg16783572	0.635015	0.60323	0.573659	0.603281	0.648448	0.67177	0.632536	0.594078	0.658253	0.598835	0.470422	0.570289	0.566985	0.529286	0.45021	0.528966	0.516597	0.525351	0.523012	0.539815	0.571058	0.650544	0.545749	0.575789	0.531655	0.582181	0.512938	0.657327	0.645574	0.637749	0.573481	0.605872	0.512017	0.631034	0.61926	0.450557	0.65384	0.652414	0.624014	0.632381	0.595765	0.736009	0.621736	0.566496	0.58092	0.509124	0.608967	0.465151	0.610971
cg16883063	0.489947	0.559369	0.453421	0.496405	0.46178	0.462572	0.517042	0.467352	0.460199	0.513908	0.416365	0.490621	0.473124	0.657511	0.40195	0.477111	0.415486	0.562488	0.5268	0.501152	0.494183	0.569208	0.319983	0.531838	0.513025		0.503185	0.48642	0.539675	0.618816	0.499465	0.510526	0.454615	0.510658	0.510367	0.44963	0.473414	0.516316	0.58312	0.438422	0.339696	0.629808	0.668056	0.430407	0.459629	0.647251	0.476723	0.450797	0.36323
cg16908901	0.768072	0.70587	0.77719	0.725913	0.75156	0.868406	0.818469	0.702506	0.708678	0.725696	0.729109	0.921888	0.859743	0.766555	0.638265	0.736881	0.731133	0.74234	0.771018	0.812955	0.733089	0.770057	0.650488	0.739324	0.742234	0.764206	0.684109	0.769228	0.817588	0.724451	0.608173	0.860179	0.639477	0.693636	0.667644	0.66714	0.758336	0.717895	0.749534	0.734216	0.720437	0.801608	0.810581	0.754032	0.706476	0.728869	0.693519	0.645103	0.747196
cg16924061	0.53973	0.401908	0.409667	0.391596	0.396749	0.512444	0.51369	0.371966	0.483539	0.431989	0.255344	0.392613	0.438288	0.359332	0.31893	0.339699	0.361702	0.301423	0.387263	0.328375	0.42903	0.580381	0.3252	0.428872	0.411547	0.411457	0.300423	0.442254	0.485506	0.559727	0.504132	0.514343	0.320399	0.456175	0.375664	0.32397	0.446805	0.536615	0.484243	0.363807	0.410345	0.523617	0.565086	0.464081	0.394539	0.390286	0.377122	0.310525	0.366799
cg16936561	0.553101	0.49991	0.399964	0.499407	0.457747	0.464741	0.451515	0.485567	0.525795	0.433509	0.387471	0.45547	0.494847	0.414803	0.321406	0.410231	0.352613	0.381294	0.400773	0.402892	0.440134	0.585218	0.482867	0.437404	0.434644	0.429603	0.533148	0.497642	0.50673	0.586729	0.477105	0.491071	0.425766	0.508946	0.522137	0.318796	0.468097	0.538502	0.534271	0.390693	0.433398	0.626763	0.634994	0.416247	0.451771	0.459022	0.447337	0.327886	0.384797
cg16983211	0.108529	0.214286	0.311887	0.320115	0.46745	0.23298	0.293459	0.27335	0.22899	0.271449	0.206012	0.372301	0.272711	0.384327	0.282748	0.401297	0.367962	0.428726	0.165647	0.293874	0.418342	0.270978	0.249715	0.43263	0.247663	0.471519	0.15211	0.386773	0.459948	0.290299	0.161132	0.158455	0.338083	0.195552	0.218207	0.133317	0.30865	0.327331	0.240921	0.218981	0.224471	0.348502	0.321268	0.33546	0.317432	0.373185	0.346527	0.165536	0.447291
cg16994510	0.832386	0.761931	0.761205	0.793387	0.7367	0.825526	0.761138	0.825228	0.820387	0.812773	0.786398	0.82393	0.81088	0.827588	0.733711	0.771458	0.768682	0.787567	0.828589	0.801169	0.802355	0.821733	0.733758	0.846454	0.833511		0.764476	0.828743	0.871209	0.790858	0.696352	0.855079	0.76011	0.832503	0.763858	0.746328	0.798087	0.84919	0.840965	0.811766	0.79195	0.807235	0.852613	0.860407	0.806458	0.843774	0.833722	0.778074	0.795431
cg17018549	0.811927	0.686329	0.679949	0.697819	0.698277	0.757074	0.70545	0.718348	0.764591	0.682827	0.563807	0.71041	0.712179	0.690287	0.572507	0.638258	0.604861	0.672073	0.682866	0.68816	0.708246	0.776551	0.745075	0.698154	0.652623	0.728255	0.57947	0.68426	0.755214	0.756508	0.622454	0.725297	0.610794	0.758716	0.753595	0.519452	0.766791	0.729002	0.782578	0.621567	0.747263	0.825113	0.782913	0.777322	0.712975	0.58476	0.716287	0.601743	0.708247
cg17027260	0.601927	0.483296	0.590262	0.626444	0.673318	0.645182	0.568734	0.541896	0.686613	0.610267	0.458075	0.460734	0.534968	0.510079	0.535941	0.559543	0.489035	0.578254	0.499292	0.546361	0.563673	0.715262	0.466339	0.624368	0.478356	0.621226	0.399491	0.642322	0.605396	0.656309	0.574663	0.58214	0.430889	0.62516	0.63945	0.443548	0.672952	0.601831	0.625	0.407324	0.529687	0.64429	0.625035	0.637529	0.530199	0.467704	0.634635	0.504211	0.533913
cg17103638	0.753092	0.74034	0.648556	0.745873	0.788783	0.747885	0.731334	0.741239	0.788306	0.726919	0.586686	0.718289	0.70278	0.658115	0.626143	0.660056	0.645988	0.713407	0.63123	0.595437	0.70957	0.766763	0.695844	0.747879	0.706217	0.758931	0.613015	0.795829	0.768933	0.770772	0.756601	0.709498	0.653428	0.750547	0.798864	0.633427	0.77848	0.763076	0.800088	0.652942	0.731752	0.853818	0.825212	0.673498	0.739694	0.693416	0.754947	0.676068	0.677508
cg17104738	0.590494	0.423104	0.519138	0.565157	0.584572	0.584882	0.506041	0.695553	0.627852	0.57604	0.4095	0.509395	0.610486	0.470381	0.392423	0.43298	0.404242	0.422795	0.530939	0.442841	0.640481	0.61425	0.449922	0.541929	0.545564	0.545513	0.340487	0.560433	0.660388	0.536373	0.56207	0.552429	0.485486	0.591498	0.640903	0.423725	0.60983	0.657302	0.590897	0.508694	0.45963	0.674283	0.736444	0.619986	0.53287	0.431656	0.642699	0.43441	0.515461
cg17136799	0.140645	0.209686	0.367963	0.282271	0.33097	0.32136	0.211254	0.129114	0.0841092	0.215308	0.073389	0.351305	0.209283	0.24426	0.120389	0.266042	0.193081	0.221409	0.177585	0.242029	0.275508	0.191516	0.0537493	0.300537	0.130438	0.331121	0.0584944	0.216424	0.272033	0.198809	0.247361	0.160597	0.109785	0.20257	0.177326	0.105408	0.232512	0.137624	0.15621	0.12129	0.149983	0.290748	0.224972	0.209171	0.128217	0.255982	0.194681	0.0884317	0.306267
cg17139283	0.602185	0.507397	0.523776	0.586721	0.567099	0.633164	0.554412	0.4942	0.515172	0.569663	0.404218	0.551656	0.471284	0.478784	0.439663	0.427449	0.429362	0.423151	0.472967	0.476139	0.464835	0.597377	0.5004	0.461247	0.459441	0.566476	0.463962	0.684293	0.575499	0.591467	0.512222	0.625813	0.42912	0.577683	0.569237	0.456593	0.574218	0.577953	0.540903	0.415267	0.48626	0.58231	0.586836	0.52039	0.493084	0.449521	0.501065	0.401624	0.477843
cg17162031	0.464824	0.42766	0.368754	0.494177	0.504837	0.428285	0.394183	0.453232	0.445784	0.445673	0.315703	0.408402	0.373104	0.350605	0.335256	0.344478	0.320319	0.328018	0.378675	0.32012	0.413832	0.498665	0.46561	0.41532	0.358509	0.418846	0.343147	0.475695	0.43064	0.472827	0.399737	0.460812	0.386225	0.427993	0.478622	0.330636	0.432499	0.525823	0.464257	0.363792	0.437537	0.541178	0.506215	0.43143	0.429627	0.344054	0.410544	0.362061	0.430612
cg17198051	0.510413	0.349088	0.433279	0.391023	0.378827	0.486987	0.395368	0.354508	0.363576	0.42682	0.266833	0.31245	0.314344	0.314038	0.275442	0.312008	0.239679	0.275946	0.331492	0.313481	0.362688	0.457708	0.307548	0.345134	0.332615	0.358998	0.348356	0.433591	0.42753	0.4236	0.433994	0.418978	0.291009	0.452484	0.415154	0.245595	0.443794	0.436005	0.430405	0.353685	0.312201	0.563704	0.449763	0.424396	0.351961	0.298192	0.358644	0.238938	0.336449
cg17205233	0.714127	0.7519	0.715664	0.770317	0.784778	0.79543	0.72786	0.703626	0.694789	0.722604	0.601549	0.733765	0.740498	0.671668	0.541998	0.643988	0.621044	0.618611	0.635865	0.637657	0.693825	0.748542	0.666586	0.727069	0.655898	0.726924	0.612466	0.748706	0.76547	0.801122	0.664111	0.712867	0.594264	0.764065	0.749511	0.518829	0.783641	0.783963	0.779433	0.640858	0.67133	0.767151	0.805467	0.691169	0.688272	0.650604	0.681571	0.573639	0.717644
cg17206968	0.718217	0.628897	0.62249	0.760552	0.692671	0.74307	0.714478	0.72349	0.697768	0.681216	0.625286	0.67797	0.709191	0.585225	0.543577	0.648396	0.608978	0.579653	0.739155	0.622703	0.659554	0.726453	0.65554	0.652916	0.525453	0.691498	0.646856	0.690568	0.74609	0.739157	0.705199	0.703554	0.588736	0.714708	0.678405	0.549658	0.731626	0.704858	0.689582	0.633366	0.650472	0.745607	0.70907	0.628138	0.671996	0.569101	0.649957	0.52981	0.638333
cg17229197	0.694618	0.618176	0.500847	0.594645	0.52446	0.554975	0.521459	0.540415	0.574247	0.528798	0.435755	0.551449	0.51367	0.492911	0.402241	0.447107	0.347021	0.460605	0.417483	0.444379	0.519135	0.633903	0.52874	0.532113	0.499818	0.52511	0.5168	0.575318	0.646736	0.586743	0.540205	0.560822	0.460616	0.555107	0.635542	0.468064	0.552168	0.557619	0.562205	0.548098	0.50965	0.682055	0.672497	0.526475	0.533041	0.543547	0.512678	0.429816	0.494282
cg17284070	0.0795917	0.196905	0.298412	0.379769	0.328286	0.26828	0.172567	0.223391	0.170184	0.200824	0.195599	0.40711	0.236364	0.186619	0.2178	0.252105	0.185777	0.308348	0.206718	0.344799	0.302082	0.202122	0.205617	0.222222	0.139111	0.434702	0.0788306	0.224866	0.357955	0.340818	0.149562	0.30769	0.16533	0.0967467	0.239098	0.163438	0.243829	0.345557	0.154153	0.106652	0.224368	0.0892936	0.503463	0.246546	0.143581	0.171724	0.214149	0.141945	0.37409
cg17287107	0.661415	0.506645	0.530725	0.582537	0.592308	0.606121	0.534196	0.525025	0.579336	0.544915	0.406381	0.50673	0.517029	0.469625	0.450444	0.466517	0.449429	0.486707	0.528729	0.448235	0.532481	0.568936	0.585824	0.568506	0.528077	0.500411	0.443986	0.570966	0.625115	0.708078	0.566467	0.618137	0.425459	0.565113	0.575385	0.397818	0.584049	0.631749	0.55893	0.486152	0.50884	0.633329	0.666211	0.577461	0.518151	0.507547	0.519545	0.436606	0.540323
cg17302455	0.732113	0.721719	0.663336	0.72511	0.694099	0.727014	0.697141	0.706388	0.679549	0.708861	0.577808	0.695606	0.764076	0.600648	0.565141	0.654228	0.623353	0.620856	0.672814	0.716823	0.663075	0.736811	0.690706	0.700372	0.600651	0.701544	0.554521	0.73437	0.750287	0.752984	0.68561	0.740123	0.545347	0.70308	0.742265	0.633229	0.742403	0.738221	0.655603	0.565529	0.720327	0.758804	0.812866	0.706751	0.65716	0.638081	0.666168	0.467612	0.678414
cg17303922	0.60654	0.574381	0.457778	0.514725	0.531628	0.513438	0.490113	0.515296	0.59031	0.508783	0.38871	0.503073	0.47598	0.458885	0.389413	0.397517	0.35667	0.391776	0.418973	0.470213	0.434888	0.595278	0.534157	0.478032	0.445642	0.445984	0.46888	0.517087	0.612175	0.602771	0.443575	0.576228	0.422465	0.549816	0.542406	0.403446	0.535015	0.580681	0.58124	0.508678	0.484131	0.681503	0.625169	0.522153	0.519157	0.481105	0.496793	0.354016	0.483987
cg17326855	0.80861	0.686212	0.746324	0.728408	0.753783	0.763217	0.687733	0.700734	0.681154	0.718684	0.625552	0.744697	0.789912	0.619139	0.639904	0.668988	0.546379	0.607551	0.639043	0.713448	0.722134	0.759698	0.738701	0.777902	0.637697	0.744177	0.698044	0.772278	0.755608	0.746215	0.739634	0.734046	0.633159	0.740228	0.746897	0.615657	0.715455	0.714782	0.738333	0.666444	0.627574	0.809197	0.7834	0.677971	0.668213	0.644218	0.688042	0.557635	0.684869
cg17341502	0.702019	0.716294	0.605993	0.638337	0.712635	0.719088	0.653937	0.636074	0.700168	0.675111	0.605186	0.639695	0.62066	0.64512	0.53283	0.545057	0.524269	0.598176	0.583476	0.602166	0.602178	0.72542	0.547807	0.648314	0.586207	0.628831	0.625731	0.689764	0.758621	0.681092	0.66513	0.703582	0.609802	0.710151	0.68062	0.469855	0.690578	0.740315	0.728686	0.55609	0.643785	0.678858	0.782875	0.66074	0.59671	0.696163	0.590469	0.543033	0.596591
cg17374034	0.750717	0.664972	0.612484	0.557874	0.592621	0.678204	0.570061	0.546626	0.612737	0.58224	0.429004	0.552804	0.569648	0.600624	0.428225	0.468656	0.404565	0.526786	0.531689	0.536138	0.582921	0.620934	0.545915	0.618576	0.534283	0.568707	0.495524	0.600719	0.636729	0.643921	0.589489	0.708165	0.476543	0.590774	0.606004	0.469489	0.642339	0.619696	0.626101	0.538778	0.563141	0.686996	0.709048	0.617054	0.527003	0.537258	0.534187	0.411618	0.508786
cg17376631	0.754673	0.721204	0.667825	0.738559	0.760297	0.753376	0.720983	0.704376	0.742404	0.751588	0.59747	0.732361	0.709439	0.684348	0.663425	0.643338	0.662532	0.702368	0.669955	0.665534	0.694769	0.741704	0.701225	0.648077	0.661852	0.801657	0.639352	0.71672	0.738889	0.744878	0.743681	0.712288	0.666938	0.743349	0.791338	0.62265	0.714549	0.778686	0.713575	0.61316	0.711674	0.79525	0.766724	0.699228	0.676596	0.661447	0.705138	0.628571	0.64202
cg17428922	0.568088	0.559201	0.4889	0.52684	0.566681	0.487701	0.442645	0.653575	0.577857	0.550627	0.475031	0.463112	0.515878	0.487161	0.442636	0.470838	0.435352	0.4254	0.42063	0.486291	0.51841	0.574473	0.562512	0.563409	0.400655	0.563888	0.460163	0.537698	0.550229	0.570212	0.483051	0.513521	0.433771	0.576488	0.602932	0.438851	0.551974	0.505798	0.546241	0.420131	0.518823	0.660191	0.628203	0.517271	0.548929	0.466071	0.562871	0.396715	0.488173
cg17444849	0.593828	0.474273	0.503892	0.504486	0.526131	0.579356	0.469715	0.481631	0.560634	0.486792	0.364358	0.469187	0.469132	0.446373	0.33437	0.436883	0.407854	0.371352	0.452925	0.429358	0.521203	0.5415	0.43938	0.480286	0.412328	0.483463	0.3864	0.564958	0.558799	0.512729	0.465723	0.496839	0.388633	0.540567	0.519037	0.3668	0.502425	0.540525	0.539153	0.498995	0.470873	0.589582	0.599664	0.545017	0.471691	0.405541	0.489351	0.389613	0.475728
cg17449851	0.212514	0.342252	0.355632	0.406128	0.505434	0.310752	0.344824	0.429021	0.390125	0.401891	0.284824	0.339103	0.358736	0.274332	0.420468	0.364726	0.385531	0.376435	0.223083	0.330544	0.387088	0.361192	0.386882	0.386177	0.32695	0.462664	0.288596	0.413586	0.417747	0.384741	0.416695	0.260181	0.333933	0.450534	0.486076	0.282651	0.314565	0.395423	0.416612	0.223888	0.370525	0.423108	0.348245	0.363407	0.397332	0.327895	0.543837	0.310067	0.512831
cg17472736	0.597619	0.504962	0.532721	0.53369	0.577233	0.465156	0.569916	0.535391	0.587838	0.569891	0.451832	0.486335	0.503854	0.420713	0.483885	0.498798	0.498667	0.46265	0.434573	0.494425	0.48264	0.606004	0.563989	0.487522	0.445839	0.554964	0.598425	0.576806	0.50507	0.506367	0.604489	0.513037	0.45665	0.558833	0.544431	0.480796	0.575896	0.581745	0.511867	0.43539	0.493997	0.612989	0.609489	0.562273	0.484369	0.415594	0.548592	0.438497	0.530871
cg17477946	0.562107	0.721165	0.539928	0.647265	0.699674	0.582025	0.674608	0.642296	0.650208	0.642292	0.561879	0.62097	0.64498	0.574254	0.615651	0.543975	0.639049	0.624572	0.507047	0.603074	0.590042	0.67733	0.688942	0.639312	0.566424	0.633803	0.537035	0.658404	0.636852	0.689302	0.663808	0.661579	0.556025	0.603738	0.761858	0.583008	0.675127	0.680958	0.650822	0.504428	0.649505	0.706412	0.697999	0.590064	0.692041	0.666083	0.600783	0.475373	0.650183
cg17480467	0.567058	0.570226	0.640234	0.628617	0.702315	0.529157	0.607225	0.632868	0.685379	0.599881	0.447466	0.479139	0.473968	0.447314	0.580515	0.594988	0.609313	0.54316	0.479007	0.535055	0.596558	0.545487	0.535495	0.492724	0.509127	0.616025	0.458315	0.687429	0.644438	0.562452	0.651314	0.483082	0.530649	0.655692	0.656621	0.503955	0.636673	0.560661	0.648534	0.58044	0.591054	0.696543	0.467867	0.613831	0.65774	0.387191	0.688458	0.483661	0.6942
cg17494585	0.592316	0.577106	0.51381	0.554248	0.641524	0.606368	0.560931	0.536051	0.543799	0.558832	0.481313	0.555353	0.509258	0.502841	0.458968	0.473337	0.449629	0.448534	0.493451	0.469817	0.510082	0.622273	0.587025	0.523624	0.480246	0.549467	0.517984	0.581268	0.633885	0.705006	0.572871	0.605249	0.45502	0.538176	0.590431	0.392626	0.59187	0.615696	0.624337	0.45375	0.535014	0.651131	0.681883	0.581167	0.537835	0.56891	0.565137	0.469185	0.564926
cg17497640	0.814717	0.827298	0.710947	0.785851	0.822963	0.801802	0.784657	0.508111	0.809784	0.59561	0.718991	0.763654	0.765067	0.714565	0.675764	0.663795	0.666263	0.732595	0.726043	0.737112	0.772915	0.82542	0.772276	0.749008	0.747322	0.784896	0.774741	0.836819	0.816386	0.809655	0.821143	0.808774	0.693634	0.821956	0.833412	0.70409	0.809859	0.813501	0.797541	0.456244	0.766643	0.818635	0.865063	0.764159	0.749889	0.701063	0.7865	0.709801	0.699158
cg17520144	0.717959	0.661125	0.653623	0.702662	0.699283	0.717123	0.638829	0.650139	0.694218	0.68324	0.591548	0.637625	0.639766	0.605747	0.548413	0.550095	0.567072	0.587215	0.6162	0.583568	0.617056	0.708484	0.669846	0.626668	0.612763	0.654906	0.588623	0.721504	0.765547	0.715953	0.669287	0.690122	0.586947	0.719095	0.709307	0.551943	0.715793	0.720623	0.705296	0.601281	0.63302	0.780808	0.728664	0.649235	0.626903	0.598914	0.687858	0.534898	0.612062
cg17565051	0.602894	0.70503	0.621013	0.656606	0.600448	0.725846	0.654231	0.697933	0.683679	0.697463	0.59286	0.685941	0.741407	0.72414	0.559538	0.676168	0.605206	0.685778	0.621196	0.648245	0.663239	0.716975	0.609615	0.679252	0.648889	0.606283	0.596988	0.642491	0.725986	0.647767	0.555964	0.654558	0.619493	0.654686	0.637067	0.639294	0.690505	0.675338	0.68703	0.706175	0.632018	0.705497	0.782651	0.673093	0.65098	0.722144	0.658019	0.608828	0.631134
cg17572445	0.818253	0.684844	0.671274	0.747559	0.67164	0.758555	0.689358	0.70677	0.776695	0.707384	0.602191	0.673172	0.66964	0.63981	0.533203	0.619525	0.57587	0.645666	0.683936	0.647988	0.716067	0.72691	0.732357	0.656455	0.642242	0.650878	0.61946	0.725934	0.775768	0.750737	0.64299	0.773179	0.554724	0.730277	0.720749	0.5797	0.713891	0.748353	0.732773	0.719539	0.673212	0.788752	0.761626	0.732362	0.678508	0.638231	0.656377	0.573499	0.61804
cg17687282	0.450922	0.410386	0.325512	0.428806	0.374278	0.393997	0.346469	0.385356	0.394303	0.385133	0.279454	0.344346	0.342614	0.314834	0.273749	0.290973	0.262487	0.299846	0.303797	0.32556	0.388557	0.473379	0.46879	0.384998	0.316688	0.382708	0.357028	0.378895	0.407004	0.454972	0.362126	0.42799	0.3017	0.419597	0.396838	0.241953	0.365921	0.456693	0.426237	0.305953	0.368488	0.512429	0.508294	0.37049	0.354957	0.340385	0.347885	0.295226	0.33939
cg17767185	0.547893	0.488348	0.508522	0.556025	0.570108	0.562899	0.513184	0.487087	0.537621	0.553539	0.409237	0.480212	0.50643	0.422303	0.443757	0.434319	0.462135	0.4421	0.457638	0.449117	0.448653	0.564081	0.507526	0.452678	0.457198	0.522662	0.478616	0.556248	0.547559	0.567146	0.558867	0.54727	0.44074	0.549922	0.430588	0.328801	0.583071	0.559087	0.534658	0.448468	0.515068	0.65287	0.559523	0.488772	0.478147	0.445612	0.512065	0.389806	0.508722
cg17778288	0.474131	0.476351	0.36462	0.432977	0.428092	0.437814	0.391408	0.42556	0.4532	0.420633	0.321774	0.411282	0.395658	0.372591	0.299365	0.31318	0.293737	0.35672	0.324884	0.370103	0.403313	0.485557	0.396762	0.409905	0.372422	0.428063	0.390585	0.46431	0.46582	0.483333	0.451977	0.46869	0.36081	0.451614	0.445291	0.314933	0.493211	0.476227	0.467149	0.377119	0.40002	0.585626	0.514373	0.422345	0.415621	0.376459	0.362033	0.312504	0.385005
cg17786959	0.524278	0.409627	0.385533	0.448321	0.432329	0.409703	0.376083	0.403591	0.404945	0.39422	0.311091	0.370872	0.35449	0.338574	0.282805	0.306488	0.285583	0.314828	0.315475	0.316674	0.39325	0.472785	0.401219	0.364695	0.330325	0.381385	0.327682	0.43576	0.43597	0.475382	0.378673	0.435716	0.313679	0.419916	0.440095	0.307513	0.432717	0.459319	0.459221	0.31955	0.397025	0.5006	0.460118	0.397273	0.401935	0.343708	0.386275	0.273843	0.354136
cg17802552	0.532946	0.567497	0.490192	0.548063	0.56064	0.528344	0.536867	0.544629	0.410386	0.538625	0.411044	0.514657	0.322495	0.449205	0.411644	0.367823	0.428157	0.465684	0.426684	0.468139	0.501048	0.574537	0.529878	0.524393	0.451428	0.571515	0.490988	0.581515	0.557231	0.619725	0.524652	0.526441	0.459443	0.556624	0.425294	0.329376	0.540275	0.578695	0.565473	0.442266	0.500058	0.601898	0.60493	0.486975	0.508019	0.513088	0.560154	0.434811	0.518313
cg17812431	0.663295	0.605104	0.507218	0.571408	0.55992	0.627878	0.571738	0.566726	0.570543	0.584851	0.494298	0.581217	0.615922	0.53201	0.446407	0.467567	0.42571	0.500863	0.485193	0.4867	0.552413	0.690066	0.648338	0.596468	0.51912	0.541382	0.488679	0.623645	0.621693	0.72807	0.53889	0.610275	0.497708	0.588154	0.629526	0.460512	0.412339	0.667171	0.631301	0.494398	0.543472	0.691164	0.728283	0.556918	0.556694	0.537003	0.526788	0.447254	0.49804
cg17851392	0.523791	0.579974	0.441197	0.539302	0.565485	0.512178	0.517168	0.500509	0.550239	0.501841	0.342038	0.486259	0.458946	0.482837	0.373592	0.387551	0.404315	0.464809	0.447043	0.447805	0.500871	0.570079	0.534185	0.533671	0.464699	0.495878	0.474062	0.564138	0.590953	0.597846	0.507572	0.563889	0.424576	0.563289	0.57086	0.3748	0.508142	0.620093	0.579631	0.470964	0.509103	0.731314	0.681655	0.52029	0.513421	0.500701	0.507926	0.340496	0.504283
cg17853635	0.495658	0.442525	0.386225	0.471442	0.438516	0.486274	0.426435	0.419442	0.451167	0.421164	0.317073	0.420496	0.422167	0.388985	0.313906	0.336165	0.307758	0.382664	0.375435	0.367063	0.370826	0.487891	0.416635	0.420123	0.391137	0.39454	0.367357	0.504103	0.483472	0.54795	0.404526	0.438401	0.355768	0.454834	0.492574	0.335439	0.452808	0.471259	0.462965	0.347971	0.423266	0.533722	0.620873	0.413888	0.412209	0.418378	0.397598	0.330396	0.355856
cg17864469	0.650738	0.600736	0.498135	0.630978	0.45451	0.602479	0.546354	0.588316	0.582341	0.562198	0.47076	0.503106	0.530836	0.524238	0.389144	0.452123	0.427944	0.47741	0.435655	0.510503	0.478326	0.588431	0.581615	0.510767	0.422111	0.545632	0.478881	0.552224	0.565288	0.603367	0.520239	0.620477	0.443262	0.60648	0.558295	0.436364	0.619205	0.562523	0.61802	0.514945	0.533869	0.63222	0.591936	0.552933	0.476596	0.501788	0.506112	0.417613	0.439553
cg17971113	0.290855	0.317678	0.266361	0.322868	0.340672	0.330261	0.324903	0.305688	0.346754	0.338641	0.244185	0.294243	0.288423	0.272483	0.213492	0.255799	0.237146	0.237781	0.216935	0.261141	0.280706	0.433774	0.313693	0.271421	0.25296	0.325628	0.252713	0.374187	0.331231	0.363138	0.318229	0.359113	0.245656	0.3324	0.353545	0.216297	0.332779	0.358157	0.380121	0.19988	0.293136	0.448681	0.452473	0.315357	0.297897	0.283349	0.298149	0.258816	0.29005
cg18003518	0.593565	0.73567	0.607986	0.66553	0.71747	0.612869	0.660193	0.717892	0.636436	0.71865	0.701867	0.733569	0.797635	0.684362	0.725433	0.710756	0.711856	0.757569	0.603406	0.688999	0.673349	0.720041	0.686836	0.778822	0.755405	0.744256	0.647558	0.681032	0.668946	0.699537	0.637651	0.620031	0.779169	0.646206	0.759609	0.72561	0.677108	0.747658	0.67437	0.638977	0.659546	0.743697	0.80288	0.62407	0.627355	0.744145	0.70658	0.678272	0.655172
cg18017482	0.718561	0.735294	0.74213	0.739752	0.76547	0.680975	0.738032	0.743135	0.786651	0.74147	0.640123	0.641483	0.64902	0.626237	0.726733	0.70766	0.724307	0.654037	0.65168	0.687631	0.722406	0.693898	0.722557	0.658265	0.677668	0.756808	0.64956	0.793318	0.769782	0.734436	0.718887	0.708772	0.66725	0.785316	0.739644	0.638485	0.804111	0.724872	0.767274	0.730941	0.737196	0.831289	0.706305	0.72491	0.752592	0.61058	0.782952	0.64281	0.795271
cg18039642	0.685276	0.52622	0.592796	0.619092	0.6141	0.62657	0.570251	0.562693	0.663411	0.582101	0.424749	0.522259	0.511863	0.495468	0.461006	0.542172	0.439901	0.515533	0.554261	0.53817	0.516035	0.61045	0.578342	0.537687	0.493253	0.570038	0.491567	0.611847	0.632612	0.633142	0.61029	0.60305	0.506808	0.592468	0.578756	0.43723	0.665643	0.583524	0.595016	0.531669	0.57373	0.698662	0.657257	0.515216	0.566119	0.519262	0.52635	0.471903	0.480913
cg18047662	0.550434	0.615972	0.614744	0.637213	0.671078	0.52637	0.659681	0.629861	0.61029	0.631055	0.53174	0.483595	0.542498	0.47171	0.584888	0.589827	0.622322	0.539496	0.515322	0.511851	0.600423	0.607349	0.671666	0.482467	0.52772	0.664058	0.523917	0.64919	0.646482	0.595571	0.671709	0.553788	0.564776	0.643291	0.638095	0.511429	0.611931	0.540261	0.619237	0.63532	0.640006	0.607043	0.607768	0.624352	0.641183	0.457171	0.652687	0.529059	0.664832
cg18075115	0.79214	0.789531	0.771448	0.701488	0.831934	0.831329	0.812846	0.822618	0.769207	0.811129	0.643429	0.819737	0.846476	0.699494	0.732286	0.704453	0.710561	0.848681	0.720952	0.807917	0.821915	0.848026	0.722491	0.760843	0.705101	0.848258	0.662467	0.8387	0.760751	0.737275	0.840705	0.800826	0.697838	0.833967	0.853221	0.714571	0.86178	0.775687	0.791358	0.719017	0.773573	0.85433	0.802288	0.75589	0.729113	0.75721	0.775397	0.763311	0.776129
cg18090991	0.781128	0.771884	0.694571	0.791854	0.769761	0.749617	0.721341	0.744732	0.768838	0.762818	0.629747	0.687869	0.76935	0.652044	0.701502	0.694471	0.673577	0.742527	0.635019	0.711111	0.701859	0.781463	0.765369	0.720742	0.748919	0.795212	0.551963	0.749382	0.74145	0.790131	0.772222	0.774502	0.684134	0.78414	0.861038	0.637363	0.75	0.746557	0.745214	0.661259	0.767487	0.77553	0.782224	0.710134	0.747802	0.697606	0.744143	0.666596	0.708217
cg18118497	0.0724938	0.175442	0.142543	0.266883	0.287221	0.200064	0.195379	0.193224	0.221172	0.202739	0.217687	0.302987	0.280817	0.25187	0.233217	0.308784	0.295788	0.238154	0.194754	0.205547	0.276667	0.219461	0.165254	0.30574	0.184197	0.240301	0.228423	0.202038	0.311714	0.250802	0.25905	0.160635	0.1791	0.150834		0.197873	0.117687	0.234812	0.136951	0.118579	0.183251	0.309594	0.30442	0.202744	0.171604	0.258595	0.325081	0.235376	0.215114
cg18145196	0.700811	0.578812	0.576721	0.614923	0.559766	0.690577	0.575149	0.57301	0.582631	0.575256	0.46684	0.591457	0.590149	0.553332	0.395674	0.514206	0.41933	0.461369	0.55875	0.534816	0.547675	0.650008	0.597868	0.542921	0.485572	0.628302	0.574792	0.588235	0.633909	0.591618	0.598371	0.637034	0.453376	0.563867	0.561862	0.467077	0.6273	0.632076	0.587875	0.506309	0.544901	0.714785	0.736767	0.548806	0.512661	0.521179	0.511299	0.430788	0.485019
cg18269801	0.806656	0.713882	0.774176	0.773843	0.680402	0.881454	0.683325	0.723556	0.740339	0.782819	0.625172	0.742108	0.787085	0.799647	0.630748	0.733946	0.599235	0.687305	0.796041	0.799966	0.781761	0.730546	0.607044	0.808659	0.717238	0.763456	0.687018	0.747146	0.762435	0.705717	0.693938	0.831268	0.690592	0.806592	0.715857	0.589993	0.823893	0.683327	0.725934	0.830442	0.624434	0.842052	0.763415	0.755278	0.686047	0.767833	0.645294	0.721635	0.595477
cg18279326	0.666305	0.589304	0.789677	0.700417	0.771563	0.679673	0.751454	0.723456	0.694928	0.696624	0.653991	0.68827	0.667757	0.688007	0.754467	0.758031	0.772363	0.704887	0.716839	0.727236	0.751087	0.671563	0.65782	0.670311	0.688893	0.724963	0.625974	0.743874	0.733356	0.648013	0.694775	0.651667	0.721111	0.731852	0.666414	0.684269	0.72029	0.649165	0.734191	0.656022	0.642233	0.660747	0.579582	0.76032	0.718912	0.616458	0.779959	0.70333	0.765059
cg18279776	0.753398	0.640697	0.566042	0.664418	0.647877	0.686537	0.650192	0.635841	0.659103	0.634515	0.534306	0.657859	0.564406	0.516927	0.436914	0.570596	0.570126	0.469532	0.609718	0.555486	0.675305	0.691825	0.697884	0.5871	0.545494	0.586564	0.577292	0.635276	0.699369	0.666667	0.681402	0.679418	0.513948	0.650222	0.668089	0.484972	0.638981	0.720136	0.63144	0.526255	0.6113	0.725759	0.725269	0.675308	0.629444	0.500362	0.620511	0.469082	0.625588
cg18301423	0.382644	0.435672	0.562954	0.577214	0.653936	0.497151	0.560505	0.550542	0.565838	0.536648	0.399001	0.517463	0.489867	0.40391	0.512521	0.511845	0.543565	0.503737	0.366513	0.445941	0.460861	0.509932	0.457877	0.528372	0.455896	0.604797	0.270065	0.584457	0.568113	0.560748	0.521323	0.473049	0.463417	0.592083	0.618714	0.426008	0.5295	0.49681	0.588083	0.364885	0.533844	0.558586	0.539157	0.523182	0.565472	0.411101	0.61782	0.42021	0.617245
cg18331133	0.745214	0.806659	0.67794	0.752604	0.773938	0.746335	0.74792	0.743068	0.746023	0.76655	0.704756	0.745783	0.732435	0.692024	0.717124	0.663085	0.672142	0.75258	0.676995	0.68956	0.706473	0.771435	0.805098	0.763881	0.690907	0.788809	0.698012	0.787951	0.753834	0.82464	0.828085	0.786054	0.711426	0.758648	0.791676	0.704495	0.765643	0.794522	0.759034	0.651007	0.753595	0.821875	0.821755	0.697293	0.690825	0.746221	0.743662	0.715054	0.701585
cg18469036	0.29015	0.289539	0.353451	0.317916	0.344753	0.36205	0.316517	0.374098	0.343299	0.316397	0.328645	0.373086	0.374297	0.452188	0.279153	0.36153	0.298612	0.381665	0.301436	0.358178	0.359417	0.438263	0.275496	0.457099	0.392078	0.353084	0.313205	0.361456	0.427021	0.40798	0.280744	0.342503	0.382394	0.364165	0.36084	0.335884	0.360714	0.434167	0.426496	0.312945	0.339084	0.479363	0.582927	0.401776	0.333568	0.480488	0.384644	0.287852	0.377975
cg18494190	0.618754	0.581082	0.675891	0.658022	0.717119	0.60157	0.657619	0.673282	0.677782	0.62683	0.459564	0.518311	0.514166	0.488937	0.629981	0.615844	0.618239	0.592286	0.554781	0.582605	0.633745	0.597279	0.609884	0.556156	0.570516	0.67169	0.477139	0.706312	0.670283	0.652387	0.598179	0.513954	0.570888	0.692242	0.688411	0.464791	0.676777	0.580693	0.671998	0.603026	0.606826	0.618837	0.552452	0.660734	0.693117	0.444926	0.72677	0.537734	0.712193
cg18503291	0.82563	0.686875	0.635753	0.740113	0.714985	0.789264	0.718668	0.747859	0.776916	0.718124	0.632	0.650836	0.636869	0.663018	0.571509	0.630972	0.618497	0.61191	0.695355	0.673908	0.711622	0.783429	0.774697	0.6975	0.657042	0.688067	0.707411	0.743625	0.812888	0.787333	0.674105	0.784968	0.585885	0.770405	0.758567	0.565051	0.753396	0.795407	0.75983	0.682724	0.704612	0.811952	0.802868	0.764546	0.70205	0.690466	0.658969	0.599026	0.663217
cg18504014	0.640256	0.607311	0.541305	0.617989	0.641466	0.618157	0.589601	0.551513	0.617732	0.64013	0.432168	0.584909	0.553861	0.476741	0.481831	0.540732	0.502843	0.511076	0.513054	0.590437	0.546919	0.627508	0.56387	0.539521	0.492265	0.58974	0.555426	0.625205	0.566292	0.633803	0.644295	0.645381	0.442784	0.643924	0.659372	0.526859	0.624386	0.631053	0.57016	0.540448	0.542916	0.709769	0.68565	0.564056	0.549932	0.494491	0.621069	0.465249	0.548439
cg18517766	0.679436	0.682255	0.609501	0.611437	0.695164	0.657044	0.646006	0.692706	0.718515	0.647311	0.518805	0.65972	0.660381	0.631467	0.565085	0.601657	0.549577	0.58657	0.58364	0.670736	0.618825	0.721043	0.676551	0.619304	0.598796	0.683315		0.681775	0.703644	0.724632	0.633708	0.713114	0.548142	0.677051	0.657105	0.53604	0.70163	0.703029	0.693404	0.589701	0.641914	0.786392	0.702639	0.619581	0.637399	0.58914	0.674247	0.546498	0.710267
cg18531690	0.794443	0.745823	0.639752	0.739677	0.633578	0.730973	0.679361	0.698394	0.748035	0.661656	0.658295	0.704702	0.632939	0.668302	0.597701	0.630893	0.589028	0.561032	0.651702	0.627603	0.675065	0.760025	0.720588	0.674073	0.614288	0.692567	0.646468	0.708241	0.723128	0.758053	0.686954	0.748283	0.643111	0.75669	0.680891	0.565705	0.716021	0.708687	0.728819	0.72209	0.666707	0.747485	0.752176	0.719323	0.673576	0.642735	0.675337	0.592739	0.630892
cg18544938	0.69205	0.706649	0.57189	0.677436	0.663226	0.676784	0.620384	0.641922	0.641482	0.671563	0.488526	0.623928	0.636776	0.562918	0.541988	0.549212	0.527065	0.573692	0.548439	0.599295	0.637565	0.706824	0.659454	0.66269	0.611526	0.678829	0.515748	0.652044	0.678323	0.731811	0.62152	0.669892	0.556994	0.69877	0.64557	0.498103	0.664646	0.677089	0.669264	0.54556	0.619483	0.746657	0.700438	0.634869	0.610921	0.538312	0.608675	0.525217	0.623237
cg18595324	0.588372	0.52401	0.511648	0.526934	0.514147	0.555728	0.471299	0.504618	0.546372	0.508529	0.371771	0.464423	0.484171	0.45588	0.374215	0.422186	0.368073	0.429399	0.411896	0.431549	0.484387	0.563674	0.482519	0.479721	0.440956	0.490385	0.439016	0.536432	0.55842	0.568776	0.477386	0.535631	0.403155	0.527536	0.535624	0.354975	0.538476	0.559706	0.540382	0.413827	0.485019	0.602267	0.600739	0.505109	0.505187	0.444711	0.492505	0.356664	0.483145
cg18649737	0.600247	0.568589	0.50348	0.566743	0.54778	0.583182	0.552043	0.523136	0.578869	0.521864	0.431111	0.550198	0.497428	0.455479	0.380117	0.454414	0.474223	0.428124	0.479406	0.46533	0.512105	0.56789	0.516179	0.484319	0.485664	0.522371	0.501162	0.547929	0.599915	0.595803	0.528635	0.572745	0.430169	0.556635	0.559816	0.392776	0.539415	0.558423	0.559465	0.486302	0.521125	0.680274	0.618916	0.531016	0.512101	0.446118	0.507915	0.39524	0.533958
cg18728316	0.728805	0.627095	0.616401	0.663269	0.639486	0.744613	0.659652	0.614256	0.655579	0.675459	0.513707	0.65037	0.638955	0.592693	0.541451	0.549813	0.522083	0.561498	0.583717	0.578436	0.620687	0.705225	0.664006	0.627252	0.578795	0.635488	0.538545	0.670438	0.692563	0.691717	0.604438	0.705242	0.547478	0.716605	0.704529	0.557072	0.674536	0.72287	0.665427	0.537632	0.642879	0.718741	0.746361	0.617715	0.647405	0.607558	0.592953	0.507849	0.591146
cg18745752	0.80698	0.661347	0.629634	0.640506	0.670928	0.710825	0.671355	0.644791	0.642807	0.627037	0.616552	0.691548	0.631785	0.578818	0.482436	0.590844	0.613365	0.575878	0.673019	0.629841	0.618916	0.718976	0.593779	0.623308	0.580863	0.626124	0.61568	0.688956	0.683937	0.704667	0.582235	0.75295	0.485041	0.714965	0.663692	0.523997	0.644641	0.641253	0.682858	0.565689	0.621324	0.718019	0.734424	0.687698	0.626863	0.607313	0.577995	0.52771	0.572334
cg18748134	0.707564	0.685412	0.649867	0.700442	0.655304	0.680055	0.671382	0.623163	0.655081	0.614798	0.482702	0.724434	0.624802	0.566358	0.550478	0.574064	0.497909	0.576343	0.566911	0.605181	0.582117	0.742998	0.671149	0.67207	0.566061	0.70313	0.469801	0.669512	0.656255	0.713942	0.648071	0.688078	0.528323	0.675116	0.683074	0.515141	0.67341	0.699257	0.713569	0.605776	0.638083	0.723659	0.713222	0.609201	0.581924	0.616006	0.608711	0.531622	0.612017
cg18751958	0.70974	0.647861	0.708643	0.675084	0.676615	0.763636	0.646838	0.72492	0.750285	0.668732	0.509888	0.617869	0.653099	0.585736	0.524901	0.632769	0.582642	0.570557	0.60115	0.606579	0.699856	0.70413	0.551018	0.6564	0.599829	0.661439	0.531242	0.736305	0.783754	0.670617	0.564417	0.642784	0.584372	0.742068	0.685248	0.465727	0.73643	0.67777	0.75485	0.638096	0.634451	0.724904	0.709491	0.757799	0.700988	0.590182	0.711095	0.537942	0.683041
cg18754842	0.648376	0.757042	0.611489	0.692387	0.705417	0.670251	0.682922	0.701747	0.666424	0.725867	0.467732	0.708829	0.722576	0.564154	0.593197	0.542305	0.607602	0.603841	0.681549	0.677551	0.69545	0.681065	0.629739	0.630872	0.597068	0.661841	0.525378	0.692955	0.653912	0.637477	0.651797	0.759575	0.508566	0.7482	0.762582	0.646878	0.678882	0.699556	0.65806	0.560819	0.650491	0.717103	0.673085	0.533603	0.652475	0.639716	0.635292	0.549556	0.634722
cg18758889	0.734398	0.793369	0.689572	0.780291	0.750984	0.759233	0.735426	0.740346	0.761103	0.788213	0.697365	0.738456	0.770392	0.694691	0.592722	0.614942	0.629928	0.681744	0.724006	0.71706	0.71686	0.782416	0.728583		0.741655	0.738912	0.643231	0.787094	0.770025	0.787311	0.779095	0.72435	0.704279	0.747814	0.768108	0.631671	0.767955	0.788256	0.745441	0.646588	0.743746	0.815925	0.834383	0.66013	0.742097	0.678265	0.704482	0.616615	0.650959
cg18783374	0.393663	0.421776	0.428427	0.37908	0.359304	0.41934	0.386139	0.445863	0.386521	0.384354	0.411772	0.489396	0.479513	0.47474	0.359644	0.39214	0.356378	0.378009	0.390817	0.430165	0.424418	0.469873	0.370435	0.495725	0.384272	0.368246	0.432117	0.377876	0.41965	0.423093	0.34042	0.445845	0.423387	0.397085	0.397345	0.377122	0.414527	0.386165	0.443787	0.370672	0.396649	0.463117	0.528979	0.421867	0.404202	0.506248	0.400433	0.390262	0.383798
cg18791048	0.608333	0.535991	0.550194	0.591008	0.634406	0.639934	0.531291	0.547028	0.543477	0.643624	0.452931	0.563499	0.556407	0.494991	0.433545	0.572595	0.43365	0.540433	0.458383	0.453406	0.555146	0.616102	0.557007	0.582413	0.527639	0.570777	0.437477	0.640066	0.631956	0.63534	0.511719	0.561955	0.453646	0.612635	0.63328	0.415362	0.600008	0.664845	0.617522	0.477789	0.524032	0.663579	0.694711	0.528859	0.545938	0.555601	0.55721	0.433343	0.528596
cg18792116	0.855043	0.761463	0.788923	0.822249	0.794106	0.858393	0.73819	0.77932	0.763611	0.803151	0.653521	0.760466	0.789796	0.67411	0.661516	0.696895	0.644936	0.724303	0.73495	0.681518	0.756208	0.761674	0.785662	0.748651	0.693319	0.818618	0.732519	0.809863	0.786127	0.807333	0.845064	0.799829	0.71845	0.81961	0.84376	0.705139	0.840578	0.784644	0.80051	0.772231	0.73568	0.844472	0.81751	0.722432	0.786905	0.720127	0.747351	0.679179	0.75806
cg18794282	0.741454	0.60677	0.590137	0.595947	0.631403	0.679589	0.587006	0.641521	0.622702	0.641247	0.531782	0.649017	0.609466	0.624167	0.457261	0.533007	0.535173	0.537523	0.546887	0.58003	0.58991	0.708846	0.669846	0.601713	0.555619	0.666292	0.561602	0.658837	0.677776	0.697191	0.655608	0.704773	0.561378	0.678059	0.684711	0.491727	0.643506	0.682583	0.64075	0.564494	0.605247	0.7067	0.741201	0.66423	0.617917	0.547724	0.569253	0.533147	0.537287
cg18809039	0.742893	0.717919	0.664649	0.674481	0.746115	0.740082	0.722665	0.680774	0.663685	0.748989	0.750257	0.708116	0.677652	0.704078	0.708036	0.705359	0.789257	0.726533	0.720859	0.698243	0.776867	0.739484	0.761116	0.72557	0.696634	0.704866	0.715298	0.681554	0.738842	0.721657	0.682752	0.680041	0.708415	0.693204	0.65863	0.688218	0.683209	0.722808	0.721777	0.680372	0.712018	0.684439	0.706574	0.808078	0.713129	0.724882	0.728169	0.732605	0.731382
cg18810983	0.769426	0.683269	0.716717	0.685279	0.678859	0.767987	0.684101	0.646298	0.71865	0.692747	0.592498	0.641549	0.649254	0.611214	0.56139	0.624094	0.555161	0.607217	0.643002	0.644454	0.695146	0.783599	0.694634	0.663613	0.675816	0.620445	0.493378	0.702035	0.791828	0.742695	0.604147	0.724602	0.52667	0.760248	0.66731	0.57596	0.788606	0.716235	0.771311	0.662711	0.645978	0.743349	0.767105	0.743161	0.659231	0.645272	0.660836	0.579238	0.624129
cg18827566	0.753635	0.743172	0.606905	0.712998	0.689416	0.732031	0.69938	0.742144	0.770267	0.696558	0.605467	0.690411	0.681456	0.627116	0.545173	0.570171	0.584661	0.587623	0.645913	0.678695	0.683893	0.723323	0.725764	0.627831	0.646065	0.705536	0.614297	0.705533	0.723681	0.798733	0.735121	0.741435	0.596771	0.744461	0.741251	0.578397	0.765937	0.762512	0.70378	0.67669	0.704578	0.790328	0.804274	0.642918	0.688678	0.589498	0.69457	0.555619	0.680927
cg18830118	0.585955	0.606536	0.554891	0.633289	0.615589	0.652737	0.567339	0.592153	0.640959	0.595097	0.469072	0.600433	0.610098	0.556917	0.455976	0.527963	0.483653	0.497505	0.495232	0.54206	0.577765	0.698262	0.592863	0.597792	0.535909	0.614685	0.45384	0.625685	0.7072	0.661553	0.539455	0.605155	0.498446	0.647543	0.635041	0.438015	0.609015	0.666728	0.662982	0.463086	0.595811	0.682443	0.760591	0.599385	0.598513	0.572599	0.575271	0.493317	0.551391
cg18833228	0.732445	0.637823	0.574757	0.669319	0.599114	0.70016	0.597937	0.619618	0.734335	0.645294	0.530591	0.582336	0.549823	0.557052	0.46803	0.519276	0.540155	0.490818	0.639714	0.565355	0.595857	0.645429	0.647945	0.56771	0.547249	0.600525	0.635437	0.608523	0.703893	0.682776	0.647765	0.695393	0.485702	0.641466	0.624966	0.508249	0.685535	0.666395	0.630348	0.678519	0.647426	0.769094	0.662167	0.666982	0.642832	0.547729	0.554898	0.485235	0.573278
cg18834544	0.809566	0.790944	0.758019	0.798456	0.769679	0.760653	0.752258	0.714777	0.782789	0.751136	0.71271	0.789384	0.817243	0.613067	0.652456	0.675758	0.598636	0.714585	0.660984	0.718397	0.689401	0.783855	0.726899	0.746653	0.640529	0.811203	0.713485	0.770953	0.802812	0.836726	0.866336	0.794768	0.616147	0.728836	0.829646	0.677938	0.754661	0.805005	0.742274	0.57338	0.659682	0.845944	0.81826	0.688198	0.661535	0.715271	0.707874	0.580034	0.744159
cg18881094	0.625248	0.515662	0.502813	0.608	0.613694	0.653482	0.552734	0.657333	0.685704	0.604615	0.521173	0.499848	0.573498	0.524601	0.500485	0.507126	0.454902	0.530601	0.453685	0.598008	0.591796	0.606517	0.649818	0.559985	0.512534	0.662755	0.523892	0.587305	0.587764	0.591908	0.458573	0.52464	0.555522	0.605019	0.654172	0.490123	0.631579	0.543174	0.604532	0.489009	0.527258	0.661383	0.655876	0.530084	0.563918	0.506555	0.573055	0.46975	0.479052
cg18896877	0.67228	0.731134	0.539632	0.680909	0.766312	0.702486	0.718799	0.718434	0.68904	0.652574	0.692746	0.739349	0.711515	0.583986	0.62764	0.57815	0.661949	0.585277	0.571529	0.686258	0.590023	0.768044	0.691871	0.688325	0.618106	0.727434	0.601794	0.686359	0.698605	0.799175	0.700592	0.70284	0.574071	0.687394	0.705905	0.541432	0.693319	0.700357	0.720692	0.549185	0.685949	0.806981	0.691494	0.574877	0.69422	0.587816	0.625606	0.629411	0.695824
cg18910630	0.718871	0.633312	0.657378	0.625314	0.619335	0.634446	0.555334	0.607305	0.660383	0.606401	0.447831	0.547763	0.598907	0.480139	0.5231	0.582182	0.45796	0.560233	0.50669	0.499527	0.649373	0.620222	0.60254	0.619925	0.478767	0.652977	0.50476	0.632974	0.666049	0.602373	0.575329	0.63335	0.559335	0.666353	0.59661	0.453724	0.658855	0.604329	0.668552	0.539678	0.550335	0.679554	0.608722	0.665007	0.574752	0.524278	0.658879	0.498492	0.634909
cg18913872	0.690432	0.572754	0.623869	0.638882	0.53691	0.819076	0.490428	0.526047	0.576066	0.627706	0.408578	0.480409	0.601738	0.575228	0.49038	0.474556	0.39597	0.545534	0.454007	0.451069	0.523586	0.557055	0.661307	0.495711	0.529234	0.633946	0.423989	0.589852	0.69332	0.751284	0.479514	0.641657	0.533615	0.78932	0.541431	0.398642	0.616285	0.698949	0.581587	0.480272	0.49558	0.650389	0.611864	0.607029	0.504633	0.629937	0.613237	0.388122	0.731563
cg18922994	0.616416	0.444432	0.459617	0.507134	0.474693	0.536291	0.453323	0.458317	0.455443	0.465911	0.416174	0.484884	0.494657	0.459322	0.364142	0.411174	0.349483	0.422206	0.38001	0.419643	0.452924	0.588325	0.478234	0.547296	0.463249	0.513284	0.381495	0.549015	0.59976	0.558495	0.418712	0.528512	0.408086	0.539851	0.527994	0.357123	0.543916	0.582991	0.564479	0.406702	0.456272	0.603732	0.662167	0.508207	0.503247	0.477981	0.475214	0.406006	0.407467
cg18958202	0.800074	0.734461	0.73287	0.817992	0.809445	0.828012	0.751781	0.71457	0.792578	0.756054	0.619934	0.763306	0.746385	0.711619	0.615706	0.685405	0.607638	0.704671	0.707266	0.668053	0.73803	0.795272	0.688184	0.769325	0.686583	0.775422	0.696086	0.787837	0.824581	0.796272	0.759989	0.799345	0.713742	0.789205	0.776498	0.650099	0.847835	0.800922	0.792269	0.757615	0.716347	0.887781	0.821552	0.72	0.720866	0.69196	0.735259	0.676942	0.730206
cg19009372	0.851072	0.832728	0.730054	0.787094	0.767909	0.801497	0.726158	0.76898	0.816695	0.748359	0.625254	0.67703	0.66513	0.606906	0.640593	0.685644	0.638146	0.595389	0.688206	0.782882	0.789277	0.77286	0.834024	0.662584	0.730958	0.6843	0.663633	0.791235	0.787088	0.791831	0.725486	0.788683	0.667413	0.843696	0.797144	0.680686	0.788654	0.772318	0.760556	0.7581	0.722268	0.798675	0.746113	0.770932	0.783828	0.686268	0.777271	0.640477	0.709134
cg19014295	0.52755	0.510785	0.52071	0.535809	0.561339	0.515331	0.465703	0.628003	0.596474	0.540135	0.449405	0.454957	0.494954	0.476097	0.42577	0.480529	0.413862	0.444033	0.391524	0.475502	0.528308	0.563919	0.493762	0.509353	0.427598	0.521478	0.431107	0.552871	0.545685	0.551097	0.46922	0.470611	0.427586	0.578951	0.607348	0.422105	0.540777	0.515545	0.54287	0.458973	0.49952	0.642745	0.575307	0.484084	0.534085	0.440736	0.553204	0.387442	0.499337
cg19037884	0.523945	0.529894	0.430771	0.49429	0.459578	0.480521	0.459045	0.451999	0.472284	0.464257	0.391625	0.458707	0.435513	0.397764	0.369851	0.400251	0.326497	0.372027	0.384638	0.365712	0.513774	0.590359	0.491217	0.432193	0.383443	0.444009	0.379765	0.491015	0.547839	0.541328	0.439613	0.492747	0.45581	0.492912	0.497478	0.36162	0.514571	0.541639	0.534817	0.384647	0.445234	0.53932	0.604854	0.47199	0.458984	0.458199	0.469021	0.341472	0.409376
cg19063563	0.619932	0.573437	0.510575	0.568601	0.579155	0.575028	0.571822	0.569801	0.592976	0.550823	0.503712	0.527376	0.563833	0.491424	0.379077	0.438207	0.418229	0.53489	0.481725	0.501857	0.555653	0.654321	0.650251	0.555688	0.472019	0.558528	0.503937	0.6107	0.635806	0.681795	0.61517	0.53012	0.440417	0.583136	0.571651	0.4613	0.575986	0.595211	0.626994	0.479918	0.535438	0.699358	0.725829	0.56082	0.572068	0.53953	0.464536	0.390946	0.430062
cg19104757	0.639556	0.571018	0.595127	0.605176	0.566791	0.703216	0.547232	0.606383	0.58076	0.599236	0.52004	0.583091	0.5876	0.63549	0.535835	0.584499	0.492684	0.60499	0.585531	0.580671	0.622811	0.60112	0.554582	0.645462	0.594919	0.556699	0.633087	0.634385	0.655064	0.538553	0.500377	0.63975	0.584755	0.59876	0.581454	0.520208	0.605497	0.554596	0.634171	0.631075	0.509296	0.681311	0.679219	0.682469	0.551087	0.657313	0.564804	0.558937	0.510551
cg19175822	0.668791	0.668975	0.586585	0.660699	0.635211	0.687781	0.650004	0.657374	0.738361	0.636877	0.558561	0.658115	0.617658	0.591228	0.47854	0.553516	0.548375	0.549776	0.580012	0.606849	0.625845	0.697664	0.619931	0.65304	0.607617	0.640304	0.594453	0.691113	0.756946	0.701601	0.6254	0.694215	0.534765	0.684084	0.663391	0.506002	0.674634	0.6878	0.68482	0.635185	0.620866	0.77661	0.754197	0.664229	0.657667	0.572353	0.628505	0.513354	0.618931
cg19201019	0.559138	0.511722	0.436821	0.490239	0.482639	0.519803	0.471323	0.46873	0.529025	0.463821	0.382935	0.467859	0.4577	0.401942	0.346484	0.394406	0.358778	0.408202	0.43658	0.403266	0.462992	0.581645	0.505498	0.476979	0.396646	0.469916	0.445454	0.511223	0.52303	0.534689	0.512422	0.526413	0.38818	0.50177	0.513005	0.34232	0.519009	0.531737	0.519777	0.433121	0.471317	0.643215	0.571098	0.460805	0.453931	0.447335	0.453498	0.356623	0.445451
cg19221542	0.654795	0.62742	0.601951	0.666121	0.656613	0.540048	0.599301	0.618251	0.635047	0.599067	0.475719	0.50844	0.508221	0.462167	0.557121	0.558771	0.587476	0.526386	0.506951	0.542608	0.603072	0.545054	0.613048	0.520775	0.470619	0.629569	0.518529	0.610518	0.596781	0.610647	0.594582	0.569578	0.54872	0.653564	0.622063	0.513885	0.643751	0.576015	0.610594	0.57933	0.605899	0.588943	0.486574	0.584977	0.599373	0.448208	0.604756	0.541753	0.644214
cg19260718	0.634496	0.588858	0.484377	0.559379	0.53911	0.575951	0.521132	0.538323	0.552199	0.535901	0.44508	0.516538	0.509517	0.51841	0.413693	0.454343	0.421372	0.454306	0.451329	0.444371	0.48981	0.590459	0.543921	0.552886	0.471949	0.527132	0.452123	0.563462	0.597489	0.602328	0.57004	0.554313	0.46228	0.576626	0.575115	0.409875	0.593169	0.618401	0.616348	0.501648	0.533435	0.702636	0.655944	0.559049	0.515487	0.489443	0.537803	0.42331	0.46958
cg19269511	0.616703	0.589589	0.607151	0.651702	0.605289	0.677351	0.579371	0.601008	0.581714	0.586648	0.601121	0.68647	0.666618	0.68686	0.525685	0.633148	0.449594	0.627258	0.564142	0.57035	0.640588	0.658235	0.610653	0.706677	0.6107	0.614126	0.525228	0.625438	0.683788	0.625744	0.562407	0.656424	0.65768	0.60968	0.614363	0.512243	0.612719	0.661684	0.637867	0.61375	0.618488	0.659692	0.764629	0.641338	0.576709	0.621138	0.614873	0.606147	0.564741
cg19312058	0.581267	0.556511	0.451531	0.562725	0.570056	0.617833	0.522366	0.524861	0.53039	0.572408	0.457085	0.534774	0.49922	0.463717	0.401606	0.451825	0.446187	0.463903	0.519834	0.455636	0.490536	0.592958	0.667279	0.509149	0.45515	0.512649	0.447888	0.574105	0.55711	0.630541	0.563201	0.623934	0.440217	0.547996	0.556851	0.385439	0.604475	0.608995	0.551134	0.470378	0.53743	0.617305	0.669905	0.494318	0.511701	0.484421	0.484996	0.46474	0.464882
cg19324997	0.523222	0.545035	0.482566	0.524548	0.504571	0.537532	0.497366	0.555216	0.519463	0.500022	0.505886	0.572247	0.548227	0.578616	0.432671	0.526121	0.480648	0.581613	0.491207	0.544168	0.49859	0.546114	0.506401	0.620652	0.557718	0.491397	0.492887	0.542593	0.553647	0.553463	0.435634	0.539763	0.561188	0.526711	0.506441	0.495089	0.533575	0.552064	0.558046	0.497026	0.511204	0.614643	0.64581	0.556767	0.515756	0.611303	0.498119	0.537043	0.486442
cg19391583	0.665878	0.764584	0.644291	0.74268	0.814413	0.635537	0.775155	0.715733	0.652217	0.73582	0.582613	0.665902	0.716551	0.646253	0.738667	0.729244	0.698544	0.630594	0.692082	0.728421	0.683894	0.755034	0.752208	0.681961	0.738263	0.735644	0.691138	0.691075	0.695873	0.7697	0.723701	0.726238	0.601573	0.73079	0.801648	0.699718	0.718246	0.830295	0.749787	0.616881	0.698978	0.775305	0.731221	0.715939	0.699902	0.677889	0.713001	0.621314	0.727702
cg19400616	0.852379	0.848108	0.820144	0.811593	0.836334	0.858157	0.839174	0.807135	0.788474	0.838487	0.685135	0.820928	0.85849	0.661326	0.676355	0.700708	0.747451	0.798712	0.770902	0.768514	0.791507	0.834435	0.769816	0.756866	0.734958	0.826957	0.604174	0.841966	0.837624	0.827068	0.834323	0.839845	0.692825	0.831129	0.838161	0.746117	0.865477	0.848189	0.775531	0.794431	0.764905	0.889558	0.824828	0.781211	0.745569	0.730054	0.745602	0.624258	0.757809
cg19405088	0.722076	0.646323	0.63358	0.6082	0.665293	0.74907	0.634345	0.640324	0.677604	0.627683	0.513586	0.618922	0.630915	0.547034	0.524124	0.566846	0.489575	0.551355	0.600875	0.571619	0.605451	0.708225	0.661007	0.638376	0.571452	0.625726	0.560843	0.643732	0.710371	0.676515	0.618854	0.691695	0.533463	0.684443	0.66146	0.529656	0.727797	0.687171	0.666115	0.568156	0.612936	0.739607	0.720077	0.675078	0.606913	0.569957	0.629262	0.507708	0.602051
cg19419279	0.150512	0.418123	0.457474	0.456744	0.543862	0.399083	0.437207	0.328533	0.327554	0.420338	0.31408	0.498839	0.480682	0.426763	0.414549	0.498308	0.480265	0.428863	0.381281	0.464339	0.460353	0.417426	0.160929	0.465352	0.303355	0.544374	0.371497	0.463374	0.481654	0.422941	0.422977	0.269053	0.397956	0.275953	0.430883	0.33914	0.441552	0.430482	0.229353	0.0817161	0.340405	0.4892	0.465708	0.390103	0.328291	0.461299	0.46268	0.171079	0.532097
cg19466906	0.568604	0.555798	0.447064	0.522858	0.527799	0.541105	0.496721	0.492057	0.526987	0.486673	0.412077	0.495869	0.4709	0.430761	0.390581	0.422462	0.402849	0.441603	0.428279	0.449719	0.464948	0.584833	0.515303	0.5305	0.435439	0.518787	0.485987	0.529463	0.566845	0.559909	0.492929	0.511132	0.425523	0.51395	0.535813	0.392122	0.5405	0.561247	0.530027	0.463647	0.476705	0.676575	0.610723	0.481436	0.475397	0.465281	0.479067	0.385972	0.449026
cg19510224	0.801519	0.645344	0.765924	0.762512	0.766286	0.870831	0.752261	0.732598	0.754657	0.756521	0.547157	0.6981	0.685775	0.648267	0.556079	0.6398	0.592203	0.626492	0.673283	0.648895	0.72358	0.73484	0.668837	0.677485	0.647733	0.713914	0.586783	0.736463	0.802667	0.729445	0.602623	0.780525	0.591651	0.783244	0.706757	0.510527	0.770657	0.715778	0.77277	0.705296	0.672019	0.774657	0.769231	0.764911	0.695948	0.646004	0.676919	0.534864	0.73455
cg19547293	0.308778	0.545826	0.537093	0.457831	0.318683	0.589701	0.46197	0.501783	0.404775	0.583651	0.325014	0.520077	0.53389	0.4649	0.392814	0.552989	0.322301	0.474735	0.471691	0.50649	0.57383	0.534294	0.674465	0.563684	0.589958	0.340249	0.320903	0.467446	0.527571	0.411329	0.488472	0.654617	0.491743	0.488934	0.491796	0.475	0.379387	0.480285	0.348532	0.360018	0.465774	0.399736	0.596186	0.523367	0.461933	0.514692	0.518935	0.348278	0.473329
cg19599165	0.782759	0.727634	0.71033	0.759878	0.727914	0.767058	0.695613	0.631956	0.705297	0.647185	0.580418	0.731889	0.633684	0.581837	0.565372	0.642719	0.634578	0.616467	0.558176	0.694409	0.723109	0.790137	0.688823	0.675173	0.646749	0.703755	0.638717	0.768864	0.77978	0.709917	0.631164	0.691169	0.548947	0.776871	0.816131	0.617029	0.794058	0.724105	0.757874	0.5705	0.670721	0.773376	0.763679	0.673868	0.654884	0.574202	0.643509	0.534874	0.798208
cg19602694	0.473373	0.371513	0.365109	0.423776	0.44953	0.423339	0.425046	0.388688	0.424057	0.443583	0.308526	0.37567	0.435569	0.359936	0.287398	0.333286	0.284492	0.321325	0.352168	0.326925	0.381076	0.491011	0.4701	0.3894	0.342578	0.410938	0.323519	0.462392	0.445466	0.425374	0.411823	0.463049	0.31171	0.458841	0.446959	0.287025	0.430967	0.457822	0.433553	0.307004	0.39068	0.51594	0.497481	0.391405	0.372745	0.35863	0.374194	0.325946	0.377446
cg19622138	0.697959	0.733665	0.695161	0.660935	0.66635	0.609745	0.662071	0.59721	0.68058	0.671053	0.56	0.724739	0.614313	0.596912	0.521292	0.624088	0.462372	0.57343	0.598968	0.670983	0.734461	0.745864	0.676735	0.675777	0.572449	0.629388	0.53276	0.720131	0.73528	0.752712	0.597197	0.757133	0.53871	0.751099	0.69132	0.554398	0.69595	0.672981	0.675489	0.692842	0.616251	0.742927	0.752877	0.692926	0.596057	0.597087	0.672316	0.475922	0.665156
cg19625388	0.611753	0.731099	0.628607	0.538958		0.621855	0.631876	0.723599	0.64046	0.59138	0.627564	0.687268	0.706056	0.708798	0.650061	0.679455	0.654316	0.713003	0.559159	0.694672	0.638725	0.698544	0.732108	0.743719	0.718001	0.699165	0.670771	0.638395	0.681065	0.720232	0.65732	0.599891	0.614885	0.653599	0.693403	0.666312	0.646095	0.756259	0.640463	0.594667	0.601594	0.766368	0.735487	0.636989	0.616463	0.734317	0.702375	0.62882	0.69748
cg19713638	0.806246	0.61824	0.622419	0.650363	0.587012	0.775055	0.587936	0.579061	0.655904	0.632293	0.456012	0.587056	0.613376	0.535203	0.496541	0.54791	0.462322	0.519982	0.609756	0.532497	0.622407	0.64515	0.649375	0.574048	0.503078	0.605457	0.533919	0.599729	0.627508	0.661831	0.651159	0.740128	0.460373	0.634345	0.61365	0.474193	0.689751	0.67141	0.588716	0.586118	0.576793	0.740429	0.729244	0.573629	0.541436	0.50679	0.561417	0.451667	0.494387
cg19751789	0.45625	0.347266	0.459076	0.394607	0.46857	0.444348	0.422292	0.369009	0.391026	0.408077	0.282273	0.360013	0.340232	0.244175	0.370895	0.357692	0.350681	0.318125	0.32571	0.284642	0.420925	0.343827	0.313794	0.320099	0.280405	0.45618	0.281558	0.391163	0.398032	0.415853	0.486723	0.391065	0.295513	0.403564	0.439496	0.272892	0.446292	0.351042	0.326551	0.369197	0.348114	0.396082	0.291344	0.3878	0.369048	0.264511	0.412129	0.295857	0.406961
cg19764348	0.767245	0.608943	0.684812	0.734699	0.714105	0.754067	0.636194	0.717784	0.685113	0.665152	0.597967	0.603824	0.678623	0.682514	0.550788	0.614078	0.494302	0.606441	0.674344	0.622272	0.695763	0.794671	0.607125	0.685472	0.623309	0.708071	0.52234	0.741322	0.706127	0.730351	0.646912	0.78116	0.561994	0.736721	0.69488	0.52313	0.769458	0.686054	0.738513	0.728795	0.669749	0.716019	0.709902	0.686238	0.698512	0.646344	0.659961	0.586819	0.628654
cg19777644	0.766138	0.679322	0.655666	0.701176	0.697539	0.795987	0.74099	0.736547	0.740386	0.661972	0.626965	0.71358	0.747198	0.637502	0.537545	0.612933	0.592852	0.577978	0.652553	0.655358	0.702957	0.739705	0.720897	0.671942	0.623272	0.69106	0.622951	0.710293	0.728436	0.714031	0.693261	0.761493	0.676175	0.695263	0.726049	0.605604	0.721299	0.793176	0.721989	0.590118	0.637151	0.788248	0.743215	0.700629	0.62479	0.64321	0.656002	0.569028	0.647938
cg19780635	0.747077	0.797986	0.689111	0.771852	0.797562	0.729943	0.751651	0.748566	0.791798	0.790423	0.69863	0.72359	0.75197	0.67382	0.696963	0.654479	0.674506	0.732283	0.674874	0.697748	0.70705	0.807351	0.773523	0.745203	0.710538	0.784404	0.691622	0.793505	0.787354	0.817406	0.740998	0.733783	0.723955	0.798725	0.819255	0.670096	0.733114	0.780442	0.776672	0.680112	0.732574	0.844176	0.839031	0.684661	0.715959	0.731543	0.737284	0.679193	0.735647
cg19804027	0.674021	0.555824	0.589393	0.634695	0.609562	0.673768	0.5821	0.563574	0.64735	0.607134	0.523904		0.501733	0.495263	0.450301	0.510842	0.536465	0.467738	0.6	0.515318	0.556407	0.712562	0.610748	0.518538	0.565849	0.585637	0.514122	0.616206	0.62032	0.581306	0.548926	0.623799	0.517507	0.635064	0.59033	0.447136	0.593665	0.635281	0.635626	0.57567	0.605518	0.643215	0.622468	0.622328	0.625992	0.505768	0.529057	0.501246	0.553355
cg19840493	0.943634	0.828624	0.814848	0.790006	0.858642	0.893922	0.779147	0.795217	0.879407	0.823093	0.820595	0.794878	0.893524	0.847394	0.827471	0.824989	0.87825	0.856562	0.88817	0.816275	0.853881	0.812171	0.823004	0.884162	0.828478	0.832	0.863538	0.820455	0.837367	0.865688	0.863844	0.868208	0.863197	0.82987	0.850332	0.818954	0.885752	0.873433	0.808132	0.871415	0.762726	0.882452	0.89435	0.832116	0.778449	0.85704	0.856922	0.834663	0.768852
cg19855489	0.677869	0.619237	0.638292	0.638732	0.645932	0.731005	0.630126	0.657838	0.693784	0.659905	0.535235	0.675201	0.683218	0.54997	0.539586	0.607682	0.533726	0.533349	0.580283	0.643878	0.668979	0.705014	0.651489	0.683339	0.567652	0.677888	0.580422	0.635699	0.699628	0.7443	0.645234	0.683623	0.546285	0.705334	0.675527	0.470376	0.697172	0.69373	0.695982	0.593023	0.599642	0.813949	0.697085	0.630907	0.589086	0.607079	0.647981	0.525117	0.566426
cg19874857	0.076109	0.46589	0.44052	0.5243	0.622786	0.321165	0.427442	0.510012	0.49156	0.481628	0.136998	0.387911	0.453436	0.315055	0.477546	0.441335	0.500267	0.483617	0.278548	0.208408	0.484781	0.50449	0.427909	0.467859	0.325182	0.544506	0.243492	0.541049	0.50806	0.392386	0.515858	0.318254	0.456025	0.110721	0.444518	0.26944	0.131681	0.489353	0.509931	0.305825	0.434328	0.521862	0.442796	0.480992	0.525458	0.415041	0.612781	0.37793	0.544864
cg19987354	0.608054	0.54069	0.5204	0.615385	0.611976	0.610999	0.553985	0.595845	0.615474	0.592054	0.547238	0.55214	0.532221	0.56422	0.515875	0.55087	0.449093	0.491513	0.440838	0.502052	0.546267	0.6095	0.647593	0.50837	0.448591	0.622746	0.57551	0.628441	0.649036	0.604721	0.503374	0.664333	0.459906	0.625793	0.575112	0.434032	0.606111	0.5918	0.601359	0.523946	0.531787	0.704554	0.625295	0.603722	0.568191	0.47664	0.590183	0.383734	0.622389
cg20080878	0.330441	0.348747	0.340892	0.321567	0.390218	0.318693	0.287307	0.320276	0.372744	0.375534	0.210344	0.284309	0.273489	0.265911	0.204154	0.260734	0.235318	0.268404	0.224417	0.27667	0.310857	0.437347	0.333776	0.332229	0.237104	0.280395	0.247092	0.346956	0.366005	0.309113	0.314369	0.316774	0.234716	0.386904	0.344575	0.154154	0.332779	0.322419	0.411253	0.25491	0.275447	0.437234	0.435509	0.319074	0.315449	0.283411	0.323437	0.277836	0.292501
cg20095124	0.666667	0.618997	0.671581	0.694253	0.695569	0.66547	0.705347	0.685466	0.722122	0.683353	0.681182	0.63869	0.658144	0.641657	0.751909	0.735391	0.778497	0.691946	0.699662	0.689521	0.700794	0.636865	0.658003	0.647373	0.699167	0.701185	0.6521	0.714644	0.699031	0.663785	0.72427	0.61712	0.648531	0.716456	0.699406	0.700924	0.688935	0.652381	0.686169	0.713225	0.667584	0.706344	0.564994	0.721209	0.637675	0.631486	0.710375	0.688585	0.74775
cg20155566	0.176235	0.266023	0.329878	0.234729	0.424752	0.288924	0.321787	0.169269	0.235976	0.254586	0.181514	0.332851	0.291869	0.226614	0.186937	0.297675	0.271375	0.22522	0.161354	0.252035	0.211414	0.316582	0.186391	0.261796	0.218121	0.394299	0.2116	0.346582	0.384557	0.324152	0.239956	0.21256	0.172838	0.299007	0.263887	0.149656	0.312483	0.283108	0.257533	0.154017	0.266664	0.382914	0.311736	0.253416	0.278248	0.229148	0.38612	0.186159	0.380445
cg20168823	0.869448	0.759984	0.853421	0.841306	0.836049	0.944489	0.779715	0.77328	0.85473	0.839127	0.762012	0.856515	0.861898	0.862324	0.738596	0.818621	0.762026	0.824433	0.776149	0.811038	0.863984	0.777698	0.735658	0.88247	0.806107	0.814523	0.772342	0.867818	0.827258	0.842069	0.755136	0.840506	0.780202	0.78421	0.76108	0.732971	0.875604	0.809697	0.799631	0.877209	0.742396	0.898991	0.881146	0.849545	0.763877	0.859963	0.818531	0.75127	0.759608
cg20176220	0.662014	0.607967	0.562871	0.594001	0.664366	0.632918	0.601116	0.568716	0.615992	0.648732	0.505054	0.545005	0.561392	0.501315	0.52822	0.487934	0.510455	0.541121	0.504983	0.48392	0.52684	0.644913	0.632958	0.580165	0.519427	0.620235	0.579242	0.662955	0.604895	0.647393	0.668512	0.64082	0.529471	0.602522	0.630747	0.50574	0.626303	0.628323	0.597131	0.508389	0.587868	0.703469	0.628062	0.541148	0.579365	0.515124	0.574821	0.541427	0.571012
cg20223322	0.335848	0.234219	0.266626	0.372941	0.358622	0.33183	0.318499	0.318213	0.366726	0.372017	0.31173	0.329195	0.361079	0.350773	0.263218	0.32564	0.286534	0.311948	0.255886	0.297172	0.349561	0.41183	0.283671	0.434299	0.291628	0.287562	0.325296	0.379076	0.351768	0.358527	0.294707	0.32616	0.303509	0.33239	0.336471	0.292721	0.332451	0.351383	0.300713	0.256146	0.270562	0.398028	0.437274	0.385068	0.285789	0.382332	0.30128	0.31135	0.275303
cg20256117	0.117023	0.415907	0.413665	0.442719	0.583848	0.264183	0.420146	0.344929	0.287738	0.375256	0.424407	0.53502	0.539906	0.392877		0.55579	0.619549	0.549834	0.244929	0.437308	0.611426	0.428164	0.466608	0.557342	0.477923	0.644478	0.298576	0.554927	0.590852	0.556799	0.204207	0.251358	0.485442	0.320945	0.246616		0.433541	0.478107		0.321464	0.307444	0.440221	0.533061	0.502551	0.250049	0.564522	0.51213	0.409996	0.643736
cg20260559	0.790855	0.795772	0.78063	0.819878	0.841739	0.873937	0.803875	0.800838	0.787682	0.761117	0.741976	0.815426	0.820259	0.767913	0.703602	0.756961	0.737643	0.674866	0.739906	0.790433	0.828687	0.830235	0.796068	0.823013	0.757749	0.789898	0.765328	0.800383	0.831301	0.816915	0.735652	0.791919	0.671667	0.815777	0.812992	0.68241	0.744162	0.789018	0.816846	0.673924	0.757909	0.798114	0.839571	0.802517	0.828802	0.776044	0.846285	0.712443	0.80789
cg20294155	0.809926	0.711882	0.730239	0.775245	0.765528	0.766837	0.696472	0.717887	0.726457	0.728911	0.575566	0.679459	0.772877	0.586734	0.524227	0.578731	0.578834	0.621227	0.631737	0.545933	0.673237	0.77016	0.705335	0.659091	0.605704	0.719993	0.584109	0.752344	0.693562	0.744146	0.669191	0.774419	0.552612	0.698808	0.731163	0.549706	0.725771	0.769348	0.715825	0.643857	0.661274	0.784781	0.699889	0.673917	0.601917	0.575017	0.655924	0.563542	0.676873
cg20313838	0.767039	0.66523	0.664769	0.666468	0.566229	0.766566	0.639252	0.623191	0.627251	0.659437	0.579334	0.636417	0.636763	0.56495	0.461208	0.578914	0.478003	0.384847	0.66633	0.332914	0.656626	0.716315	0.675814	0.613511	0.559623	0.641845	0.59	0.640411	0.701325	0.704627	0.615847	0.690393	0.517833	0.687844	0.649819	0.475633	0.504926	0.727916	0.69953	0.387703	0.638031	0.647416	0.760604	0.683097	0.622013	0.570272	0.574673	0.451693	0.351909
cg20365566	0.648682	0.732428	0.784075	0.670123	0.797581	0.728254	0.652004	0.707801	0.832623	0.84357	0.567743	0.726869	0.832393	0.684918	0.826848	0.755584	0.800891	0.758942	0.652633	0.830539	0.669601	0.700763	0.827875	0.688279	0.7401	0.75972	0.596238	0.783441	0.694006	0.796602	0.82414	0.711587	0.797772	0.683721	0.754508	0.613512	0.859557	0.780978	0.868115	0.754736	0.663938	0.789744	0.83799	0.62948	0.697689	0.632526	0.842634	0.585122	0.705586
cg20366218	0.747259	0.572025	0.637024	0.726491	0.681838	0.697307	0.685785	0.614409	0.650728	0.656409	0.504285	0.610731	0.588861	0.568771	0.494895	0.508569	0.576377	0.52716	0.593423	0.521582	0.606799	0.691014	0.61473	0.576676	0.589993	0.611646	0.543501	0.689477	0.726895	0.633586	0.648762	0.717917	0.553488	0.674725	0.649749	0.542743	0.691666	0.675488	0.68333	0.551377	0.610743	0.707724	0.743422	0.642555	0.675249	0.618571	0.613179	0.504505	0.575276
cg20373894	0.717215	0.673189	0.60304	0.574382	0.692657	0.772525	0.539511	0.587637	0.601566	0.619503	0.608606	0.637385	0.526251	0.515587	0.549853	0.560138	0.575292	0.563801	0.618074	0.492648	0.580459	0.65422	0.573972	0.628748	0.558568	0.642554	0.645815	0.69536	0.682306	0.722176	0.621739	0.688543	0.514384	0.664009	0.592654	0.467275	0.728062	0.661905	0.630677	0.519784	0.616994	0.696565	0.657168	0.613378	0.553053	0.538251	0.602782	0.556109	0.526129
cg20418769	0.682738	0.779493	0.641385	0.670701	0.736478	0.659693	0.700484	0.715802	0.684015	0.681414	0.64859	0.705636	0.803959	0.657321	0.709661	0.673684	0.657623	0.717089	0.690644	0.692841	0.722777	0.789993	0.790389	0.728724	0.679273	0.7485	0.660463	0.721068	0.723812	0.746655	0.740087	0.754209	0.672594	0.768757	0.804629	0.67691	0.711387	0.697203	0.759207	0.609859	0.715499	0.771121	0.791768	0.672987	0.690158	0.705176	0.720541	0.606031	0.746925
cg20420659	0.701626	0.596129	0.62709	0.602234	0.633248	0.731429	0.618392	0.63477	0.625521	0.601603	0.581078	0.670354	0.635259	0.639159	0.563537	0.600207	0.552729	0.631985	0.618001	0.590666	0.666408	0.660633	0.552252	0.67912	0.663212	0.608211	0.547708	0.614753	0.666335	0.673616	0.574895	0.599232	0.637952	0.636262	0.645585	0.621552	0.675246	0.661952	0.638365	0.67601	0.567594	0.661421	0.654658	0.640081	0.570865	0.625678	0.590259	0.624233	0.567089
cg20435284	0.711136	0.829843	0.696577	0.700109	0.762039	0.769136	0.7537	0.724029	0.721672	0.696244	0.706726	0.773948	0.825807	0.77921	0.69786	0.744404	0.694453	0.782872	0.77102	0.759086	0.789134	0.788537	0.702123	0.818666	0.774744	0.734186	0.7197	0.726531	0.774486	0.779583	0.665559	0.795153	0.660624	0.684584	0.739525	0.724259	0.734739	0.756302	0.758371	0.661899	0.661485	0.85582	0.84517	0.794598	0.712685	0.767637	0.762475	0.701723	0.7836
cg20462449	0.548789	0.724773	0.56378	0.545186	0.540674	0.492424	0.605054	0.75236	0.5	0.536312	0.508924	0.641743	0.659742	0.61605	0.484667	0.51863	0.609489	0.640239	0.587762	0.594557	0.599604	0.647445	0.548558	0.621806	0.639257	0.527787	0.511947	0.592221	0.612958	0.548801	0.536388	0.588359	0.529141	0.529326	0.642957	0.647216	0.562355	0.615654	0.537027	0.569618	0.587931	0.683952	0.64949	0.562784	0.553443	0.615113	0.584136	0.394275	0.595081
cg20468415	0.20343	0.210227	0.167892	0.251294	0.206135	0.2358	0.192794	0.230585	0.227234	0.233065	0.180768	0.171496	0.219602	0.19749	0.164036	0.144691	0.15354	0.156325	0.140346	0.162366	0.160784	0.346577	0.213333	0.197556	0.156654	0.209337	0.168971	0.284987	0.219178	0.262605	0.204488	0.241939	0.184534	0.23342	0.237393	0.176882	0.26793	0.292932	0.230234	0.187663	0.197392	0.357126	0.354692	0.261113	0.154267	0.234246	0.178602	0.152059	0.150859
cg20498033	0.736963	0.577758	0.649716	0.68191	0.624866	0.7093	0.624916	0.662944	0.695932	0.63133	0.519065	0.58373	0.568072	0.600523	0.485262	0.578439	0.512761	0.535641	0.606502	0.589614	0.653779	0.700936	0.620199	0.625559	0.575702	0.590238	0.504068	0.704707	0.7483	0.674954	0.576302	0.676383	0.546115	0.692186	0.621219	0.440832	0.685355	0.694965	0.704867	0.669891	0.60661	0.773666	0.724985	0.678864	0.658891	0.585039	0.621245	0.455767	0.623448
cg20545775	0.787746	0.667721	0.689431	0.721916	0.698947	0.794625	0.66444	0.679172	0.716169	0.702302	0.599279	0.65598	0.619385	0.570554	0.535514	0.611527	0.627262	0.540669	0.703549	0.627083	0.698062	0.709355	0.699107	0.633809	0.6418	0.647457	0.696381	0.714074	0.759227	0.736966	0.643756	0.735103	0.571357	0.731118	0.689642	0.525271	0.711192	0.690582	0.723863	0.648567	0.699466	0.769701	0.725562	0.729973	0.674255	0.565097	0.62053	0.544546	0.621329
cg20570179	0.611461	0.583172	0.4413	0.660551	0.568106	0.620846	0.595588	0.562565	0.604716	0.559569	0.414535	0.516726	0.587074	0.506024	0.406127	0.456165	0.457387	0.458051	0.470303		0.518244	0.677854	0.570991	0.613254	0.490658	0.488464	0.477266	0.599242	0.639923	0.667974	0.543595	0.626977	0.46324	0.568403	0.550444	0.49978	0.636944	0.632629	0.607193	0.462635	0.643974	0.72596	0.680492	0.621284	0.606843	0.524341	0.549938	0.469938	0.474693
[truncated: 285 more rows]
[truncated: 45 more columns]

## Sheet: Liver
!Sample_source_name_ch1	Adipose	Adipose	Adipose	Adipose	Adipose	Adipose	Adipose	Adipose	Adipose	Adipose	Adipose	Adipose	Adipose	Adipose	Adipose	Adipose	Adipose	Adipose	Adipose	Adipose	Adipose	Adipose	Adipose	Adipose	Adipose	Adipose	Adipose	Adipose	Adipose	Adipose	Adipose	Adipose	Liver	Liver	Liver	Liver	Liver	Liver	Liver	Liver	Liver	Liver	Liver	Liver	Liver	Liver	Liver	Liver	Liver
[truncated: 3,688 more rows]
[truncated: 96 more columns]

[truncated: 6 more sheets: Pancreas, Adipose, Autism, Skin, Aging_Intestine, Aging_Brain_Cells]
