# Supplementary material for: Epigenetic information loss is a common feature of multiple diseases and aging
Source: GeroScience. 2025 Jul 11;48(2):2311–25. doi: 10.1007/s11357-025-01767-7 (PMC12972351; doi:10.1007/s11357-025-01767-7)
Supplement: Supplementary file 5 — Supplementary file5 (CSV 1815 KB) [file 11357_2025_1767_MOESM5_ESM.csv]

site	unique tissue	tissue mean	0.05 quantile, rest of tissues	0.95 quantile, rest of tissues	unique low/high
cg00212031	naive CD4+ T cell	0.965058823529412	0.005	0.116	high
cg00214611	naive CD4+ T cell	0.17275	0.009	0.051	high
cg00455876	naive CD4+ T cell	0.944125	0.594	0.82725	high
cg01707559	naive CD4+ T cell	0.547428571428571	0.046	0.283	high
cg02004872	naive CD4+ T cell	0.934117647058823	0.004	0.10365	high
cg02011394	naive CD4+ T cell	0.320102941176471	0.912	0.99	low
cg02050847	naive CD4+ T cell	0.425191176470588	0.965	0.995	low
cg02494853	naive CD4+ T cell	0.764961038961039	0.01	0.09275	high
cg02839557	naive CD4+ T cell	0.296088235294118	0.012	0.12	high
cg02842889	naive CD4+ T cell	0.953313432835821	0.005	0.03	high
cg03052502	naive CD4+ T cell	0.0683970588235294	0.953	0.997	low
cg03155755	naive CD4+ T cell	0.0733529411764706	0.8592	0.961	low
cg03244189	naive CD4+ T cell	0.90075	0.018	0.16675	high
cg03706273	naive CD4+ T cell	0.826766233766234	0.007	0.184	high
cg03750315	naive CD4+ T cell	0.896176470588235	0.018	0.14055	high
cg04016144	naive CD4+ T cell	0.0643823529411765	0.884	0.98595	low
cg04023335	naive CD4+ T cell	0.809272727272727	0.085	0.693	high
cg04042030	naive CD4+ T cell	0.433794117647059	0.006	0.052	high
cg04303809	naive CD4+ T cell	0.912705882352941	0.033	0.143	high
cg04448376	naive CD4+ T cell	0.84275	0.008	0.097	high
cg04689676	naive CD4+ T cell	0.915352941176471	0.014	0.071	high
cg04792227	naive CD4+ T cell	0.561926470588235	0.069	0.44995	high
cg04840163	naive CD4+ T cell	0.959308823529412	0.061	0.145	high
cg04964672	naive CD4+ T cell	0.09175	0.5738	0.954	low
cg05213048	naive CD4+ T cell	0.167844155844156	0.526	0.906	low
cg05890011	naive CD4+ T cell	0.439	0.003	0.0403499999999999	high
cg06479204	naive CD4+ T cell	0.921615384615384	0.048	0.121	high
cg07731488	naive CD4+ T cell	0.811461538461538	0.003	0.0391999999999998	high
cg07939587	naive CD4+ T cell	0.0694558823529412	0.4134	0.919	low
cg09856092	naive CD4+ T cell	0.558161764705882	0.005	0.042	high
cg10076560	naive CD4+ T cell	0.0290294117647059	0.1522	0.294	low
cg10363397	naive CD4+ T cell	0.06675	0.8438	0.991	low
cg10698069	naive CD4+ T cell	0.817583333333333	0.006	0.069	high
cg10841270	naive CD4+ T cell	0.0125	0.67525	0.9485	low
cg13268984	naive CD4+ T cell	0.929588235294118	0.008	0.0638	high
cg14180491	naive CD4+ T cell	0.687571428571428	0.036	0.097	high
cg14210405	naive CD4+ T cell	0.97	0.11975	0.8139	high
cg14466580	naive CD4+ T cell	0.0500735294117647	0.8473	0.985	low
cg15027426	naive CD4+ T cell	0.921228571428571	0.06945	0.44455	high
cg15295597	naive CD4+ T cell	0.772831168831169	0.015	0.123	high
cg15329860	naive CD4+ T cell	0.948514705882353	0.016	0.10985	high
cg15345074	naive CD4+ T cell	0.89	0.017	0.148	high
cg15429127	naive CD4+ T cell	0.539676923076923	0.005	0.05	high
cg15563434	naive CD4+ T cell	0.0554893617021277	0.441	0.8368	low
cg15682806	naive CD4+ T cell	0.9676	0.494	0.722	high
cg15810474	naive CD4+ T cell	0.948967741935484	0.598	0.842	high
cg17834650	naive CD4+ T cell	0.0405147058823529	0.6876	0.969	low
cg17837162	naive CD4+ T cell	0.208058823529412	0.7656	0.9574	low
cg18188392	naive CD4+ T cell	0.737514705882353	0.028	0.2735	high
cg25032547	naive CD4+ T cell	0.931735294117647	0.087	0.4942	high
cg25427172	naive CD4+ T cell	0.788985294117647	0.94	0.984	low
cg25518695	naive CD4+ T cell	0.891617647058824	0.033	0.123	high
cg25705492	naive CD4+ T cell	0.969014705882353	0.5443	0.84335	high
cg26058907	naive CD4+ T cell	0.514294117647059	0.913	0.99	low
cg26517491	naive CD4+ T cell	0.866573529411765	0.017	0.07855	high
cg26520468	naive CD4+ T cell	0.449012987012987	0.892	0.986	low
cg26983535	naive CD4+ T cell	0.917147058823529	0.022	0.1377	high
cg00008945	naive CD4+ T cell	0.850285714285714	0.003	0.431	high
cg00014152	naive CD4+ T cell	0.269386666666667	0.95	1	low
cg00016522	naive CD4+ T cell	0.872961038961039	0.008	0.548	high
cg00016934	naive CD4+ T cell	0.658857142857143	0.02	0.39615	high
cg00072288	naive CD4+ T cell	0.777415584415584	0.014	0.56	high
cg00072839	naive CD4+ T cell	0.861519480519481	0.031	0.2493	high
cg00074638	naive CD4+ T cell	0.261613636363636	0.578	0.703	low
cg00114625	naive CD4+ T cell	0.868246753246753	0.005	0.61	high
cg00114913	naive CD4+ T cell	0.894675324675325	0.028	0.54815	high
cg00116709	naive CD4+ T cell	0.854909090909091	0.011	0.647	high
cg00139317	naive CD4+ T cell	0.833233766233766	0.011	0.562	high
cg00142683	naive CD4+ T cell	0.873441558441558	0.006	0.62	high
cg00192980	naive CD4+ T cell	0.892861111111111	0.027	0.626	high
cg00200463	naive CD4+ T cell	0.871245614035088	0.024	0.578	high
cg00206414	naive CD4+ T cell	0.819971014492754	0.018	0.531	high
cg00240113	naive CD4+ T cell	0.882909090909091	0.027	0.493	high
cg00241907	naive CD4+ T cell	0.79068085106383	0.014	0.506	high
cg00243584	naive CD4+ T cell	0.912753246753247	0.256	0.501	high
cg00265812	naive CD4+ T cell	0.79408	0.01645	0.624	high
cg00266918	naive CD4+ T cell	0.846038961038961	0.02	0.13445	high
cg00360365	naive CD4+ T cell	0.780162162162162	0.017	0.41665	high
cg00378717	naive CD4+ T cell	0.77487012987013	0.006	0.081	high
cg00380985	naive CD4+ T cell	0.869545454545455	0.025	0.569	high
cg00381376	naive CD4+ T cell	0.781909090909091	0.003	0.042	high
cg00391044	naive CD4+ T cell	0.872358208955224	0.043	0.496	high
cg00408231	naive CD4+ T cell	0.123103896103896	0.589	0.978	low
cg00412010	naive CD4+ T cell	0.781298701298701	0.056	0.51165	high
cg00412368	naive CD4+ T cell	0.880376623376623	0.0656	0.6004	high
cg00416689	naive CD4+ T cell	0.851506493506493	0.01	0.40605	high
cg00423014	naive CD4+ T cell	0.148168831168831	0.666	0.881	low
cg00427681	naive CD4+ T cell	0.661298701298701	0.079	0.502	high
cg00457389	naive CD4+ T cell	0.813220779220779	0.01	0.179	high
cg00458505	naive CD4+ T cell	0.872233766233766	0.006	0.5567	high
cg00466309	naive CD4+ T cell	0.883805194805195	0.012	0.642	high
cg00473354	naive CD4+ T cell	0.698741935483871	0.017	0.448	high
cg00573298	naive CD4+ T cell	0.339012987012987	0.022	0.088	high
cg00575851	naive CD4+ T cell	0.78109756097561	0.02	0.526	high
cg00598664	naive CD4+ T cell	0.580571428571429	0.01	0.382	high
cg00619443	naive CD4+ T cell	0.747090909090909	0.011	0.4042	high
cg00622384	naive CD4+ T cell	0.889689189189189	0.008	0.497	high
cg00622389	naive CD4+ T cell	0.855753246753247	0.047	0.453	high
cg00636562	naive CD4+ T cell	0.738766233766234	0.004	0.4063	high
cg00650640	naive CD4+ T cell	0.781236111111111	0.0308	0.616399999999999	high
cg00680081	naive CD4+ T cell	0.887649350649351	0.108	0.645	high
cg00680673	naive CD4+ T cell	0.88974025974026	0.00540000000000001	0.564	high
cg00688681	naive CD4+ T cell	0.865467532467532	0.047	0.5556	high
cg00697812	naive CD4+ T cell	0.0829565217391304	0.75055	0.948	low
cg00723997	naive CD4+ T cell	0.881064935064935	0.009	0.484	high
cg00735883	naive CD4+ T cell	0.897285714285714	0.054	0.493	high
cg00739467	naive CD4+ T cell	0.896363636363636	0.028	0.584	high
cg00751785	naive CD4+ T cell	0.473467532467532	0.001	0.023	high
cg00767637	naive CD4+ T cell	0.89787012987013	0.009	0.704	high
cg00769799	naive CD4+ T cell	0.894	0.039	0.571	high
cg00776430	naive CD4+ T cell	0.818	0.011	0.372	high
cg00813156	naive CD4+ T cell	0.854766233766234	0.028	0.69	high
cg00818649	naive CD4+ T cell	0.527652173913044	0.002	0.378	high
cg00824273	naive CD4+ T cell	0.131467532467532	0.41515	0.92485	low
cg00824714	naive CD4+ T cell	0.144584415584416	0.863	0.991	low
cg00832270	naive CD4+ T cell	0.894948051948052	0.001	0.566	high
cg00855706	naive CD4+ T cell	0.122805194805195	0.672	0.871	low
cg00895705	naive CD4+ T cell	0.870552631578947	0.009	0.453	high
cg00907920	naive CD4+ T cell	0.33251948051948	0.95	0.999	low
cg00916680	naive CD4+ T cell	0.86936	0.081	0.717899999999999	high
cg00936435	naive CD4+ T cell	0.849506493506494	0.013	0.416	high
cg00968771	naive CD4+ T cell	0.863387096774193	0.146	0.569	high
cg00981879	naive CD4+ T cell	0.895636363636363	0.013	0.647	high
cg00996177	naive CD4+ T cell	0.833350649350649	0.003	0.495	high
cg00997875	naive CD4+ T cell	0.92225974025974	0.613	0.776	high
cg01052065	naive CD4+ T cell	0.803220779220779	0.008	0.335	high
cg01055931	naive CD4+ T cell	0.143948051948052	0.836	0.979	low
cg01058588	naive CD4+ T cell	0.707649350649351	0.009	0.5575	high
cg01083397	naive CD4+ T cell	0.83738	0.0587	0.5073	high
cg01120894	naive CD4+ T cell	0.721155844155844	0.008	0.581	high
cg01142317	naive CD4+ T cell	0.859271428571428	0.002	0.36145	high
cg01215761	naive CD4+ T cell	0.830012987012987	0.016	0.382	high
cg01274846	naive CD4+ T cell	0.275428571428571	0.79175	0.918	low
cg01284128	naive CD4+ T cell	0.146038961038961	0.882	0.991	low
cg01318188	naive CD4+ T cell	0.857987012987013	0.013	0.635	high
cg01333849	naive CD4+ T cell	0.827758064516129	0.026	0.38515	high
cg01353788	naive CD4+ T cell	0.678272727272727	0.028	0.555	high
cg01364818	naive CD4+ T cell	0.791148648648649	0.013	0.6252	high
cg01366378	naive CD4+ T cell	0.898540540540541	0.013	0.63475	high
cg01370077	naive CD4+ T cell	0.762987012987013	0.004	0.602	high
cg01370179	naive CD4+ T cell	0.811896103896104	0.076	0.366	high
cg01374431	naive CD4+ T cell	0.873857142857143	0.018	0.507	high
cg01404988	naive CD4+ T cell	0.840675675675676	0.032	0.192	high
cg01405303	naive CD4+ T cell	0.838636363636364	0.028	0.54	high
cg01408682	naive CD4+ T cell	0.950350649350649	0.42845	0.84855	high
cg01413492	naive CD4+ T cell	0.0560724637681159	0.69685	0.89245	low
cg01434723	naive CD4+ T cell	0.853558441558442	0.05	0.55	high
cg01472347	naive CD4+ T cell	0.673828947368421	0.006	0.036	high
cg01522249	naive CD4+ T cell	0.110302631578947	0.449	0.9135	low
cg01543116	naive CD4+ T cell	0.860302631578947	0.09	0.554	high
cg01573544	naive CD4+ T cell	0.701459459459459	0.003	0.046	high
cg01710449	naive CD4+ T cell	0.336350649350649	0.912	0.989	low
cg01728536	naive CD4+ T cell	0.144527027027027	0.752	0.9304	low
cg01732428	naive CD4+ T cell	0.845415584415584	0.024	0.156	high
cg01757402	naive CD4+ T cell	0.750246753246753	0.024	0.24	high
cg01758988	naive CD4+ T cell	0.86154054054054	0.024	0.541	high
cg01759889	naive CD4+ T cell	0.896480519480519	0.024	0.55975	high
cg01761453	naive CD4+ T cell	0.232116883116883	0.56575	0.941	low
cg01762011	naive CD4+ T cell	0.623428571428571	0.046	0.487	high
cg01773478	naive CD4+ T cell	0.849592105263158	0.014	0.366	high
cg01780412	naive CD4+ T cell	0.876571428571429	0.03	0.384	high
cg01798375	naive CD4+ T cell	0.89638961038961	0.023	0.5071	high
cg01804836	naive CD4+ T cell	0.866025974025974	0.032	0.604	high
cg01813294	naive CD4+ T cell	0.884350649350649	0.02	0.668	high
cg01814235	naive CD4+ T cell	0.203597402597403	0.841	0.976	low
cg01831199	naive CD4+ T cell	0.411833333333333	0.032	0.236	high
cg01850541	naive CD4+ T cell	0.8055	0.156	0.516	high
cg01857253	naive CD4+ T cell	0.825272727272727	0.016	0.61	high
cg01864404	naive CD4+ T cell	0.130298701298701	0.3967	0.8363	low
cg01891172	naive CD4+ T cell	0.842549295774648	0.012	0.603	high
cg01913024	naive CD4+ T cell	0.83812987012987	0.017	0.435	high
cg01924074	naive CD4+ T cell	0.881945945945946	0.039	0.62285	high
cg01972979	naive CD4+ T cell	0.197844155844156	0.863	0.979	low
cg01990854	naive CD4+ T cell	0.171766233766234	0.832	0.964	low
cg01991530	naive CD4+ T cell	0.892623376623376	0.013	0.63515	high
cg01999076	naive CD4+ T cell	0.890701298701299	0.023	0.523	high
cg02031980	naive CD4+ T cell	0.870454545454546	0.009	0.264	high
cg02049865	naive CD4+ T cell	0.895441558441558	0.057	0.622	high
cg02062238	naive CD4+ T cell	0.844441558441559	0.012	0.46	high
cg02064569	naive CD4+ T cell	0.973742424242424	0.503	0.864	high
cg02124059	naive CD4+ T cell	0.876168831168831	0.06265	0.512	high
cg02127807	naive CD4+ T cell	0.592	0.041	0.397	high
cg02151779	naive CD4+ T cell	0.837818181818182	0.0195	0.348	high
cg02188515	naive CD4+ T cell	0.12308	0.887	0.99	low
cg02201836	naive CD4+ T cell	0.869792207792208	0.03	0.45055	high
cg02210067	naive CD4+ T cell	0.838688311688312	0.049	0.337	high
cg02223323	naive CD4+ T cell	0.804779220779221	0.045	0.40255	high
cg02225164	naive CD4+ T cell	0.867545454545454	0.0324	0.3766	high
cg02229344	naive CD4+ T cell	0.876233766233766	0.0389	0.4331	high
cg02261899	naive CD4+ T cell	0.970014925373134	0.0638	0.7758	high
cg02268650	naive CD4+ T cell	0.887350649350649	0.078	0.432	high
cg02274705	naive CD4+ T cell	0.904415584415584	0.05	0.5278	high
cg02276461	naive CD4+ T cell	0.831909090909091	0.043	0.582	high
cg02285254	naive CD4+ T cell	0.567727272727273	0.039	0.466	high
cg02285579	naive CD4+ T cell	0.917935064935065	0.1052	0.692	high
cg02286623	naive CD4+ T cell	0.696038961038961	0.018	0.445	high
cg02293258	naive CD4+ T cell	0.728025974025974	0.021	0.4466	high
cg02330362	naive CD4+ T cell	0.870818181818182	0.021	0.514	high
cg02333283	naive CD4+ T cell	0.734	0.004	0.592	high
cg02337670	naive CD4+ T cell	0.860356164383562	0.008	0.423	high
cg02353937	naive CD4+ T cell	0.832922077922078	0.008	0.12755	high
cg02386310	naive CD4+ T cell	0.876779220779221	0.01175	0.436	high
cg02393514	naive CD4+ T cell	0.793	0.035	0.26	high
cg02417823	naive CD4+ T cell	0.842415584415584	0.038	0.2968	high
cg02480419	naive CD4+ T cell	0.665298701298701	0.007	0.469	high
cg02510708	naive CD4+ T cell	0.747922077922078	0.025	0.635	high
cg02522370	naive CD4+ T cell	0.851909090909091	0.03	0.458	high
cg02539591	naive CD4+ T cell	0.892220779220779	0.025	0.553	high
cg02540440	naive CD4+ T cell	0.101519480519481	0.241	0.97	low
cg02581653	naive CD4+ T cell	0.166376623376623	0.37505	0.834	low
cg02602182	naive CD4+ T cell	0.593987012987013	0.013	0.349	high
cg02602528	naive CD4+ T cell	0.739869565217391	0.029	0.503	high
cg02621658	naive CD4+ T cell	0.857454545454545	0.026	0.618	high
cg02623256	naive CD4+ T cell	0.819493506493507	0.005	0.495	high
cg02623604	naive CD4+ T cell	0.802771929824561	0.01	0.323	high
cg02634083	naive CD4+ T cell	0.883727272727272	0.09	0.612	high
cg02639793	naive CD4+ T cell	0.888519480519481	0.13255	0.6439	high
cg02685544	naive CD4+ T cell	0.842441558441558	0.085	0.185	high
cg02714202	naive CD4+ T cell	0.825012987012987	0.063	0.418	high
cg02714462	naive CD4+ T cell	0.281116883116883	0.924	0.997	low
cg02722239	naive CD4+ T cell	0.980075757575758	0.3216	0.8548	high
cg02746718	naive CD4+ T cell	0.146909090909091	0.8729	0.956	low
cg02772106	naive CD4+ T cell	0.851441558441558	0.045	0.654	high
cg02803670	naive CD4+ T cell	0.869671052631579	0.02	0.35615	high
cg02810043	naive CD4+ T cell	0.858311688311688	0.014	0.277	high
cg02817946	naive CD4+ T cell	0.86574025974026	0.059	0.182	high
cg02821380	naive CD4+ T cell	0.825026666666667	0.011	0.395	high
cg02859554	naive CD4+ T cell	0.884714285714285	0.025	0.48825	high
cg02875834	naive CD4+ T cell	0.804922077922078	0.007	0.236	high
cg02879223	naive CD4+ T cell	0.862103896103896	0.103	0.533	high
cg02883100	naive CD4+ T cell	0.9148125	0.329	0.709	high
cg02890812	naive CD4+ T cell	0.861142857142857	0.036	0.734	high
cg02932805	naive CD4+ T cell	0.869355263157895	0.014	0.40575	high
cg02935635	naive CD4+ T cell	0.128287671232877	0.852	0.966	low
cg02936290	naive CD4+ T cell	0.0346818181818182	0.159	0.7072	low
cg02937293	naive CD4+ T cell	0.838804347826087	0.068	0.565	high
cg02939364	naive CD4+ T cell	0.844311688311688	0.005	0.359	high
cg02954623	naive CD4+ T cell	0.620060606060606	0.104	0.517	high
cg02971392	naive CD4+ T cell	0.183662337662338	0.87	0.977	low
cg02971902	naive CD4+ T cell	0.863116883116883	0.01	0.477	high
cg02973417	naive CD4+ T cell	0.185454545454545	0.967	1	low
cg02994943	naive CD4+ T cell	0.901623376623377	0.035	0.6166	high
cg02997061	naive CD4+ T cell	0.841480519480519	0.06	0.289	high
cg03024957	naive CD4+ T cell	0.892610389610389	0.011	0.513	high
cg03031357	naive CD4+ T cell	0.889533333333334	0.006	0.575	high
cg03055372	naive CD4+ T cell	0.862558441558442	0.034	0.434	high
cg03100923	naive CD4+ T cell	0.830194805194805	0.008	0.457	high
cg03102729	naive CD4+ T cell	0.789545454545455	0.069	0.635	high
cg03102848	naive CD4+ T cell	0.686945454545455	0.026	0.066	high
cg03120461	naive CD4+ T cell	0.708116883116883	0.045	0.589	high
cg03140487	naive CD4+ T cell	0.870558441558442	0.113	0.482	high
cg03177323	naive CD4+ T cell	0.850026315789474	0.034	0.321	high
cg03189022	naive CD4+ T cell	0.866818181818182	0.04245	0.443	high
cg03197110	naive CD4+ T cell	0.217311688311688	0.761	0.906	low
cg03213202	naive CD4+ T cell	0.803594594594595	0.015	0.479	high
cg03219705	naive CD4+ T cell	0.875987012987013	0.049	0.52015	high
cg03245429	naive CD4+ T cell	0.533688311688312	0.70685	0.983	low
cg03280420	naive CD4+ T cell	0.86192	0.018	0.395	high
cg03315431	naive CD4+ T cell	0.163766233766234	0.656	0.956	low
cg03334316	naive CD4+ T cell	0.873677966101695	0.017	0.675	high
cg03335173	naive CD4+ T cell	0.908467532467532	0.018	0.591	high
cg03347749	naive CD4+ T cell	0.85312987012987	0.017	0.481	high
cg03360374	naive CD4+ T cell	0.829584415584415	0.032	0.328	high
cg03363535	naive CD4+ T cell	0.84868	0.02	0.4881	high
cg03364121	naive CD4+ T cell	0.880064935064935	0.025	0.487	high
cg03370193	naive CD4+ T cell	0.900597402597403	0.045	0.575	high
cg03374735	naive CD4+ T cell	0.235014084507042	0.8727	0.98	low
cg03440272	naive CD4+ T cell	0.728697368421053	0.003	0.457	high
cg03440485	naive CD4+ T cell	0.0259545454545455	0.1599	0.747799999999999	low
cg03505772	naive CD4+ T cell	0.843144927536232	0.015	0.699	high
cg03513471	naive CD4+ T cell	0.798480519480519	0.008	0.404	high
cg03517379	naive CD4+ T cell	0.882194805194805	0.037	0.466	high
cg03523199	naive CD4+ T cell	0.871459459459459	0.013	0.376	high
cg03553781	naive CD4+ T cell	0.0954347826086957	0.4993	0.92055	low
cg03605032	naive CD4+ T cell	0.897844155844156	0.008	0.552	high
cg03657257	naive CD4+ T cell	0.670950819672131	0.0298	0.3354	high
cg03668629	naive CD4+ T cell	0.386714285714286	0.675	0.963	low
cg03679005	naive CD4+ T cell	0.785755555555556	0.017	0.479	high
cg03679269	naive CD4+ T cell	0.845285714285714	0.007	0.513	high
cg03683587	naive CD4+ T cell	0.86112987012987	0.065	0.46255	high
cg03717198	naive CD4+ T cell	0.866428571428571	0.098	0.429	high
cg03723195	naive CD4+ T cell	0.838441558441558	0.019	0.285	high
cg03723938	naive CD4+ T cell	0.795935064935065	0.022	0.10935	high
cg03730082	naive CD4+ T cell	0.904376623376623	0.006	0.56	high
cg03748372	naive CD4+ T cell	0.894567567567568	0.047	0.644	high
cg03752015	naive CD4+ T cell	0.854592105263158	0.015	0.2894	high
cg03757053	naive CD4+ T cell	0.166974025974026	0.812	0.996	low
cg03769817	naive CD4+ T cell	0.837847826086956	0.047	0.517	high
cg03802424	naive CD4+ T cell	0.801710526315789	0.011	0.377	high
cg03802931	naive CD4+ T cell	0.75896	0.079	0.383	high
cg03811055	naive CD4+ T cell	0.818090909090909	0.009	0.216	high
cg03822658	naive CD4+ T cell	0.188298701298701	0.765	0.959	low
cg03825574	naive CD4+ T cell	0.871376623376623	0.056	0.517	high
cg03829216	naive CD4+ T cell	0.106662337662338	0.37305	0.69295	low
cg03831206	naive CD4+ T cell	0.889297297297297	0.012	0.44105	high
cg03832506	naive CD4+ T cell	0.136506493506494	0.734	0.9389	low
cg03892808	naive CD4+ T cell	0.866246753246753	0.013	0.5103	high
cg03900860	naive CD4+ T cell	0.87974025974026	0.008	0.586	high
cg03906572	naive CD4+ T cell	0.726350649350649	0.009	0.521	high
cg03927302	naive CD4+ T cell	0.793746666666667	0.047	0.447	high
cg03928924	naive CD4+ T cell	0.139233766233766	0.67465	0.943	low
cg03962769	naive CD4+ T cell	0.0635857142857143	0.55415	0.83055	low
cg03968699	naive CD4+ T cell	0.861864864864865	0.035	0.31	high
cg03978312	naive CD4+ T cell	0.874753246753247	0.05305	0.51	high
cg03989304	naive CD4+ T cell	0.881766233766234	0.042	0.522	high
cg04014504	naive CD4+ T cell	0.689844155844156	0.021	0.581	high
cg04026379	naive CD4+ T cell	0.86587012987013	0.049	0.6142	high
cg04029282	naive CD4+ T cell	0.838634920634921	0.016	0.374	high
cg04031645	naive CD4+ T cell	0.827285714285714	0.013	0.454	high
cg04037732	naive CD4+ T cell	0.136571428571429	0.42	0.94085	low
cg04039555	naive CD4+ T cell	0.857558441558442	0.0196	0.55	high
cg04061482	naive CD4+ T cell	0.889181818181818	0.142	0.591	high
cg04065558	naive CD4+ T cell	0.577861111111111	0.01525	0.055	high
cg04065832	naive CD4+ T cell	0.0934805194805195	0.22	0.675	low
cg04094482	naive CD4+ T cell	0.895012987012987	0.02	0.546	high
cg04149171	naive CD4+ T cell	0.104168831168831	0.455	0.628	low
cg04167532	naive CD4+ T cell	0.569779220779221	0.026	0.2322	high
cg04190662	naive CD4+ T cell	0.654561643835616	0.031	0.4751	high
cg04225046	naive CD4+ T cell	0.808351351351351	0.004	0.54285	high
cg04289416	naive CD4+ T cell	0.153802631578947	0.8169	0.961	low
cg04290452	naive CD4+ T cell	0.714928571428571	0.005	0.1668	high
cg04298609	naive CD4+ T cell	0.825077922077922	0.008	0.373	high
cg04301343	naive CD4+ T cell	0.910181818181818	0.231	0.582	high
cg04302178	naive CD4+ T cell	0.787922077922078	0.012	0.5867	high
cg04307491	naive CD4+ T cell	0.75861038961039	0.909	0.993	low
cg04344997	naive CD4+ T cell	0.880168831168831	0.015	0.56805	high
cg04369574	naive CD4+ T cell	0.894513888888889	0.4121	0.658	high
cg04371001	naive CD4+ T cell	0.856407894736842	0.059	0.601	high
cg04371585	naive CD4+ T cell	0.822855263157895	0.039	0.138	high
cg04373587	naive CD4+ T cell	0.874298701298701	0.305	0.5006	high
cg04381324	naive CD4+ T cell	0.819	0.029	0.10075	high
cg04388383	naive CD4+ T cell	0.883246753246753	0.019	0.542	high
cg04394795	naive CD4+ T cell	0.804402597402597	0.008	0.055	high
cg04402486	naive CD4+ T cell	0.843370967741935	0.025	0.5458	high
cg04414946	naive CD4+ T cell	0.138142857142857	0.55995	0.949	low
cg04481865	naive CD4+ T cell	0.860623376623377	0.048	0.47545	high
cg04483741	naive CD4+ T cell	0.140337662337662	0.712	0.957	low
cg04494122	naive CD4+ T cell	0.150571428571429	0.464	0.897	low
cg04495420	naive CD4+ T cell	0.147155844155844	0.759	0.949	low
cg04533302	naive CD4+ T cell	0.273605263157895	0.9155	0.985	low
cg04617012	naive CD4+ T cell	0.145311688311688	0.921	0.985	low
cg04626171	naive CD4+ T cell	0.890513157894737	0.008	0.506	high
cg04647039	naive CD4+ T cell	0.857391891891892	0.06865	0.38035	high
cg04663649	naive CD4+ T cell	0.720480519480519	0.024	0.346	high
cg04667267	naive CD4+ T cell	0.917458333333333	0.078	0.58675	high
cg04675919	naive CD4+ T cell	0.815025974025974	0.038	0.56	high
cg04676446	naive CD4+ T cell	0.211818181818182	0.43865	0.905	low
cg04709809	naive CD4+ T cell	0.86216	0.063	0.547	high
cg04739874	naive CD4+ T cell	0.594324675324675	0.01	0.44	high
cg04748497	naive CD4+ T cell	0.64574025974026	0.022	0.397	high
cg04752574	naive CD4+ T cell	0.797064935064935	0.046	0.523	high
cg04764476	naive CD4+ T cell	0.839363636363636	0.03	0.397099999999999	high
cg04765675	naive CD4+ T cell	0.751922077922078	0.013	0.057	high
cg04777541	naive CD4+ T cell	0.153831168831169	0.46805	0.928	low
cg04820960	naive CD4+ T cell	0.785636363636364	0.02	0.068	high
cg04836978	naive CD4+ T cell	0.755294117647059	0.04	0.52	high
cg04855291	naive CD4+ T cell	0.148597402597403	0.7605	0.931	low
cg04856605	naive CD4+ T cell	0.885428571428571	0.06	0.514	high
cg04924141	naive CD4+ T cell	0.932929577464789	0.016	0.514	high
cg04924736	naive CD4+ T cell	0.88696052631579	0.024	0.54	high
cg04927982	naive CD4+ T cell	0.784818181818182	0	0.0251999999999998	high
cg04929599	naive CD4+ T cell	0.886506493506493	0.084	0.582	high
cg04931939	naive CD4+ T cell	0.822788732394366	0.056	0.186	high
cg05032098	naive CD4+ T cell	0.647623376623377	0.099	0.4769	high
cg05032903	naive CD4+ T cell	0.872131147540983	0.027	0.61915	high
cg05044339	naive CD4+ T cell	0.408566037735849	0.559	0.833	low
cg05045028	naive CD4+ T cell	0.855507246376811	0.01	0.365	high
cg05086798	naive CD4+ T cell	0.871376623376623	0.021	0.494	high
cg05088151	naive CD4+ T cell	0.829342105263158	0.017	0.646	high
cg05091491	naive CD4+ T cell	0.460169230769231	0.832	0.9705	low
cg05091873	naive CD4+ T cell	0.861688311688312	0.025	0.536	high
cg05100261	naive CD4+ T cell	0.816779220779221	0.005	0.546	high
cg05109619	naive CD4+ T cell	0.832532467532467	0.026	0.603	high
cg05127178	naive CD4+ T cell	0.872116883116883	0.033	0.39545	high
cg05135828	naive CD4+ T cell	0.802818181818182	0.047	0.63185	high
cg05137263	naive CD4+ T cell	0.929513157894737	0.031	0.8	high
cg05140257	naive CD4+ T cell	0.846859154929578	0.022	0.375	high
cg05147108	naive CD4+ T cell	0.684454545454545	0.003	0.5193	high
cg05172693	naive CD4+ T cell	0.80048051948052	0.005	0.466	high
cg05181702	naive CD4+ T cell	0.782810344827586	0.018	0.648	high
cg05196231	naive CD4+ T cell	0.254363636363636	0.005	0.037	high
cg05200893	naive CD4+ T cell	0.572727272727273	0.034	0.097	high
cg05206294	naive CD4+ T cell	0.813636363636364	0.014	0.604	high
cg05222959	naive CD4+ T cell	0.710337662337662	0.003	0.375	high
cg05223760	naive CD4+ T cell	0.885467532467532	0.019	0.53	high
cg05237970	naive CD4+ T cell	0.881532467532468	0.042	0.41	high
cg05242815	naive CD4+ T cell	0.874987012987013	0.037	0.48285	high
cg05257372	naive CD4+ T cell	0.151584415584416	0.9169	0.989	low
cg05288927	naive CD4+ T cell	0.780688311688312	0.015	0.50405	high
cg05307865	naive CD4+ T cell	0.145857142857143	0.858	0.943	low
cg05374090	naive CD4+ T cell	0.90951948051948	0.019	0.5974	high
cg05378963	naive CD4+ T cell	0.167896103896104	0.8956	0.98	low
cg05379196	naive CD4+ T cell	0.752272727272727	0.018	0.473	high
cg05411132	naive CD4+ T cell	0.154753246753247	0.59025	0.967	low
cg05424879	naive CD4+ T cell	0.887714285714286	0.015	0.5159	high
cg05445331	naive CD4+ T cell	0.583438356164384	0.008	0.399	high
cg05449830	naive CD4+ T cell	0.823714285714286	0.009	0.2819	high
cg05452887	naive CD4+ T cell	0.790818181818182	0.014	0.679	high
cg05454424	naive CD4+ T cell	0.161597402597403	0.6781	0.986	low
cg05461361	naive CD4+ T cell	0.884610389610389	0.004	0.554	high
cg05467600	naive CD4+ T cell	0.84287012987013	0.002	0.401	high
cg05473496	naive CD4+ T cell	0.847454545454545	0.061	0.37185	high
cg05474077	naive CD4+ T cell	0.854162162162162	0.011	0.292	high
cg05476522	naive CD4+ T cell	0.896441558441559	0.048	0.6028	high
cg05526804	naive CD4+ T cell	0.81163768115942	0.003	0.407	high
cg05532720	naive CD4+ T cell	0.512753246753247	0.852	0.98	low
cg05534333	naive CD4+ T cell	0.840766233766234	0.012	0.736	high
cg05551025	naive CD4+ T cell	0.809545454545455	0.012	0.314	high
cg05600581	naive CD4+ T cell	0.834892857142857	0.006	0.645	high
cg05605384	naive CD4+ T cell	0.855118421052632	0.009	0.384	high
cg05629323	naive CD4+ T cell	0.17312987012987	0.879	0.982	low
cg05679489	naive CD4+ T cell	0.770701298701299	0.03	0.24205	high
cg05692422	naive CD4+ T cell	0.133311688311688	0.6993	0.986	low
cg05704524	naive CD4+ T cell	0.848948051948052	0.016	0.502	high
cg05747459	naive CD4+ T cell	0.896649350649351	0.045	0.49515	high
cg05782106	naive CD4+ T cell	0.782530612244898	0.018	0.4026	high
cg05785344	naive CD4+ T cell	0.896831168831169	0.021	0.605	high
cg05799859	naive CD4+ T cell	0.888066666666667	0.016	0.646	high
cg05803370	naive CD4+ T cell	0.736	0.013	0.584	high
cg05804339	naive CD4+ T cell	0.845210526315789	0.011	0.282	high
cg05806018	naive CD4+ T cell	0.87788	0.022	0.689	high
cg05849149	naive CD4+ T cell	0.780612903225806	0.028	0.557	high
cg05866836	naive CD4+ T cell	0.808910714285714	0.04	0.258	high
cg05872222	naive CD4+ T cell	0.80388	0.016	0.363	high
cg05887304	naive CD4+ T cell	0.804714285714286	0.067	0.55635	high
cg05905814	naive CD4+ T cell	0.846558441558441	0.023	0.474	high
cg05907136	naive CD4+ T cell	0.82587012987013	0.006	0.488	high
cg05950094	naive CD4+ T cell	0.85127027027027	0.02115	0.402	high
cg05958126	naive CD4+ T cell	0.893819444444444	0.035	0.557	high
cg05996419	naive CD4+ T cell	0.885064935064935	0.011	0.513	high
cg06016676	naive CD4+ T cell	0.885108108108108	0.485	0.6362	high
cg06051391	naive CD4+ T cell	0.887142857142857	0.014	0.477	high
cg06058235	naive CD4+ T cell	0.190689189189189	0.805	0.95445	low
cg06069996	naive CD4+ T cell	0.843542857142857	0.03	0.367	high
cg06077978	naive CD4+ T cell	0.79480487804878	0.057	0.587	high
cg06084034	naive CD4+ T cell	0.932376623376623	0.056	0.792	high
cg06093412	naive CD4+ T cell	0.88104054054054	0.001	0.435	high
cg06097615	naive CD4+ T cell	0.874090909090909	0.015	0.505	high
cg06098232	naive CD4+ T cell	0.75851948051948	0.008	0.399	high
cg06104959	naive CD4+ T cell	0.840948051948052	0.019	0.376	high
cg06112349	naive CD4+ T cell	0.182636363636364	0.95	0.991	low
cg06130360	naive CD4+ T cell	0.0732666666666666	0.5509	0.98	low
cg06131666	naive CD4+ T cell	0.842685714285714	0.05005	0.54495	high
cg06136002	naive CD4+ T cell	0.883675324675325	0.015	0.602	high
cg06144825	naive CD4+ T cell	0.790766233766234	0.027	0.352	high
cg06144999	naive CD4+ T cell	0.886256756756757	0.031	0.629	high
cg06164717	naive CD4+ T cell	0.884675324675325	0.026	0.533	high
cg06172626	naive CD4+ T cell	0.901896103896104	0.047	0.558299999999999	high
cg06178309	naive CD4+ T cell	0.852972972972973	0.026	0.173	high
cg06184979	naive CD4+ T cell	0.152506493506493	0.747	0.95855	low
cg06206449	naive CD4+ T cell	0.882	0.056	0.524	high
cg06228453	naive CD4+ T cell	0.691025	0.045	0.58	high
cg06256374	naive CD4+ T cell	0.383376623376623	0.844	0.958	low
cg06256785	naive CD4+ T cell	0.111383561643836	0.787	0.938	low
cg06266461	naive CD4+ T cell	0.827047619047619	0.013	0.583	high
cg06272245	naive CD4+ T cell	0.876233766233766	0.081	0.528	high
cg06282524	naive CD4+ T cell	0.712467532467533	0.03	0.418	high
cg06293983	naive CD4+ T cell	0.823272727272727	0.023	0.52735	high
cg06302025	naive CD4+ T cell	0.788298701298702	0.008	0.5624	high
cg06334238	naive CD4+ T cell	0.76965625	0.015	0.627	high
cg06376033	naive CD4+ T cell	0.651337662337662	0.095	0.408	high
cg06407366	naive CD4+ T cell	0.610965517241379	0.01	0.045	high
cg06443675	naive CD4+ T cell	0.755168831168831	0.035	0.483	high
cg06443888	naive CD4+ T cell	0.892272727272727	0.0652	0.673	high
cg06444329	naive CD4+ T cell	0.845567567567568	0.00510000000000001	0.3039	high
cg06454337	naive CD4+ T cell	0.836974025974026	0.275	0.5559	high
cg06462425	naive CD4+ T cell	0.701155844155844	0.013	0.211	high
cg06462727	naive CD4+ T cell	0.888311688311688	0.028	0.4275	high
cg06464066	naive CD4+ T cell	0.744857142857143	0.012	0.422	high
cg06472116	naive CD4+ T cell	0.148467532467532	0.67	0.941	low
cg06510592	naive CD4+ T cell	0.889805194805195	0.066	0.669	high
cg06511189	naive CD4+ T cell	0.824779220779221	0.006	0.34795	high
cg06521531	naive CD4+ T cell	0.818366666666667	0.09	0.628	high
cg06540859	naive CD4+ T cell	0.91038961038961	0.024	0.589	high
cg06615444	naive CD4+ T cell	0.856090909090909	0.017	0.568	high
cg06625916	naive CD4+ T cell	0.128935064935065	0.611	0.89055	low
cg06630839	naive CD4+ T cell	0.862554054054054	0.023	0.443	high
cg06649034	naive CD4+ T cell	0.45912987012987	0.015	0.314299999999999	high
cg06650546	naive CD4+ T cell	0.867584415584415	0.044	0.454	high
cg06654051	naive CD4+ T cell	0.342298701298701	0.839	0.975	low
cg06673178	naive CD4+ T cell	0.882753246753246	0.043	0.568	high
cg06700462	naive CD4+ T cell	0.830194805194805	0.04	0.488	high
cg06705078	naive CD4+ T cell	0.835783783783784	0.008	0.454	high
cg06746884	naive CD4+ T cell	0.847415584415585	0.06	0.426	high
cg06783548	naive CD4+ T cell	0.87538961038961	0.004	0.583	high
cg06791102	naive CD4+ T cell	0.873246753246753	0.007	0.505	high
cg06796204	naive CD4+ T cell	0.878194805194805	0.029	0.53555	high
cg06804788	naive CD4+ T cell	0.77048051948052	0.008	0.26005	high
cg06864633	naive CD4+ T cell	0.302554054054054	0.67115	0.991	low
cg06878303	naive CD4+ T cell	0.160623376623377	0.8386	0.979	low
cg06899582	naive CD4+ T cell	0.867116883116883	0.008	0.40595	high
cg06915321	naive CD4+ T cell	0.82825974025974	0.043	0.62	high
cg06915915	naive CD4+ T cell	0.905454545454545	0.031	0.6387	high
cg06922569	naive CD4+ T cell	0.809314814814815	0.009	0.399	high
cg06943593	naive CD4+ T cell	0.522181818181818	0.022	0.3857	high
cg06944922	naive CD4+ T cell	0.710766233766234	0.016	0.36655	high
cg06963664	naive CD4+ T cell	0.642987012987013	0.8463	0.9707	low
cg07051162	naive CD4+ T cell	0.859972602739726	0.011	0.44	high
cg07066594	naive CD4+ T cell	0.729486842105263	0.012	0.319	high
cg07136872	naive CD4+ T cell	0.858402597402597	0.008	0.493	high
cg07153944	naive CD4+ T cell	0.775786885245902	0.11605	0.6339	high
cg07156563	naive CD4+ T cell	0.85664935064935	0.025	0.391	high
cg07167981	naive CD4+ T cell	0.807688311688312	0.002	0.028	high
cg07187289	naive CD4+ T cell	0.891415584415584	0.007	0.608	high
cg07200487	naive CD4+ T cell	0.80896	0.005	0.41495	high
cg07215528	naive CD4+ T cell	0.886688311688311	0.019	0.58	high
cg07260325	naive CD4+ T cell	0.142532467532468	0.5334	0.809	low
cg07261646	naive CD4+ T cell	0.850025974025974	0.007	0.567	high
cg07276379	naive CD4+ T cell	0.819733333333334	0.027	0.261799999999999	high
cg07312966	naive CD4+ T cell	0.876364864864865	0.01	0.435	high
cg07324045	naive CD4+ T cell	0.615883116883117	0.84155	0.956	low
cg07344627	naive CD4+ T cell	0.178644736842105	0.64	0.97	low
cg07381502	naive CD4+ T cell	0.725390243902439	0.008	0.4454	high
cg07386410	naive CD4+ T cell	0.865311688311688	0.006	0.46685	high
cg07393670	naive CD4+ T cell	0.900135135135135	0.034	0.603	high
cg07405239	naive CD4+ T cell	0.352974025974026	0.791	0.949	low
cg07413830	naive CD4+ T cell	0.835090909090909	0.01	0.0789499999999998	high
cg07464524	naive CD4+ T cell	0.718779220779221	0.022	0.378	high
cg07464598	naive CD4+ T cell	0.790532467532467	0.01	0.443	high
cg07466166	naive CD4+ T cell	0.790350649350649	0.005	0.54815	high
cg07481063	naive CD4+ T cell	0.756412698412698	0.012	0.072	high
cg07550694	naive CD4+ T cell	0.124753246753247	0.7371	0.917	low
cg07559615	naive CD4+ T cell	0.117197368421053	0.561	0.747	low
cg07647518	naive CD4+ T cell	0.872662337662338	0.0663	0.4867	high
cg07648454	naive CD4+ T cell	0.825943661971831	0.021	0.631	high
cg07658614	naive CD4+ T cell	0.795655737704918	0.015	0.1233	high
cg07659240	naive CD4+ T cell	0.850884615384615	0.005	0.531	high
cg07660411	naive CD4+ T cell	0.834554054054054	0.004	0.043	high
cg07674075	naive CD4+ T cell	0.832818181818182	0.034	0.652	high
cg07674139	naive CD4+ T cell	0.869051948051948	0.022	0.552	high
cg07674503	naive CD4+ T cell	0.881896103896104	0.005	0.593	high
cg07682072	naive CD4+ T cell	0.882142857142857	0.052	0.522	high
cg07693301	naive CD4+ T cell	0.751285714285714	0.011	0.391	high
cg07758529	naive CD4+ T cell	0.798909090909091	0.06835	0.58365	high
cg07771637	naive CD4+ T cell	0.827350649350649	0.006	0.345	high
cg07809462	naive CD4+ T cell	0.811533333333333	0.018	0.436	high
cg07810091	naive CD4+ T cell	0.86238961038961	0.016	0.4507	high
cg07810164	naive CD4+ T cell	0.84608	0.006	0.181	high
cg07824272	naive CD4+ T cell	0.844597402597402	0.5259	0.735	high
cg07828380	naive CD4+ T cell	0.835272727272727	0.023	0.462	high
cg07834773	naive CD4+ T cell	0.889428571428571	0.066	0.516	high
cg07842130	naive CD4+ T cell	0.151142857142857	0.897	0.977	low
cg07858069	naive CD4+ T cell	0.756636363636364	0.012	0.380649999999999	high
cg07862274	naive CD4+ T cell	0.665155844155844	0.055	0.108	high
cg07867687	naive CD4+ T cell	0.846618421052632	0.005	0.484	high
cg07868857	naive CD4+ T cell	0.795210526315789	0.007	0.347	high
cg07874334	naive CD4+ T cell	0.80397619047619	0.007	0.539	high
cg07880562	naive CD4+ T cell	0.160155844155844	0.941	0.986	low
cg07887243	naive CD4+ T cell	0.627493506493507	0.032	0.416	high
cg07896193	naive CD4+ T cell	0.805422222222222	0.03485	0.497	high
cg07910525	naive CD4+ T cell	0.887818181818182	0.012	0.496	high
cg07912810	naive CD4+ T cell	0.164025974025974	0.6716	0.878	low
cg07928156	naive CD4+ T cell	0.793298701298701	0.006	0.204	high
cg07951153	naive CD4+ T cell	0.71275	0.018	0.60795	high
cg07954607	naive CD4+ T cell	0.864545454545454	0.028	0.61205	high
cg07989867	naive CD4+ T cell	0.869777777777778	0.03	0.312	high
cg07994386	naive CD4+ T cell	0.87012987012987	0.011	0.372	high
cg08059058	naive CD4+ T cell	0.851961038961039	0.043	0.211	high
cg08063601	naive CD4+ T cell	0.644116883116883	0.037	0.379	high
cg08076861	naive CD4+ T cell	0.923038961038961	0.0177	0.639	high
cg08199506	naive CD4+ T cell	0.818428571428572	0.021	0.568	high
cg08282540	naive CD4+ T cell	0.860558441558441	0.015	0.42765	high
cg08282969	naive CD4+ T cell	0.908818181818182	0.067	0.64	high
cg08297137	naive CD4+ T cell	0.279197368421053	0.62775	0.9855	low
cg08311689	naive CD4+ T cell	0.240144736842105	0.809	0.95	low
cg08313132	naive CD4+ T cell	0.655311111111111	0.017	0.062	high
cg08341987	naive CD4+ T cell	0.828513513513513	0.007	0.048	high
cg08343300	naive CD4+ T cell	0.85622972972973	0.028	0.491	high
cg08363715	naive CD4+ T cell	0.846546666666667	0.018	0.103	high
cg08395966	naive CD4+ T cell	0.874173333333333	0.011	0.637	high
cg08414231	naive CD4+ T cell	0.851714285714285	0.02155	0.24645	high
cg08437461	naive CD4+ T cell	0.783402597402597	0.03065	0.516	high
cg08437835	naive CD4+ T cell	0.63887012987013	0.019	0.513	high
cg08446143	naive CD4+ T cell	0.233402597402597	0.8043	0.961	low
cg08446187	naive CD4+ T cell	0.885662337662338	0.011	0.583	high
cg08447449	naive CD4+ T cell	0.7505	0.008	0.369	high
cg08462017	naive CD4+ T cell	0.787012987012987	0.3548	0.619	high
cg08470157	naive CD4+ T cell	0.858805194805195	0.02	0.48	high
cg08479532	naive CD4+ T cell	0.85761038961039	0.049	0.616	high
cg08578454	naive CD4+ T cell	0.157844155844156	0.86	0.99	low
cg08588626	naive CD4+ T cell	0.782311688311688	0.039	0.543	high
cg08609270	naive CD4+ T cell	0.83812987012987	0.041	0.5907	high
cg08622149	naive CD4+ T cell	0.606324675324675	0.026	0.073	high
cg08623691	naive CD4+ T cell	0.710189189189189	0.04	0.434	high
cg08627233	naive CD4+ T cell	0.848311688311688	0.009	0.481	high
cg08648877	naive CD4+ T cell	0.892818181818182	0.007	0.543	high
cg08689075	naive CD4+ T cell	0.18	0.869	0.985	low
cg08783090	naive CD4+ T cell	0.789013513513513	0.024	0.508	high
cg08786213	naive CD4+ T cell	0.117623376623377	0.6257	0.8433	low
cg08790343	naive CD4+ T cell	0.788357142857143	0.014	0.344	high
cg08796898	naive CD4+ T cell	0.855342857142857	0.012	0.49065	high
cg08798116	naive CD4+ T cell	0.876805194805195	0.006	0.533	high
cg08812897	naive CD4+ T cell	0.867216216216216	0.015	0.564	high
cg08817443	naive CD4+ T cell	0.887025974025974	0.154	0.6	high
cg08818092	naive CD4+ T cell	0.849233766233766	0.021	0.26585	high
cg08818886	naive CD4+ T cell	0.234376623376623	0.005	0.023	high
cg08859156	naive CD4+ T cell	0.610337662337662	0.01	0.046	high
cg08882363	naive CD4+ T cell	0.596506493506493	0.039	0.493	high
cg08905118	naive CD4+ T cell	0.799376623376623	0.001	0.315	high
cg08950703	naive CD4+ T cell	0.76458904109589	0.023	0.576	high
cg08952424	naive CD4+ T cell	0.832688311688312	0.04	0.619	high
cg08955276	naive CD4+ T cell	0.804441860465116	0.029	0.56105	high
cg08961258	naive CD4+ T cell	0.225805555555556	0.665	0.964	low
cg08969352	naive CD4+ T cell	0.891279411764706	0.038	0.605	high
cg08998989	naive CD4+ T cell	0.811779220779221	0.022	0.4011	high
cg09038535	naive CD4+ T cell	0.82828	0.006	0.386	high
cg09056691	naive CD4+ T cell	0.747935064935065	0.008	0.5689	high
cg09060772	naive CD4+ T cell	0.829142857142857	0.021	0.56095	high
cg09070199	naive CD4+ T cell	0.838216216216216	0.004	0.489	high
cg09072865	naive CD4+ T cell	0.829818181818182	0.02	0.605	high
cg09084933	naive CD4+ T cell	0.786722222222222	0.018	0.6232	high
cg09109599	naive CD4+ T cell	0.729306666666667	0.066	0.42	high
cg09112156	naive CD4+ T cell	0.855610389610389	0.014	0.508	high
cg09132264	naive CD4+ T cell	0.826831168831169	0.013	0.135	high
cg09134165	naive CD4+ T cell	0.917958333333333	0.016	0.713	high
cg09134399	naive CD4+ T cell	0.574363636363636	0.042	0.136	high
cg09159923	naive CD4+ T cell	0.48777027027027	0.071	0.203	high
cg09168980	naive CD4+ T cell	0.307350649350649	0.84	0.97865	low
cg09185350	naive CD4+ T cell	0.865948051948052	0.009	0.345	high
cg09293286	naive CD4+ T cell	0.27261038961039	0.739	0.987	low
cg09307104	naive CD4+ T cell	0.915013157894737	0.026	0.664	high
cg09309899	naive CD4+ T cell	0.895864864864865	0.007	0.48	high
cg09368074	naive CD4+ T cell	0.809978723404255	0.018	0.4561	high
cg09411587	naive CD4+ T cell	0.894558441558441	0.04365	0.56235	high
cg09425262	naive CD4+ T cell	0.160844155844156	0.8857	0.984	low
cg09434493	naive CD4+ T cell	0.904246753246753	0.1426	0.688	high
cg09514431	naive CD4+ T cell	0.887597402597402	0.012	0.647	high
cg09523186	naive CD4+ T cell	0.900467532467532	0.035	0.598	high
cg09525227	naive CD4+ T cell	0.869883116883117	0.043	0.495	high
cg09551204	naive CD4+ T cell	0.340567164179104	0.6006	0.8817	low
cg09559792	naive CD4+ T cell	0.808283783783784	0.007	0.1511	high
cg09597400	naive CD4+ T cell	0.853675324675325	0.056	0.541	high
cg09606452	naive CD4+ T cell	0.168922077922078	0.909	0.974	low
cg09610589	naive CD4+ T cell	0.838225806451613	0.002	0.418	high
cg09614506	naive CD4+ T cell	0.157818181818182	0.839	0.961	low
cg09614762	naive CD4+ T cell	0.935103896103896	0.547	0.675	high
cg09624684	naive CD4+ T cell	0.805348837209302	0.03	0.56555	high
cg09655497	naive CD4+ T cell	0.8198	0.018	0.475	high
cg09656426	naive CD4+ T cell	0.815961038961039	0.032	0.439	high
cg09666011	naive CD4+ T cell	0.679935064935065	0.008	0.474	high
cg09673331	naive CD4+ T cell	0.578207792207792	0.942	0.983	low
cg09679059	naive CD4+ T cell	0.849883116883117	0.006	0.1	high
cg09734952	naive CD4+ T cell	0.701688311688312	0.011	0.152	high
cg09738386	naive CD4+ T cell	0.902623376623377	0.027	0.58455	high
cg09773839	naive CD4+ T cell	0.852987012987013	0.01	0.404	high
cg09788161	naive CD4+ T cell	0.163311688311688	0.878	0.965	low
cg09792758	naive CD4+ T cell	0.935455882352941	0.029	0.39	high
cg09793609	naive CD4+ T cell	0.763662337662338	0.033	0.48	high
cg09795422	naive CD4+ T cell	0.145428571428571	0.915	0.987	low
cg09796544	naive CD4+ T cell	0.80875	0.046	0.509	high
cg09803537	naive CD4+ T cell	0.837688311688312	0.016	0.118	high
cg09815793	naive CD4+ T cell	0.835207792207792	0.072	0.53325	high
cg09821007	naive CD4+ T cell	0.103974025974026	0.232	0.603	low
cg09834142	naive CD4+ T cell	0.877948051948052	0.006	0.544	high
cg09835024	naive CD4+ T cell	0.766	0.028	0.1189	high
cg09863225	naive CD4+ T cell	0.838929577464789	0.066	0.3825	high
cg09868337	naive CD4+ T cell	0.865972602739726	0.018	0.542	high
cg09895223	naive CD4+ T cell	0.670974025974026	0.014	0.27845	high
cg09990582	naive CD4+ T cell	0.796857142857143	0.011	0.385	high
cg09998474	naive CD4+ T cell	0.764630434782609	0.013	0.40125	high
cg10044516	naive CD4+ T cell	0.290649350649351	0.538	0.8663	low
cg10047502	naive CD4+ T cell	0.853792207792208	0.008	0.592	high
cg10052922	naive CD4+ T cell	0.857155844155844	0.015	0.3399	high
cg10066681	naive CD4+ T cell	0.529056603773585	0.919	0.989	low
cg10071036	naive CD4+ T cell	0.90254054054054	0.598	0.76875	high
cg10088365	naive CD4+ T cell	0.837974025974026	0.009	0.114	high
cg10088372	naive CD4+ T cell	0.877571428571428	0.00390000000000001	0.543	high
cg10096796	naive CD4+ T cell	0.198059701492537	0.751	0.936	low
cg10169869	naive CD4+ T cell	0.855597402597403	0.021	0.1373	high
cg10172210	naive CD4+ T cell	0.182155844155844	0.6912	0.97	low
cg10207070	naive CD4+ T cell	0.732194805194805	0.021	0.397	high
cg10261003	naive CD4+ T cell	0.164090909090909	0.777	0.949	low
cg10261457	naive CD4+ T cell	0.165636363636364	0.728	0.9319	low
cg10265387	naive CD4+ T cell	0.856878378378378	0.018	0.389	high
cg10274815	naive CD4+ T cell	0.892364864864865	0.031	0.577	high
cg10286673	naive CD4+ T cell	0.875051948051948	0.011	0.555	high
cg10286829	naive CD4+ T cell	0.832653333333333	0.03	0.219	high
cg10288106	naive CD4+ T cell	0.819597402597402	0.002	0.0701999999999998	high
cg10288278	naive CD4+ T cell	0.817012987012987	0.01	0.56	high
cg10291990	naive CD4+ T cell	0.851623376623377	0.012	0.5007	high
cg10297211	naive CD4+ T cell	0.824027397260274	0.02	0.55915	high
cg10305945	naive CD4+ T cell	0.797987012987013	0.01615	0.475	high
cg10308137	naive CD4+ T cell	0.379636363636364	0.015	0.135	high
cg10315562	naive CD4+ T cell	0.821337662337662	0.013	0.558	high
cg10347293	naive CD4+ T cell	0.834064935064935	0.006	0.505	high
cg10347326	naive CD4+ T cell	0.843792207792208	0.008	0.553	high
cg10413105	naive CD4+ T cell	0.819383561643836	0.072	0.6013	high
cg10451760	naive CD4+ T cell	0.873064935064935	0.041	0.553	high
cg10514510	naive CD4+ T cell	0.156168831168831	0.58895	1	low
cg10575236	naive CD4+ T cell	0.873987012987013	0.004	0.422	high
cg10655551	naive CD4+ T cell	0.738428571428571	0.01	0.4928	high
cg10659052	naive CD4+ T cell	0.15761038961039	0.93	0.981	low
cg10674704	naive CD4+ T cell	0.862506493506493	0.059	0.5449	high
cg10701490	naive CD4+ T cell	0.885155844155844	0.052	0.55035	high
cg10709771	naive CD4+ T cell	0.808597402597403	0.15325	0.63675	high
cg10721440	naive CD4+ T cell	0.830625	0.004	0.586	high
cg10734526	naive CD4+ T cell	0.838591549295775	0.014	0.136	high
cg10796634	naive CD4+ T cell	0.545431034482759	0.863	0.976	low
cg10851587	naive CD4+ T cell	0.205597402597403	0.969	0.996	low
cg10856819	naive CD4+ T cell	0.773418918918919	0.017	0.159299999999999	high
cg10861033	naive CD4+ T cell	0.333571428571429	0.58135	0.96965	low
cg10869159	naive CD4+ T cell	0.879831168831169	0.02	0.4756	high
cg10869581	naive CD4+ T cell	0.869285714285714	0.037	0.56735	high
cg10873964	naive CD4+ T cell	0.5936	0.023	0.485	high
cg10912974	naive CD4+ T cell	0.896077922077922	0.014	0.568	high
cg10913852	naive CD4+ T cell	0.823155844155844	0.003	0.1367	high
cg10950266	naive CD4+ T cell	0.793441558441558	0.011	0.507	high
cg10978884	naive CD4+ T cell	0.680597402597403	0.019	0.477	high
cg10983111	naive CD4+ T cell	0.747369863013699	0.004	0.51	high
cg10984692	naive CD4+ T cell	0.390985507246377	0.956	0.995	low
cg11024551	naive CD4+ T cell	0.799415584415584	0.005	0.02	high
cg11049774	naive CD4+ T cell	0.84125974025974	0.007	0.465	high
cg11081925	naive CD4+ T cell	0.884236842105263	0.083	0.532	high
cg11082424	naive CD4+ T cell	0.688038961038961	0.013	0.551	high
cg11111271	naive CD4+ T cell	0.878813333333333	0.042	0.526	high
cg11143827	naive CD4+ T cell	0.139571428571429	0.5	0.996	low
cg11184796	naive CD4+ T cell	0.7992	0.008	0.396	high
cg11190082	naive CD4+ T cell	0.860454545454545	0.004	0.51375	high
cg11193681	naive CD4+ T cell	0.845181818181818	0.089	0.517	high
cg11238952	naive CD4+ T cell	0.772805194805195	0.112	0.511	high
cg11266667	naive CD4+ T cell	0.139688311688312	0.663	0.934	low
cg11267664	naive CD4+ T cell	0.546441558441558	0.89835	0.995	low
cg11271681	naive CD4+ T cell	0.891337662337662	0.026	0.513	high
cg11286196	naive CD4+ T cell	0.875391891891892	0.015	0.45705	high
cg11320369	naive CD4+ T cell	0.612952380952381	0.0209	0.3347	high
cg11322406	naive CD4+ T cell	0.839636363636364	0.068	0.399	high
cg11395955	naive CD4+ T cell	0.773298701298701	0.001	0.165	high
cg11409998	naive CD4+ T cell	0.861311688311688	0.03355	0.52	high
cg11426662	naive CD4+ T cell	0.193350649350649	0.008	0.053	high
cg11449070	naive CD4+ T cell	0.845454545454545	0.003	0.391	high
cg11458217	naive CD4+ T cell	0.891611111111111	0.031	0.553	high
cg11502922	naive CD4+ T cell	0.0966478873239436	0.893	0.98295	low
cg11594566	naive CD4+ T cell	0.808168831168831	0.007	0.57575	high
cg11616438	naive CD4+ T cell	0.81374025974026	0.007	0.35935	high
cg11629919	naive CD4+ T cell	0.496103896103896	0.822	0.993	low
cg11638117	naive CD4+ T cell	0.873337662337662	0.048	0.709	high
cg11647489	naive CD4+ T cell	0.488922077922078	0.003	0.3764	high
cg11663393	naive CD4+ T cell	0.831597402597403	0.004	0.536	high
cg11670235	naive CD4+ T cell	0.613855263157895	0.023	0.082	high
cg11673471	naive CD4+ T cell	0.856415584415584	0.02	0.734	high
cg11704309	naive CD4+ T cell	0.564878787878788	0.003	0.43185	high
cg11704790	naive CD4+ T cell	0.892631578947368	0.013	0.635	high
cg11704979	naive CD4+ T cell	0.6605	0.015	0.5	high
cg11706213	naive CD4+ T cell	0.149	0.86	0.957	low
cg11720358	naive CD4+ T cell	0.878072727272727	0.003	0.633	high
cg11778030	naive CD4+ T cell	0.82138961038961	0.015	0.386	high
cg11858468	naive CD4+ T cell	0.82548051948052	0.015	0.642	high
cg11865900	naive CD4+ T cell	0.183038961038961	0.8985	0.96	low
cg11875624	naive CD4+ T cell	0.821482142857143	0.018	0.521	high
cg11902811	naive CD4+ T cell	0.855493333333333	0.01	0.597	high
cg11923788	naive CD4+ T cell	0.880766233766234	0.025	0.473	high
cg12039967	naive CD4+ T cell	0.883480519480519	0.034	0.54005	high
cg12044418	naive CD4+ T cell	0.681761194029851	0.012	0.165	high
cg12057563	naive CD4+ T cell	0.132467532467532	0.267	0.899	low
cg12075609	naive CD4+ T cell	0.806766233766234	0.017	0.678	high
cg12130015	naive CD4+ T cell	0.883597402597403	0.009	0.409	high
cg12137402	naive CD4+ T cell	0.825337837837838	0.009	0.514	high
cg12145026	naive CD4+ T cell	0.774723404255319	0.005	0.579	high
cg12147998	naive CD4+ T cell	0.840333333333333	0.025	0.20055	high
cg12165354	naive CD4+ T cell	0.867974025974026	0.003	0.34	high
cg12166599	naive CD4+ T cell	0.677233766233766	0.006	0.181	high
cg12175122	naive CD4+ T cell	0.798972972972973	0.011	0.3361	high
cg12176022	naive CD4+ T cell	0.129896103896104	0.689	0.96	low
cg12176110	naive CD4+ T cell	0.771385964912281	0.073	0.4113	high
cg12228772	naive CD4+ T cell	0.847519480519481	0.009	0.359	high
cg12230162	naive CD4+ T cell	0.882064935064935	0.16435	0.73765	high
cg12234922	naive CD4+ T cell	0.733363636363636	0.014	0.461	high
cg12263679	naive CD4+ T cell	0.510105263157895	0.021	0.343	high
cg12277627	naive CD4+ T cell	0.823013333333333	0.074	0.687	high
cg12312457	naive CD4+ T cell	0.731833333333333	0.033	0.34035	high
cg12377327	naive CD4+ T cell	0.886753424657534	0.082	0.603	high
cg12377701	naive CD4+ T cell	0.66838961038961	0.091	0.555	high
cg12417702	naive CD4+ T cell	0.859324675324675	0.008	0.25345	high
cg12419383	naive CD4+ T cell	0.954075757575758	0.03155	0.47245	high
cg12419462	naive CD4+ T cell	0.795766233766234	0.018	0.552	high
cg12449211	naive CD4+ T cell	0.245844155844156	0.9095	0.991	low
cg12469471	naive CD4+ T cell	0.857350649350649	0.035	0.311	high
cg12481306	naive CD4+ T cell	0.8815	0.015	0.48875	high
cg12481479	naive CD4+ T cell	0.888792207792208	0.021	0.4868	high
cg12482502	naive CD4+ T cell	0.847597402597403	0.438	0.619	high
cg12485020	naive CD4+ T cell	0.840272727272727	0.006	0.251	high
cg12501871	naive CD4+ T cell	0.888057142857143	0.041	0.669	high
cg12523974	naive CD4+ T cell	0.825610389610389	0.008	0.3332	high
cg12526869	naive CD4+ T cell	0.89765671641791	0.04	0.55	high
cg12579866	naive CD4+ T cell	0.141883116883117	0.739	0.967	low
cg12586718	naive CD4+ T cell	0.909308823529412	0.089	0.7003	high
cg12614178	naive CD4+ T cell	0.716779220779221	0.038	0.572	high
cg12619326	naive CD4+ T cell	0.159675324675325	0.447	0.65175	low
cg12709057	naive CD4+ T cell	0.870662337662338	0.007	0.62995	high
cg12726278	naive CD4+ T cell	0.824025974025974	0.015	0.51435	high
cg12727431	naive CD4+ T cell	0.809623376623377	0.015	0.524	high
cg12747864	naive CD4+ T cell	0.885883116883117	0.066	0.557	high
cg12856112	naive CD4+ T cell	0.259142857142857	0.85195	0.97	low
cg12857026	naive CD4+ T cell	0.16638961038961	0.96	0.994	low
cg12857193	naive CD4+ T cell	0.833684931506849	0	0.458	high
cg12858650	naive CD4+ T cell	0.150493506493506	0.83615	0.957	low
cg12875241	naive CD4+ T cell	0.0967866666666667	0.31825	0.825	low
cg12882438	naive CD4+ T cell	0.826662337662338	0.018	0.3911	high
cg12914043	naive CD4+ T cell	0.857649350649351	0.011	0.329	high
cg12944030	naive CD4+ T cell	0.774708333333333	0.029	0.486	high
cg12947492	naive CD4+ T cell	0.159844155844156	0.79675	0.967	low
cg12978205	naive CD4+ T cell	0.81548	0.013	0.078	high
cg12980185	naive CD4+ T cell	0.853896103896104	0.034	0.57	high
cg13014545	naive CD4+ T cell	0.904649350649351	0.004	0.546	high
cg13014982	naive CD4+ T cell	0.710786666666667	0.006	0.464	high
cg13024202	naive CD4+ T cell	0.890974025974026	0.014	0.49	high
cg13024624	naive CD4+ T cell	0.650454545454546	0.015	0.454	high
cg13077247	naive CD4+ T cell	0.148144736842105	0.66	0.9134	low
cg13120260	naive CD4+ T cell	0.907974025974026	0.018	0.59145	high
cg13148563	naive CD4+ T cell	0.149363636363636	0.883	0.97	low
cg13178935	naive CD4+ T cell	0.892090909090909	0.02	0.534	high
cg13189687	naive CD4+ T cell	0.875621621621622	0.005	0.487	high
cg13190238	naive CD4+ T cell	0.84108064516129	0.004	0.3034	high
cg13190540	naive CD4+ T cell	0.886285714285714	0.047	0.49	high
cg13192155	naive CD4+ T cell	0.860818181818182	0.065	0.63405	high
cg13192819	naive CD4+ T cell	0.348573333333333	0.72	0.89405	low
cg13203541	naive CD4+ T cell	0.887454545454545	0.015	0.636	high
cg13208429	naive CD4+ T cell	0.854675324675325	0.013	0.55	high
cg13213216	naive CD4+ T cell	0.152831168831169	0.899	0.98665	low
cg13214937	naive CD4+ T cell	0.812125	0.006	0.38535	high
cg13217661	naive CD4+ T cell	0.779362068965517	0.072	0.5388	high
cg13225368	naive CD4+ T cell	0.827025974025974	0.008	0.1438	high
cg13234839	naive CD4+ T cell	0.843238805970149	0.017	0.454	high
cg13240932	naive CD4+ T cell	0.872961038961039	0.003	0.538	high
cg13241003	naive CD4+ T cell	0.856519480519481	0.059	0.609	high
cg13244998	naive CD4+ T cell	0.820168831168831	0.011	0.716	high
cg13277716	naive CD4+ T cell	0.81812987012987	0.012	0.16925	high
cg13285009	naive CD4+ T cell	0.134	0.525	0.878	low
cg13304035	naive CD4+ T cell	0.737038461538462	0.004	0.552	high
cg13392184	naive CD4+ T cell	0.293428571428571	0.831	0.956	low
cg13430745	naive CD4+ T cell	0.852623376623377	0.019	0.43555	high
cg13489054	naive CD4+ T cell	0.131155844155844	0.72035	0.884	low
cg13524991	naive CD4+ T cell	0.813857142857143	0.004	0.167	high
cg13538773	naive CD4+ T cell	0.841064935064935	0	0.028	high
cg13540126	naive CD4+ T cell	0.885472972972973	0.01605	0.576	high
cg13566059	naive CD4+ T cell	0.234013698630137	0.462	0.9088	low
cg13568559	naive CD4+ T cell	0.20212987012987	0.005	0.066	high
cg13569417	naive CD4+ T cell	0.86624	0.006	0.437	high
cg13573587	naive CD4+ T cell	0.159077922077922	0.8095	0.981	low
cg13574945	naive CD4+ T cell	0.896935064935065	0.034	0.711	high
cg13613450	naive CD4+ T cell	0.198818181818182	0.453	0.871	low
cg13618137	naive CD4+ T cell	0.200324324324324	0.971	0.996	low
cg13645113	naive CD4+ T cell	0.882506493506494	0.022	0.4232	high
cg13649400	naive CD4+ T cell	0.852368421052632	0.041	0.625	high
cg13675330	naive CD4+ T cell	0.72887012987013	0.005	0.038	high
cg13680016	naive CD4+ T cell	0.865220779220779	0.025	0.591	high
cg13682241	naive CD4+ T cell	0.869675324675325	0.017	0.546	high
cg13723766	naive CD4+ T cell	0.8464	0.015	0.495	high
cg13747960	naive CD4+ T cell	0.859554054054054	0.067	0.568	high
cg13751216	naive CD4+ T cell	0.157714285714286	0.578	0.9411	low
cg13766601	naive CD4+ T cell	0.873350649350649	0.007	0.599	high
cg13770495	naive CD4+ T cell	0.149649350649351	0.747	0.976	low
cg13786096	naive CD4+ T cell	0.776157894736842	0.059	0.475	high
cg13788004	naive CD4+ T cell	0.870493506493506	0.008	0.475	high
cg13789561	naive CD4+ T cell	0.867986666666667	0.001	0.349	high
cg13825930	naive CD4+ T cell	0.726636363636364	0.07465	0.59335	high
cg13907504	naive CD4+ T cell	0.824324675324675	0.014	0.2391	high
cg13909432	naive CD4+ T cell	0.93436	0.20775	0.82685	high
cg13919860	naive CD4+ T cell	0.876746478873239	0.023	0.569	high
cg13929206	naive CD4+ T cell	0.901946666666667	0.1105	0.726	high
cg13941987	naive CD4+ T cell	0.899418918918919	0.014	0.66	high
cg13974562	naive CD4+ T cell	0.805987012987013	0.012	0.38725	high
cg13977434	naive CD4+ T cell	0.692833333333333	0.065	0.487	high
cg13983639	naive CD4+ T cell	0.529116883116883	0.887	0.984	low
cg13987972	naive CD4+ T cell	0.560532467532468	0.019	0.207799999999999	high
cg14007036	naive CD4+ T cell	0.832818181818182	0.096	0.661	high
cg14022645	naive CD4+ T cell	0.739363636363636	0.015	0.39	high
cg14029201	naive CD4+ T cell	0.821131578947369	0.013	0.418	high
cg14057181	naive CD4+ T cell	0.841285714285714	0.004	0.427	high
cg14107136	naive CD4+ T cell	0.735909090909091	0.028	0.316	high
cg14113919	naive CD4+ T cell	0.808297297297297	0.021	0.516	high
cg14116332	naive CD4+ T cell	0.964220588235294	0.019	0.5786	high
cg14123135	naive CD4+ T cell	0.894467532467532	0.2768	0.728	high
cg14135852	naive CD4+ T cell	0.429363636363636	0.872	0.984	low
cg14137558	naive CD4+ T cell	0.874766233766234	0.02	0.55	high
cg14151795	naive CD4+ T cell	0.302376623376623	0.948	0.994	low
cg14177924	naive CD4+ T cell	0.868671232876712	0.04	0.33	high
cg14191036	naive CD4+ T cell	0.958311688311688	0.53	0.84875	high
cg14191108	naive CD4+ T cell	0.896181818181818	0.023	0.624	high
cg14214586	naive CD4+ T cell	0.7726	0.009	0.5874	high
cg14239049	naive CD4+ T cell	0.927545454545455	0.473	0.68775	high
cg14247154	naive CD4+ T cell	0.836537037037037	0.021	0.601	high
cg14251139	naive CD4+ T cell	0.872350649350649	0.019	0.3522	high
cg14295915	naive CD4+ T cell	0.796131578947368	0.004	0.602	high
cg14308265	naive CD4+ T cell	0.849064935064935	0.009	0.623	high
cg14315663	naive CD4+ T cell	0.907038961038961	0.085	0.623599999999999	high
cg14322166	naive CD4+ T cell	0.133714285714286	0.239	0.881	low
cg14334147	naive CD4+ T cell	0.113922077922078	0.503	0.912	low
cg14334484	naive CD4+ T cell	0.464766233766234	0.81865	0.956	low
cg14338160	naive CD4+ T cell	0.0889589041095891	0.686	0.94805	low
cg14340500	naive CD4+ T cell	0.732013157894737	0.024	0.488	high
cg14343687	naive CD4+ T cell	0.643688311688312	0.037	0.489	high
cg14350469	naive CD4+ T cell	0.780051948051948	0.009	0.612	high
cg14354749	naive CD4+ T cell	0.421922077922078	0	0.067	high
cg14463432	naive CD4+ T cell	0.8158	0.004	0.3614	high
cg14516385	naive CD4+ T cell	0.72974025974026	0.01	0.5997	high
cg14519153	naive CD4+ T cell	0.787	0.014	0.067	high
cg14532322	naive CD4+ T cell	0.0475735294117647	0.7835	0.966	low
cg14539516	naive CD4+ T cell	0.896347222222222	0.02175	0.779	high
cg14699257	naive CD4+ T cell	0.874089552238806	0.02	0.4148	high
cg14711543	naive CD4+ T cell	0.870766233766234	0.009	0.456	high
cg14751158	naive CD4+ T cell	0.23341095890411	0.748	0.955	low
cg14772836	naive CD4+ T cell	0.147649350649351	0.6445	0.96675	low
cg14812623	naive CD4+ T cell	0.550948051948052	0.013	0.411	high
cg14825116	naive CD4+ T cell	0.427727272727273	0.936	0.996	low
cg14828865	naive CD4+ T cell	0.86264935064935	0.012	0.446	high
cg14831390	naive CD4+ T cell	0.793739130434783	0.013	0.484	high
cg14873818	naive CD4+ T cell	0.833081081081081	0.033	0.446	high
cg14949922	naive CD4+ T cell	0.892025974025974	0.006	0.50825	high
cg14961598	naive CD4+ T cell	0.809014492753623	0.007	0.531	high
cg14970569	naive CD4+ T cell	0.886972972972973	0.005	0.599	high
cg14972383	naive CD4+ T cell	0.0315151515151515	0.5204	0.9302	low
cg14990368	naive CD4+ T cell	0.57988	0.007	0.471	high
cg14993186	naive CD4+ T cell	0.641649350649351	0.014	0.348	high
cg15024277	naive CD4+ T cell	0.872855263157895	0.007	0.461	high
cg15035437	naive CD4+ T cell	0.883415584415584	0.014	0.553	high
cg15039826	naive CD4+ T cell	0.816402597402597	0.035	0.402	high
cg15133344	naive CD4+ T cell	0.37485	0.005	0.2065	high
cg15165114	naive CD4+ T cell	0.827376623376623	0.017	0.628	high
cg15233060	naive CD4+ T cell	0.876973684210526	0.039	0.57	high
cg15245437	naive CD4+ T cell	0.781	0.933	0.994	low
cg15259400	naive CD4+ T cell	0.674467532467533	0.009	0.376	high
cg15314890	naive CD4+ T cell	0.490324675324675	0.009	0.26695	high
cg15317927	naive CD4+ T cell	0.728012987012987	0.015	0.508	high
cg15325759	naive CD4+ T cell	0.138792207792208	0.7723	0.942	low
cg15342308	naive CD4+ T cell	0.843038961038961	0.005	0.216	high
cg15345580	naive CD4+ T cell	0.778571428571429	0.009	0.342	high
cg15373098	naive CD4+ T cell	0.892220779220779	0.006	0.484	high
cg15380114	naive CD4+ T cell	0.538131578947368	0.0224	0.057	high
cg15388264	naive CD4+ T cell	0.808090909090909	0.13	0.42155	high
cg15392343	naive CD4+ T cell	0.886454545454545	0.011	0.532	high
cg15410402	naive CD4+ T cell	0.894346666666666	0.007	0.5906	high
cg15418221	naive CD4+ T cell	0.821386363636364	0.006	0.5926	high
cg15450782	naive CD4+ T cell	0.909351351351351	0.045	0.735	high
cg15452747	naive CD4+ T cell	0.90912987012987	0.085	0.62	high
cg15465642	naive CD4+ T cell	0.867337837837838	0.089	0.31975	high
cg15511490	naive CD4+ T cell	0.793675324675325	0.048	0.565	high
cg15520863	naive CD4+ T cell	0.887357142857143	0.208	0.519	high
cg15521289	naive CD4+ T cell	0.879116883116883	0.037	0.481	high
cg15522989	naive CD4+ T cell	0.75604	0.007	0.05	high
cg15534364	naive CD4+ T cell	0.877688311688312	0.018	0.336	high
cg15565409	naive CD4+ T cell	0.855636363636364	0.017	0.649	high
cg15622077	naive CD4+ T cell	0.157173913043478	0.6903	0.9367	low
cg15626629	naive CD4+ T cell	0.425311688311688	0.946	0.993	low
cg15661671	naive CD4+ T cell	0.941890410958904	0.069	0.626	high
cg15672146	naive CD4+ T cell	0.838181818181818	0.012	0.1829	high
cg15682807	naive CD4+ T cell	0.557222222222222	0.016	0.42065	high
cg15706156	naive CD4+ T cell	0.834526315789474	0.007	0.35	high
cg15715746	naive CD4+ T cell	0.375077922077922	0.798	0.989	low
cg15727409	naive CD4+ T cell	0.858896103896104	0.009	0.407	high
cg15737470	naive CD4+ T cell	0.818662337662338	0.011	0.339	high
cg15755092	naive CD4+ T cell	0.79577027027027	0.083	0.608	high
cg15757320	naive CD4+ T cell	0.864935064935065	0.013	0.491	high
cg15765801	naive CD4+ T cell	0.117428571428571	0.578	0.972	low
cg15806723	naive CD4+ T cell	0.654051948051948	0.005	0.436	high
cg15813836	naive CD4+ T cell	0.867766233766234	0.03	0.393	high
cg15816181	naive CD4+ T cell	0.878454545454546	0.027	0.547	high
cg15847989	naive CD4+ T cell	0.808896103896104	0.01	0.054	high
cg15850390	naive CD4+ T cell	0.860207792207792	0.047	0.505	high
cg15858894	naive CD4+ T cell	0.878298701298701	0.006	0.54025	high
cg15867166	naive CD4+ T cell	0.894763157894737	0.057	0.541	high
cg15870809	naive CD4+ T cell	0.752206896551724	0.01245	0.45855	high
cg15874629	naive CD4+ T cell	0.786948051948052	0.038	0.4268	high
cg15887754	naive CD4+ T cell	0.625922077922078	0.029	0.41765	high
cg15891447	naive CD4+ T cell	0.86272	0.023	0.479	high
cg15922956	naive CD4+ T cell	0.842480519480519	0.012	0.57845	high
cg15926952	naive CD4+ T cell	0.826415584415584	0.019	0.103	high
cg16068924	naive CD4+ T cell	0.134168831168831	0.81355	0.958	low
cg16078210	naive CD4+ T cell	0.587394366197183	0.01055	0.483	high
cg16097380	naive CD4+ T cell	0.821909090909091	0.012	0.50785	high
cg16115249	naive CD4+ T cell	0.303220779220779	0.693	0.877	low
cg16117744	naive CD4+ T cell	0.760480519480519	0.005	0.041	high
cg16119423	naive CD4+ T cell	0.860181818181818	0.066	0.557	high
cg16140952	naive CD4+ T cell	0.870688311688312	0.024	0.495	high
cg16151342	naive CD4+ T cell	0.452155844155844	0.874	0.967	low
cg16161440	naive CD4+ T cell	0.872987012987013	0.004	0.384	high
cg16177032	naive CD4+ T cell	0.699733333333333	0.016	0.436	high
cg16181678	naive CD4+ T cell	0.847480519480519	0.021	0.589	high
cg16200513	naive CD4+ T cell	0.749103896103896	0.043	0.404	high
cg16211147	naive CD4+ T cell	0.878142857142857	0.023	0.637	high
cg16245086	naive CD4+ T cell	0.899584415584416	0.0791	0.6249	high
cg16248169	naive CD4+ T cell	0.851753424657534	0.009	0.334	high
cg16250105	naive CD4+ T cell	0.72275	0.016	0.3367	high
cg16251333	naive CD4+ T cell	0.50161038961039	0.008	0.113	high
cg16257494	naive CD4+ T cell	0.678697368421052	0.004	0.281	high
cg16270385	naive CD4+ T cell	0.870766233766233	0.049	0.39	high
cg16313903	naive CD4+ T cell	0.822906666666666	0.005	0.0561499999999996	high
cg16318983	naive CD4+ T cell	0.87348051948052	0.031	0.619	high
cg16328033	naive CD4+ T cell	0.875432432432432	0.011	0.48175	high
cg16356987	naive CD4+ T cell	0.884662337662338	0.035	0.409	high
cg16371488	naive CD4+ T cell	0.830948051948052	0.008	0.067	high
cg16401529	naive CD4+ T cell	0.71574025974026	0.035	0.4214	high
cg16414561	naive CD4+ T cell	0.888233766233766	0.041	0.539	high
cg16488754	naive CD4+ T cell	0.858051948051948	0.021	0.659	high
cg16507965	naive CD4+ T cell	0.873467532467532	0.022	0.325	high
cg16550477	naive CD4+ T cell	0.166766233766234	0.884	0.9752	low
cg16611264	naive CD4+ T cell	0.862155844155844	0.035	0.399	high
cg16617830	naive CD4+ T cell	0.865148648648649	0.06	0.65	high
cg16625651	naive CD4+ T cell	0.32548275862069	0.017	0.22405	high
cg16627148	naive CD4+ T cell	0.794857142857143	0.013	0.085	high
cg16638301	naive CD4+ T cell	0.89276	0.01	0.596	high
cg16641638	naive CD4+ T cell	0.88187012987013	0.11045	0.53555	high
cg16685760	naive CD4+ T cell	0.136688311688312	0.556	0.936	low
cg16692308	naive CD4+ T cell	0.590298701298701	0.018	0.363	high
cg16692973	naive CD4+ T cell	0.834597402597403	0.012	0.448	high
cg16710313	naive CD4+ T cell	0.862623376623377	0.01	0.43965	high
cg16716035	naive CD4+ T cell	0.803012987012987	0.005	0.530299999999999	high
cg16718054	naive CD4+ T cell	0.834311688311688	0.042	0.5766	high
cg16734817	naive CD4+ T cell	0.857142857142857	0.009	0.491	high
cg16738558	naive CD4+ T cell	0.957126984126984	0.0385	0.3916	high
cg16755924	naive CD4+ T cell	0.888064935064935	0.023	0.475	high
cg16770948	naive CD4+ T cell	0.837883116883117	0.009	0.31	high
cg16796150	naive CD4+ T cell	0.843493506493507	0.008	0.41	high
cg16807457	naive CD4+ T cell	0.898688311688312	0.079	0.55455	high
cg16824069	naive CD4+ T cell	0.627473684210526	0.007	0.047	high
cg16830479	naive CD4+ T cell	0.935161764705882	0.5019	0.8331	high
cg16841079	naive CD4+ T cell	0.200818181818182	0.5701	0.9229	low
cg16851485	naive CD4+ T cell	0.811733333333333	0.391	0.625	high
cg16867483	naive CD4+ T cell	0.627831168831169	0.021	0.424	high
cg16888752	naive CD4+ T cell	0.758948051948052	0.012	0.298	high
cg16890879	naive CD4+ T cell	0.699792207792208	0.02	0.56715	high
cg16891080	naive CD4+ T cell	0.909853333333333	0.078	0.672	high
cg16892191	naive CD4+ T cell	0.783116883116883	0.008	0.06	high
cg16917996	naive CD4+ T cell	0.784662337662338	0.011	0.432	high
cg16925682	naive CD4+ T cell	0.14174025974026	0.568	0.886	low
cg16930349	naive CD4+ T cell	0.7162	0.021	0.435599999999999	high
cg16937327	naive CD4+ T cell	0.275038961038961	0.913	0.984	low
cg16940942	naive CD4+ T cell	0.877818181818182	0.056	0.642	high
cg16949923	naive CD4+ T cell	0.877	0.011	0.53565	high
cg16950696	naive CD4+ T cell	0.547742424242424	0.069	0.4025	high
cg16955726	naive CD4+ T cell	0.855591549295774	0.014	0.4601	high
cg16962802	naive CD4+ T cell	0.292725490196078	0.816	0.962	low
cg16963297	naive CD4+ T cell	0.271948051948052	0.4248	0.935	low
cg16976875	naive CD4+ T cell	0.879932432432432	0.017	0.583	high
cg16976876	naive CD4+ T cell	0.885623376623377	0.032	0.544	high
cg16978043	naive CD4+ T cell	0.759181818181818	0.008	0.117	high
cg17033281	naive CD4+ T cell	0.769220779220779	0.005	0.4262	high
cg17044023	naive CD4+ T cell	0.847890410958904	0.051	0.4964	high
cg17054449	naive CD4+ T cell	0.269558441558442	0.4265	0.687	low
cg17064159	naive CD4+ T cell	0.721844155844156	0.01	0.054	high
cg17069068	naive CD4+ T cell	0.869155844155844	0.005	0.428	high
cg17077516	naive CD4+ T cell	0.654675324675325	0.021	0.331	high
cg17149359	naive CD4+ T cell	0.65748051948052	0.038	0.5292	high
cg17152375	naive CD4+ T cell	0.940126984126984	0.047	0.687	high
cg17154629	naive CD4+ T cell	0.859756097560976	0.4248	0.743	high
cg17155263	naive CD4+ T cell	0.356584415584416	0.644	0.946	low
cg17157129	naive CD4+ T cell	0.839584415584416	0.048	0.656	high
cg17207724	naive CD4+ T cell	0.70451948051948	0.016	0.554	high
cg17223593	naive CD4+ T cell	0.689298701298701	0.018	0.56945	high
cg17224287	naive CD4+ T cell	0.883112676056338	0.05555	0.586	high
cg17231418	naive CD4+ T cell	0.631168831168831	0.01	0.36775	high
cg17268992	naive CD4+ T cell	0.284529411764706	0.446	0.823	low
cg17279959	naive CD4+ T cell	0.761506493506493	0.003	0.0943999999999996	high
cg17281073	naive CD4+ T cell	0.0659242424242424	0.4538	0.7284	low
cg17299883	naive CD4+ T cell	0.673961038961039	0.018	0.4883	high
cg17345036	naive CD4+ T cell	0.82374025974026	0.063	0.528	high
cg17355083	naive CD4+ T cell	0.831013513513514	0.004	0.042	high
cg17376045	naive CD4+ T cell	0.799766233766234	0.052	0.508	high
cg17383222	naive CD4+ T cell	0.172792207792208	0.82495	0.97	low
cg17385175	naive CD4+ T cell	0.80587012987013	0.03	0.463899999999999	high
cg17405145	naive CD4+ T cell	0.862571428571428	0.053	0.205	high
cg17405188	naive CD4+ T cell	0.774	0.001	0.047	high
cg17466318	naive CD4+ T cell	0.870376623376623	0.023	0.529	high
cg17473615	naive CD4+ T cell	0.889	0.15195	0.61105	high
cg17477997	naive CD4+ T cell	0.873922077922078	0.009	0.49715	high
cg17488844	naive CD4+ T cell	0.679347222222222	0.003	0.2498	high
cg17499479	naive CD4+ T cell	0.833897058823529	0.01	0.148	high
cg17517128	naive CD4+ T cell	0.139025974025974	0.771	0.96595	low
cg17533951	naive CD4+ T cell	0.942887096774193	0.114	0.83845	high
cg17537844	naive CD4+ T cell	0.146168831168831	0.845	0.951	low
cg17547524	naive CD4+ T cell	0.800324675324675	0.018	0.596	high
cg17548613	naive CD4+ T cell	0.900513513513513	0.056	0.61	high
cg17581805	naive CD4+ T cell	0.156285714285714	0.912	0.993	low
cg17588626	naive CD4+ T cell	0.849831168831169	0.042	0.603	high
cg17602500	naive CD4+ T cell	0.887162162162162	0.15735	0.74965	high
cg17619053	naive CD4+ T cell	0.723441558441558	0.951	0.992	low
cg17624691	naive CD4+ T cell	0.879727272727273	0.009	0.614	high
cg17639056	naive CD4+ T cell	0.72988	0.001	0.612	high
cg17658468	naive CD4+ T cell	0.870506493506493	0.021	0.514	high
cg17699837	naive CD4+ T cell	0.830753424657534	0.006	0.034	high
cg17703220	naive CD4+ T cell	0.894363636363636	0.048	0.539	high
cg17716100	naive CD4+ T cell	0.874675324675325	0.023	0.37	high
cg17720011	naive CD4+ T cell	0.831883116883117	0.023	0.489	high
cg17729873	naive CD4+ T cell	0.889337837837838	0.033	0.633	high
cg17736560	naive CD4+ T cell	0.851818181818182	0.01	0.561	high
cg17740541	naive CD4+ T cell	0.819324675324675	0.029	0.533	high
cg17788031	naive CD4+ T cell	0.867467532467532	0.027	0.512	high
cg17800714	naive CD4+ T cell	0.777064935064935	0.006	0.631	high
cg17814335	naive CD4+ T cell	0.865441558441558	0.052	0.574	high
cg17823667	naive CD4+ T cell	0.791337662337662	0.012	0.059	high
cg17831869	naive CD4+ T cell	0.825370967741936	0.016	0.517	high
cg17832062	naive CD4+ T cell	0.827763157894737	0.016	0.394	high
cg17849117	naive CD4+ T cell	0.837283783783784	0.02	0.567	high
cg17856536	naive CD4+ T cell	0.133469696969697	0.2435	0.6786	low
cg17865482	naive CD4+ T cell	0.843753246753247	0.05	0.481	high
cg17868752	naive CD4+ T cell	0.493493506493507	0.014	0.154	high
cg17877174	naive CD4+ T cell	0.872766233766234	0.009	0.438	high
cg17878899	naive CD4+ T cell	0.142558441558442	0.322	0.8445	low
cg17917970	naive CD4+ T cell	0.852974025974026	0.025	0.6839	high
cg17959735	naive CD4+ T cell	0.809038961038961	0.006	0.45955	high
cg17969499	naive CD4+ T cell	0.206857142857143	0.87	0.981	low
cg17974418	naive CD4+ T cell	0.684234042553191	0.897	0.972	low
cg17976175	naive CD4+ T cell	0.757210526315789	0.022	0.482	high
cg17980977	naive CD4+ T cell	0.896922077922078	0.113	0.64	high
cg18000886	naive CD4+ T cell	0.898805194805195	0.058	0.526	high
cg18000985	naive CD4+ T cell	0.663085714285714	0.013	0.052	high
cg18007543	naive CD4+ T cell	0.255376623376623	0.63915	0.959	low
cg18009325	naive CD4+ T cell	0.794727272727273	0.02	0.44265	high
cg18010669	naive CD4+ T cell	0.236194805194805	0.641	0.82335	low
cg18015035	naive CD4+ T cell	0.83322641509434	0.015	0.575	high
cg18031773	naive CD4+ T cell	0.784987012987013	0.008	0.36	high
cg18102233	naive CD4+ T cell	0.612584415584416	0.004	0.3515	high
cg18102950	naive CD4+ T cell	0.9075	0.011	0.587	high
cg18105467	naive CD4+ T cell	0.837256756756757	0.043	0.587	high
cg18112782	naive CD4+ T cell	0.756220779220779	0.002	0.585	high
cg18119394	naive CD4+ T cell	0.0972602739726027	0.7	0.9315	low
cg18124907	naive CD4+ T cell	0.894142857142857	0.028	0.607	high
cg18147067	naive CD4+ T cell	0.833649350649351	0.029	0.521	high
cg18232722	naive CD4+ T cell	0.77874025974026	0.009	0.435	high
cg18240390	naive CD4+ T cell	0.843857142857143	0.013	0.419	high
cg18274682	naive CD4+ T cell	0.868805194805195	0.024	0.378	high
cg18275846	naive CD4+ T cell	0.120415584415584	0.71355	0.87745	low
cg18383984	naive CD4+ T cell	0.808584415584416	0.007	0.517	high
cg18395382	naive CD4+ T cell	0.878712121212121	0.019	0.6507	high
cg18396832	naive CD4+ T cell	0.826142857142857	0.018	0.309	high
cg18397279	naive CD4+ T cell	0.779423728813559	0.024	0.2155	high
cg18406472	naive CD4+ T cell	0.721545454545455	0.0257	0.621	high
cg18407858	naive CD4+ T cell	0.416402597402597	0.959	0.992	low
cg18426655	naive CD4+ T cell	0.687272727272727	0.002	0.56	high
cg18426869	naive CD4+ T cell	0.759294117647059	0.036	0.541	high
cg18461482	naive CD4+ T cell	0.481402597402597	0.841	0.958	low
cg18473117	naive CD4+ T cell	0.159	0.622	0.943	low
cg18476631	naive CD4+ T cell	0.145298701298701	0.844	0.9913	low
cg18509722	naive CD4+ T cell	0.766144736842105	0.87565	0.993	low
cg18520280	naive CD4+ T cell	0.144987012987013	0.7537	0.95715	low
cg18610025	naive CD4+ T cell	0.621789473684211	0.003	0.414	high
cg18632412	naive CD4+ T cell	0.887051948051948	0.023	0.548	high
cg18634060	naive CD4+ T cell	0.828350649350649	0.008	0.124	high
cg18679504	naive CD4+ T cell	0.911526315789474	0.031	0.715	high
cg18689730	naive CD4+ T cell	0.871441558441558	0.019	0.569	high
cg18702893	naive CD4+ T cell	0.830272727272727	0.031	0.2687	high
cg18717600	naive CD4+ T cell	0.860571428571429	0.006	0.57845	high
cg18742441	naive CD4+ T cell	0.686493506493506	0.002	0.565	high
cg18748981	naive CD4+ T cell	0.913783783783784	0.2738	0.534	high
cg18757172	naive CD4+ T cell	0.803896103896104	0.064	0.537	high
cg18764240	naive CD4+ T cell	0.526533333333333	0.79045	0.93985	low
cg18809883	naive CD4+ T cell	0.853428571428571	0.006	0.269	high
cg18812946	naive CD4+ T cell	0.668688311688312	0.044	0.2283	high
cg18813387	naive CD4+ T cell	0.624337837837838	0.042	0.2848	high
cg18828303	naive CD4+ T cell	0.882792207792208	0.018	0.605	high
cg18833705	naive CD4+ T cell	0.847467532467532	0.015	0.488	high
cg18834878	naive CD4+ T cell	0.70561038961039	0.093	0.55	high
cg18885073	naive CD4+ T cell	0.8867	0.026	0.555	high
cg18925560	naive CD4+ T cell	0.865550724637681	0.042	0.409	high
cg18932686	naive CD4+ T cell	0.820038961038961	0.042	0.667	high
cg18935349	naive CD4+ T cell	0.919597402597403	0.092	0.646	high
cg18938476	naive CD4+ T cell	0.136064935064935	0.3977	0.594599999999999	low
cg18960294	naive CD4+ T cell	0.766584615384615	0.0735	0.549	high
cg18989057	naive CD4+ T cell	0.922907407407407	0.049	0.5748	high
cg18989977	naive CD4+ T cell	0.569444444444444	0.011	0.047	high
cg18990292	naive CD4+ T cell	0.89452	0.08405	0.632	high
cg18998000	naive CD4+ T cell	0.867428571428571	0.006	0.6769	high
cg19010939	naive CD4+ T cell	0.809090909090909	0.027	0.663	high
cg19022384	naive CD4+ T cell	0.826378378378378	0.03215	0.539	high
cg19023309	naive CD4+ T cell	0.845220779220779	0.034	0.448	high
cg19038081	naive CD4+ T cell	0.856108108108108	0.002	0.245	high
cg19041137	naive CD4+ T cell	0.747532467532468	0.005	0.32685	high
cg19041765	naive CD4+ T cell	0.909896103896104	0.164	0.751	high
cg19053358	naive CD4+ T cell	0.862324675324675	0.008	0.468	high
cg19060387	naive CD4+ T cell	0.761649350649351	0.011	0.522	high
cg19063141	naive CD4+ T cell	0.754753246753247	0.022	0.517	high
cg19162841	naive CD4+ T cell	0.90322972972973	0.054	0.612	high
cg19168249	naive CD4+ T cell	0.88954054054054	0.007	0.62	high
cg19248041	naive CD4+ T cell	0.904623376623377	0.47	0.545	high
cg19267533	naive CD4+ T cell	0.711090909090909	0.015	0.16785	high
cg19332075	naive CD4+ T cell	0.888135135135135	0.065	0.62725	high
cg19341307	naive CD4+ T cell	0.743337662337662	0.03	0.25405	high
cg19383360	naive CD4+ T cell	0.880844155844156	0.076	0.585	high
cg19407410	naive CD4+ T cell	0.778649350649351	0.07485	0.653	high
cg19415339	naive CD4+ T cell	0.87212987012987	0.005	0.49055	high
cg19428430	naive CD4+ T cell	0.800350649350649	0.011	0.511	high
cg19441529	naive CD4+ T cell	0.881727272727273	0.004	0.58755	high
cg19471462	naive CD4+ T cell	0.171636363636364	0.576	0.943	low
cg19487455	naive CD4+ T cell	0.393545454545454	0.6403	0.932	low
cg19487868	naive CD4+ T cell	0.844880597014925	0.146	0.6055	high
cg19505129	naive CD4+ T cell	0.800298701298701	0.046	0.549	high
cg19513111	naive CD4+ T cell	0.792103896103896	0.045	0.621	high
cg19528502	naive CD4+ T cell	0.642383561643836	0.005	0.5079	high
cg19535369	naive CD4+ T cell	0.73075	0.023	0.089	high
cg19547549	naive CD4+ T cell	0.565766233766234	0.75675	0.946	low
cg19549023	naive CD4+ T cell	0.880727272727273	0.045	0.53	high
cg19572135	naive CD4+ T cell	0.904121621621621	0.049	0.625	high
cg19579913	naive CD4+ T cell	0.649714285714286	0.008	0.468	high
cg19580826	naive CD4+ T cell	0.815163265306122	0.02	0.415	high
cg19587616	naive CD4+ T cell	0.90332	0.003	0.516	high
cg19628038	naive CD4+ T cell	0.842194805194805	0.004	0.222	high
cg19635884	naive CD4+ T cell	0.885025974025974	0.006	0.542	high
cg19681107	naive CD4+ T cell	0.27825974025974	0.784	0.906	low
cg19687016	naive CD4+ T cell	0.865688311688312	0.018	0.37455	high
cg19687650	naive CD4+ T cell	0.9129375	0.308	0.7363	high
cg19718903	naive CD4+ T cell	0.791662337662338	0.013	0.557	high
cg19731655	naive CD4+ T cell	0.873820895522388	0.073	0.448	high
cg19754833	naive CD4+ T cell	0.8148	0.004	0.385	high
cg19777864	naive CD4+ T cell	0.817935064935065	0.006	0.3687	high
cg19780807	naive CD4+ T cell	0.879298701298701	0.013	0.425	high
cg19782749	naive CD4+ T cell	0.846877192982456	0.093	0.5961	high
cg19784262	naive CD4+ T cell	0.0278507462686567	0.5685	0.9313	low
cg19787517	naive CD4+ T cell	0.869051948051948	0.06	0.452	high
cg19791442	naive CD4+ T cell	0.836355555555555	0.007	0.5219	high
cg19815006	naive CD4+ T cell	0.129688311688312	0.7285	0.8965	low
cg19840285	naive CD4+ T cell	0.423545454545454	0.843	0.961	low
cg19860695	naive CD4+ T cell	0.890272727272727	0.031	0.623	high
cg19867709	naive CD4+ T cell	0.760818181818182	0.009	0.519	high
cg19897275	naive CD4+ T cell	0.794576923076923	0.004	0.38	high
cg19919335	naive CD4+ T cell	0.855896103896104	0.10015	0.40985	high
cg19937618	naive CD4+ T cell	0.893857142857143	0.043	0.642	high
cg19944582	naive CD4+ T cell	0.848233766233766	0.009	0.34205	high
cg19963797	naive CD4+ T cell	0.656077922077922	0.043	0.473	high
cg19964192	naive CD4+ T cell	0.721480519480519	0.94	0.991	low
cg19992190	naive CD4+ T cell	0.917493506493507	0.008	0.6984	high
cg19997062	naive CD4+ T cell	0.736220779220779	0.017	0.4072	high
cg20000541	naive CD4+ T cell	0.14838961038961	0.961	0.996	low
cg20015269	naive CD4+ T cell	0.883970588235294	0.021	0.678	high
cg20024850	naive CD4+ T cell	0.595269230769231	0.005	0.361	high
cg20071884	naive CD4+ T cell	0.123207792207792	0.631	0.963	low
cg20077602	naive CD4+ T cell	0.899662337662338	0.011	0.502	high
cg20081453	naive CD4+ T cell	0.888	0.007	0.4613	high
cg20113724	naive CD4+ T cell	0.765766233766234	0.007	0.5049	high
cg20116159	naive CD4+ T cell	0.69212987012987	0.029	0.512	high
cg20122617	naive CD4+ T cell	0.163544117647059	0.771	0.925	low
cg20129827	naive CD4+ T cell	0.124623376623377	0.52845	0.858	low
cg20134820	naive CD4+ T cell	0.635948051948052	0.033	0.534	high
cg20135706	naive CD4+ T cell	0.881103896103896	0.072	0.401	high
cg20137045	naive CD4+ T cell	0.380828125	0.003	0.102	high
cg20201673	naive CD4+ T cell	0.713103896103896	0.044	0.31745	high
cg20202246	naive CD4+ T cell	0.907402597402597	0.1405	0.657	high
cg20207108	naive CD4+ T cell	0.859714285714286	0.009	0.622	high
cg20208613	naive CD4+ T cell	0.883376623376623	0.007	0.58	high
cg20281601	naive CD4+ T cell	0.627246753246753	0.007	0.4987	high
cg20289033	naive CD4+ T cell	0.253181818181818	0.008	0.04	high
cg20289741	naive CD4+ T cell	0.844038961038961	0.001	0.477	high
cg20291321	naive CD4+ T cell	0.825829787234042	0.037	0.56	high
cg20301593	naive CD4+ T cell	0.176090909090909	0.902	0.96245	low
cg20302203	naive CD4+ T cell	0.746545454545455	0.019	0.053	high
cg20312916	naive CD4+ T cell	0.826636363636364	0.015	0.458	high
cg20333412	naive CD4+ T cell	0.164246753246753	0.827	0.976	low
cg20348344	naive CD4+ T cell	0.174272727272727	0.538	0.993	low
cg20372745	naive CD4+ T cell	0.837092307692308	0.005	0.584	high
cg20373036	naive CD4+ T cell	0.842671428571428	0.047	0.58375	high
cg20439892	naive CD4+ T cell	0.851922077922078	0.026	0.635	high
cg20442640	naive CD4+ T cell	0.880014492753623	0.02	0.51	high
cg20445038	naive CD4+ T cell	0.910493506493506	0.014	0.568	high
cg20455959	naive CD4+ T cell	0.895012987012987	0.029	0.694	high
cg20457259	naive CD4+ T cell	0.876773333333333	0.1239	0.496	high
cg20473379	naive CD4+ T cell	0.751649350649351	0.023	0.077	high
cg20475304	naive CD4+ T cell	0.0797878787878788	0.669	0.902	low
cg20480826	naive CD4+ T cell	0.819391891891892	0.054	0.3167	high
cg20485230	naive CD4+ T cell	0.690220779220779	0.01	0.3001	high
cg20501527	naive CD4+ T cell	0.228803921568627	0.95	0.995	low
cg20503915	naive CD4+ T cell	0.888467532467532	0.048	0.59	high
cg20517444	naive CD4+ T cell	0.862480519480519	0.011	0.513	high
cg20549224	naive CD4+ T cell	0.764891891891892	0.024	0.537	high
cg20589243	naive CD4+ T cell	0.813831168831169	0.035	0.529	high
cg20592837	naive CD4+ T cell	0.861689189189189	0.01745	0.283	high
cg20597646	naive CD4+ T cell	0.897337662337663	0.065	0.589	high
cg20662913	naive CD4+ T cell	0.87	0.007	0.501	high
cg20749341	naive CD4+ T cell	0.855125	0.016	0.668	high
cg20767845	naive CD4+ T cell	0.179142857142857	0.8426	0.971	low
cg20778411	naive CD4+ T cell	0.855038961038961	0.009	0.523	high
cg20793193	naive CD4+ T cell	0.862228571428572	0.011	0.5161	high
cg20814574	naive CD4+ T cell	0.201959459459459	0.018	0.082	high
cg20858239	naive CD4+ T cell	0.859090909090909	0.008	0.49	high
cg20859738	naive CD4+ T cell	0.894376623376623	0.012	0.554	high
cg20887366	naive CD4+ T cell	0.797051948051948	0.064	0.493	high
cg20948364	naive CD4+ T cell	0.868028169014085	0.001	0.444	high
cg20957182	naive CD4+ T cell	0.164584415584416	0.927	0.993	low
cg20979765	naive CD4+ T cell	0.875038961038961	0.113	0.553	high
cg20984994	naive CD4+ T cell	0.127233766233766	0.528	0.933	low
cg21019788	naive CD4+ T cell	0.871727272727272	0.074	0.491	high
cg21021766	naive CD4+ T cell	0.124402597402597	0.738	0.94685	low
cg21040569	naive CD4+ T cell	0.749818181818182	0.021	0.517	high
cg21114303	naive CD4+ T cell	0.934175675675676	0.471	0.82815	high
cg21114806	naive CD4+ T cell	0.921768115942029	0.0076	0.3854	high
cg21137943	naive CD4+ T cell	0.82351948051948	0.027	0.655	high
cg21142738	naive CD4+ T cell	0.659054054054054	0.01	0.0999499999999998	high
cg21179956	naive CD4+ T cell	0.897207792207792	0.045	0.509	high
cg21202708	naive CD4+ T cell	0.867689189189189	0.004	0.408	high
cg21205654	naive CD4+ T cell	0.912386666666666	0.2299	0.621	high
cg21206285	naive CD4+ T cell	0.823961038961039	0.1709	0.719	high
cg21209948	naive CD4+ T cell	0.811233766233766	0.032	0.591	high
cg21265341	naive CD4+ T cell	0.153636363636364	0.886	0.975	low
cg21290775	naive CD4+ T cell	0.783473684210526	0.02155	0.545	high
cg21302017	naive CD4+ T cell	0.833876712328767	0.003	0.17185	high
cg21308826	naive CD4+ T cell	0.745386666666666	0.117	0.294	high
cg21323815	naive CD4+ T cell	0.820987012987013	0.023	0.138	high
cg21331812	naive CD4+ T cell	0.877027777777778	0.017	0.504	high
cg21341170	naive CD4+ T cell	0.834918918918919	0.006	0.575	high
cg21342611	naive CD4+ T cell	0.835077922077922	0.021	0.44745	high
cg21361971	naive CD4+ T cell	0.257636363636364	0.76	0.967	low
cg21362390	naive CD4+ T cell	0.887428571428571	0.062	0.678	high
cg21364772	naive CD4+ T cell	0.70838961038961	0.008	0.45	high
cg21380015	naive CD4+ T cell	0.916651515151515	0.045	0.6266	high
cg21384883	naive CD4+ T cell	0.80548051948052	0.973	0.999	low
cg21411942	naive CD4+ T cell	0.880597402597403	0.015	0.5223	high
cg21480420	naive CD4+ T cell	0.689363636363636	0.028	0.517	high
cg21484182	naive CD4+ T cell	0.877571428571428	0.007	0.492	high
cg21502819	naive CD4+ T cell	0.411592592592593	0.643	0.9375	low
cg21535222	naive CD4+ T cell	0.100441558441558	0.565	0.688	low
cg21544051	naive CD4+ T cell	0.878844155844156	0.027	0.51	high
cg21545611	naive CD4+ T cell	0.148207792207792	0.863	0.979	low
cg21545785	naive CD4+ T cell	0.786350649350649	0.002	0.532	high
cg21604054	naive CD4+ T cell	0.88174025974026	0.007	0.498	high
cg21649393	naive CD4+ T cell	0.774197368421053	0.036	0.129	high
cg21662836	naive CD4+ T cell	0.854506493506493	0.433	0.5872	high
cg21699341	naive CD4+ T cell	0.145844155844156	0.886	0.962	low
cg21727314	naive CD4+ T cell	0.887584415584415	0.007	0.447	high
cg21762935	naive CD4+ T cell	0.844	0.014	0.42	high
cg21773962	naive CD4+ T cell	0.800766233766234	0.034	0.564	high
cg21776057	naive CD4+ T cell	0.866	0.0131	0.3709	high
cg21785054	naive CD4+ T cell	0.873459459459459	0.043	0.521	high
cg21786233	naive CD4+ T cell	0.810142857142857	0.1179	0.485	high
cg21807849	naive CD4+ T cell	0.342647058823529	0.905	0.973	low
cg21880156	naive CD4+ T cell	0.834532467532467	0.026	0.474	high
cg21882403	naive CD4+ T cell	0.653272727272727	0.012	0.504	high
cg21888438	naive CD4+ T cell	0.80925974025974	0.018	0.384	high
cg21890239	naive CD4+ T cell	0.855363636363636	0.038	0.593	high
cg21893284	naive CD4+ T cell	0.702064935064935	0.008	0.0797999999999997	high
cg21907582	naive CD4+ T cell	0.176971428571429	0.685	0.963	low
cg21918559	naive CD4+ T cell	0.838	0.104	0.667	high
cg21936763	naive CD4+ T cell	0.180532467532468	0.929	0.986	low
cg21945665	naive CD4+ T cell	0.85938961038961	0.038	0.473	high
cg21945991	naive CD4+ T cell	0.889467532467532	0.028	0.477	high
cg21953876	naive CD4+ T cell	0.858805194805194	0.021	0.576	high
cg21960840	naive CD4+ T cell	0.831207792207792	0.012	0.5493	high
cg21978299	naive CD4+ T cell	0.877094594594595	0.005	0.397	high
cg21985559	naive CD4+ T cell	0.706506493506494	0.011	0.069	high
cg22044068	naive CD4+ T cell	0.680701298701299	0.012	0.083	high
cg22044840	naive CD4+ T cell	0.74508	0.003	0.469	high
cg22067189	naive CD4+ T cell	0.148493506493506	0.602	0.9466	low
cg22069441	naive CD4+ T cell	0.862337662337662	0.002	0.374	high
cg22069989	naive CD4+ T cell	0.892169014084507	0.021	0.568	high
cg22151216	naive CD4+ T cell	0.837578125	0.019	0.415	high
cg22164912	naive CD4+ T cell	0.772818181818182	0.003	0.549	high
cg22170936	naive CD4+ T cell	0.904565789473684	0.056	0.72945	high
cg22189618	naive CD4+ T cell	0.84738961038961	0.009	0.13635	high
cg22206855	naive CD4+ T cell	0.855506493506493	0.015	0.4618	high
cg22219869	naive CD4+ T cell	0.779432432432433	0.034	0.176	high
cg22221554	naive CD4+ T cell	0.924519480519481	0.051	0.719	high
cg22223600	naive CD4+ T cell	0.894486842105263	0.015	0.633	high
cg22223709	naive CD4+ T cell	0.148272727272727	0.606	0.982	low
cg22264584	naive CD4+ T cell	0.822623376623377	0	0.077	high
cg22268449	naive CD4+ T cell	0.831922077922078	0	0.066	high
cg22364374	naive CD4+ T cell	0.809844155844156	0.06	0.4438	high
cg22403382	naive CD4+ T cell	0.243701298701299	0.955	0.998	low
cg22449896	naive CD4+ T cell	0.890974025974026	0.038	0.583	high
cg22558562	naive CD4+ T cell	0.969166666666666	0.0868	0.5394	high
cg22562219	naive CD4+ T cell	0.887766233766234	0.04485	0.482	high
cg22601215	naive CD4+ T cell	0.902922077922078	0.13135	0.461	high
cg22627222	naive CD4+ T cell	0.161	0.856	0.958	low
cg22657475	naive CD4+ T cell	0.174285714285714	0.62	0.965	low
cg22658957	naive CD4+ T cell	0.741961038961039	0.076	0.615	high
cg22662205	naive CD4+ T cell	0.89151948051948	0.033	0.539	high
cg22662834	naive CD4+ T cell	0.866145161290322	0.004	0.529	high
cg22674664	naive CD4+ T cell	0.886272727272727	0.017	0.546	high
cg22682304	naive CD4+ T cell	0.890378378378378	0.029	0.587	high
cg22682567	naive CD4+ T cell	0.83074025974026	0.014	0.606	high
cg22696612	naive CD4+ T cell	0.849987012987013	0.5926	0.729	high
cg22698358	naive CD4+ T cell	0.335142857142857	0.012	0.0941999999999998	high
cg22702707	naive CD4+ T cell	0.832051948051948	0.029	0.16	high
cg22710391	naive CD4+ T cell	0.147532467532468	0.73085	0.979	low
cg22784592	naive CD4+ T cell	0.858272727272727	0.003	0.437	high
cg22817042	naive CD4+ T cell	0.85063829787234	0.065	0.586	high
cg22817647	naive CD4+ T cell	0.834753246753247	0.005	0.524	high
cg22820312	naive CD4+ T cell	0.744688311688312	0.035	0.41905	high
cg22822140	naive CD4+ T cell	0.914714285714286	0.2949	0.79705	high
cg22823009	naive CD4+ T cell	0.866987012987013	0.053	0.408	high
cg22823767	naive CD4+ T cell	0.769779220779221	0.017	0.572	high
cg22824415	naive CD4+ T cell	0.789714285714286	0.014	0.559	high
cg22826577	naive CD4+ T cell	0.85712987012987	0.015	0.25	high
cg22865368	naive CD4+ T cell	0.800415584415585	0.019	0.141	high
cg22870596	naive CD4+ T cell	0.821871428571429	0.005	0.039	high
cg22913932	naive CD4+ T cell	0.773363636363636	0.022	0.406	high
cg22918218	naive CD4+ T cell	0.747727272727273	0.007	0.431	high
cg22951728	naive CD4+ T cell	0.86645945945946	0.025	0.54005	high
cg22961098	naive CD4+ T cell	0.558103896103896	0.003	0.052	high
cg22964346	naive CD4+ T cell	0.547090909090909	0.015	0.07	high
cg23091104	naive CD4+ T cell	0.861891891891892	0.022	0.437	high
cg23121114	naive CD4+ T cell	0.820792207792208	0.009	0.6255	high
cg23161024	naive CD4+ T cell	0.801714285714286	0.007	0.1654	high
cg23175583	naive CD4+ T cell	0.878555555555555	0.01	0.534	high
cg23181142	naive CD4+ T cell	0.864168831168831	0.025	0.3836	high
cg23214992	naive CD4+ T cell	0.858142857142857	0.028	0.5518	high
cg23218997	naive CD4+ T cell	0.803701298701299	0.011	0.385	high
cg23238851	naive CD4+ T cell	0.80612987012987	0.005	0.2674	high
cg23245147	naive CD4+ T cell	0.747545454545455	0.015	0.351	high
cg23245720	naive CD4+ T cell	0.188014925373134	0.936	0.995	low
cg23299576	naive CD4+ T cell	0.762337662337662	0.034	0.571	high
cg23322383	naive CD4+ T cell	0.883545454545454	0.063	0.48	high
cg23353205	naive CD4+ T cell	0.812532467532468	0.022	0.079	high
cg23364040	naive CD4+ T cell	0.152428571428571	0.718	0.959	low
cg23408987	naive CD4+ T cell	0.855142857142857	0.015	0.5571	high
cg23410056	naive CD4+ T cell	0.905635135135135	0.448	0.754	high
cg23417743	naive CD4+ T cell	0.8558	0.052	0.679	high
cg23429746	naive CD4+ T cell	0.843376623376623	0.044	0.671	high
cg23443158	naive CD4+ T cell	0.864467532467533	0.042	0.614	high
cg23476456	naive CD4+ T cell	0.744909090909091	0.043	0.25945	high
cg23483095	naive CD4+ T cell	0.753840909090909	0.067	0.499	high
cg23486379	naive CD4+ T cell	0.861961038961039	0.021	0.3911	high
cg23493872	naive CD4+ T cell	0.919051948051948	0.019	0.658	high
cg23503517	naive CD4+ T cell	0.746012987012987	0.005	0.638	high
cg23517015	naive CD4+ T cell	0.161532467532468	0.821	0.974	low
cg23522780	naive CD4+ T cell	0.498636363636364	0.722	0.92735	low
cg23589419	naive CD4+ T cell	0.154844155844156	0.51	0.915	low
cg23612178	naive CD4+ T cell	0.671142857142857	0.003	0.427	high
cg23627980	naive CD4+ T cell	0.808142857142857	0.027	0.607	high
cg23647143	naive CD4+ T cell	0.458324675324675	0.04	0.2454	high
cg23685102	naive CD4+ T cell	0.914792207792208	0.028	0.6698	high
cg23690264	naive CD4+ T cell	0.869402597402597	0.036	0.569	high
cg23712855	naive CD4+ T cell	0.871545454545455	0.01	0.627	high
cg23731466	naive CD4+ T cell	0.722597402597403	0.058	0.365	high
cg23737407	naive CD4+ T cell	0.8352	0.063	0.216	high
cg23771329	naive CD4+ T cell	0.537727272727273	0.066	0.375	high
cg23772042	naive CD4+ T cell	0.130038961038961	0.45425	0.847	low
cg23837911	naive CD4+ T cell	0.873202702702703	0.03155	0.551	high
cg23851205	naive CD4+ T cell	0.522779220779221	0.012	0.301	high
cg23881693	naive CD4+ T cell	0.81861038961039	0.017	0.413	high
cg23896353	naive CD4+ T cell	0.856675324675325	0.019	0.57785	high
cg23905908	naive CD4+ T cell	0.470116883116883	0.026	0.353	high
cg23906224	naive CD4+ T cell	0.703493506493506	0.004	0.204	high
cg23925558	naive CD4+ T cell	0.920402597402597	0.512	0.66	high
cg23932180	naive CD4+ T cell	0.796173333333333	0.014	0.235	high
cg23936476	naive CD4+ T cell	0.764197183098592	0.013	0.5804	high
cg23946499	naive CD4+ T cell	0.947833333333333	0.11035	0.71765	high
cg23948993	naive CD4+ T cell	0.840974025974026	0.022	0.43445	high
cg23949599	naive CD4+ T cell	0.786493506493507	0.021	0.054	high
cg23985370	naive CD4+ T cell	0.842582089552239	0.025	0.334	high
cg23990273	naive CD4+ T cell	0.827465753424658	0.046	0.551	high
cg23993836	naive CD4+ T cell	0.890220779220779	0.03	0.552	high
cg24000816	naive CD4+ T cell	0.132779220779221	0.673	0.916	low
cg24001644	naive CD4+ T cell	0.87084	0.076	0.37	high
cg24046087	naive CD4+ T cell	0.85972972972973	0.053	0.411	high
cg24085719	naive CD4+ T cell	0.791714285714286	0.001	0.109	high
cg24116285	naive CD4+ T cell	0.805675324675325	0.025	0.185	high
cg24137136	naive CD4+ T cell	0.542207792207792	0.861	0.958	low
cg24148920	naive CD4+ T cell	0.904207792207792	0.518	0.7308	high
cg24152857	naive CD4+ T cell	0.877	0.031	0.463	high
cg24156746	naive CD4+ T cell	0.895194805194805	0.026	0.5125	high
cg24157854	naive CD4+ T cell	0.883090909090909	0.014	0.54	high
cg24184541	naive CD4+ T cell	0.760025974025974	0.019	0.526	high
cg24186901	naive CD4+ T cell	0.913232876712329	0.008	0.672	high
cg24187351	naive CD4+ T cell	0.476783783783784	0.5872	0.9338	low
cg24258005	naive CD4+ T cell	0.879753246753247	0.013	0.504	high
cg24341236	naive CD4+ T cell	0.817311688311688	0.006	0.4846	high
cg24352317	naive CD4+ T cell	0.870337662337662	0.173	0.4929	high
cg24383344	naive CD4+ T cell	0.107220779220779	0.2107	0.569	low
cg24401557	naive CD4+ T cell	0.797513157894737	0.021	0.6484	high
cg24461939	naive CD4+ T cell	0.843961038961039	0.012	0.346	high
cg24505863	naive CD4+ T cell	0.969274509803922	0.08345	0.32255	high
cg24512517	naive CD4+ T cell	0.815285714285714	0.01445	0.489	high
cg24530787	naive CD4+ T cell	0.848532467532467	0.034	0.258	high
cg24559073	naive CD4+ T cell	0.895025974025974	0.007	0.55475	high
cg24606768	naive CD4+ T cell	0.927608108108108	0.553	0.69335	high
cg24627619	naive CD4+ T cell	0.863189189189189	0.007	0.43215	high
cg24627956	naive CD4+ T cell	0.75090625	0.007	0.473	high
cg24657313	naive CD4+ T cell	0.808296875	0.002	0.353	high
cg24663206	naive CD4+ T cell	0.80625	0.058	0.496	high
cg24671250	naive CD4+ T cell	0.876076923076923	0.045	0.53	high
cg24714634	naive CD4+ T cell	0.819233766233766	0.009	0.39825	high
cg24735165	naive CD4+ T cell	0.147571428571429	0.749	0.958	low
cg24740922	naive CD4+ T cell	0.718246753246753	0.015	0.532	high
cg24748621	naive CD4+ T cell	0.851402597402597	0.029	0.519	high
cg24751934	naive CD4+ T cell	0.80638961038961	0.006	0.031	high
cg24754154	naive CD4+ T cell	0.801181818181818	0.021	0.459	high
cg24770638	naive CD4+ T cell	0.744940298507463	0.042	0.522	high
cg24780240	naive CD4+ T cell	0.180285714285714	0.76895	0.955	low
cg24783624	naive CD4+ T cell	0.821847222222222	0.018	0.484	high
cg24783935	naive CD4+ T cell	0.199441558441558	0.877	0.976	low
cg24805886	naive CD4+ T cell	0.155727272727273	0.868	0.963	low
cg24826812	naive CD4+ T cell	0.845779220779221	0.005	0.54245	high
cg24881209	naive CD4+ T cell	0.213181818181818	0.736	0.977	low
cg24925526	naive CD4+ T cell	0.876571428571429	0.03045	0.603	high
cg24931882	naive CD4+ T cell	0.731210526315789	0.019	0.401	high
cg24932289	naive CD4+ T cell	0.837125	0.018	0.236	high
cg24971873	naive CD4+ T cell	0.793441558441558	0.01	0.52125	high
cg24976080	naive CD4+ T cell	0.532486111111111	0.008	0.35	high
cg25051948	naive CD4+ T cell	0.854402597402597	0.012	0.469	high
cg25073957	naive CD4+ T cell	0.728727272727273	0.027	0.49	high
cg25075572	naive CD4+ T cell	0.112766233766234	0.42245	0.92655	low
cg25080215	naive CD4+ T cell	0.871194805194805	0.207	0.515	high
cg25085925	naive CD4+ T cell	0.807844155844156	0.017	0.34	high
cg25122000	naive CD4+ T cell	0.84724	0.033	0.39725	high
cg25156485	naive CD4+ T cell	0.873603174603175	0.053	0.5007	high
cg25158266	naive CD4+ T cell	0.837922077922078	0.053	0.51655	high
cg25166062	naive CD4+ T cell	0.717661538461538	0.007	0.47	high
cg25172243	naive CD4+ T cell	0.927116883116883	0.552	0.821	high
cg25202270	naive CD4+ T cell	0.89327027027027	0.04	0.536	high
cg25205946	naive CD4+ T cell	0.896402597402597	0.01	0.6445	high
cg25206026	naive CD4+ T cell	0.908467532467532	0.04	0.669	high
cg25223355	naive CD4+ T cell	0.483805194805195	0.003	0.0734499999999998	high
cg25237542	naive CD4+ T cell	0.786701298701299	0.037	0.5295	high
cg25251019	naive CD4+ T cell	0.42887012987013	0.73	0.9492	low
cg25259815	naive CD4+ T cell	0.12258904109589	0.797	0.9565	low
cg25364049	naive CD4+ T cell	0.893753623188406	0.081	0.575	high
cg25402362	naive CD4+ T cell	0.0875584415584416	0.387	0.576	low
cg25402895	naive CD4+ T cell	0.850272727272727	0.032	0.501	high
cg25424856	naive CD4+ T cell	0.853844155844156	0.014	0.395	high
cg25437005	naive CD4+ T cell	0.136285714285714	0.628	0.953	low
cg25441219	naive CD4+ T cell	0.322454545454545	0.915	0.979	low
cg25479535	naive CD4+ T cell	0.14222972972973	0.6985	0.874	low
cg25496213	naive CD4+ T cell	0.726285714285714	0.052	0.485	high
cg25528264	naive CD4+ T cell	0.883467532467532	0.01	0.43	high
cg25543607	naive CD4+ T cell	0.709741935483871	0.02	0.079	high
cg25548414	naive CD4+ T cell	0.780831168831169	0.056	0.555	high
cg25553791	naive CD4+ T cell	0.840506493506493	0.026	0.401	high
cg25553924	naive CD4+ T cell	0.80387012987013	0.007	0.4128	high
cg25571060	naive CD4+ T cell	0.884597402597403	0.009	0.483	high
cg25645559	naive CD4+ T cell	0.895571428571428	0.023	0.579	high
cg25656978	naive CD4+ T cell	0.886027027027027	0.013	0.66	high
cg25695029	naive CD4+ T cell	0.863684210526316	0.069	0.3622	high
cg25698940	naive CD4+ T cell	0.601217391304348	0.008	0.4932	high
cg25714218	naive CD4+ T cell	0.720818181818182	0.007	0.483	high
cg25736204	naive CD4+ T cell	0.664753246753247	0.007	0.4647	high
cg25821416	naive CD4+ T cell	0.247	0.948	0.996	low
cg25832410	naive CD4+ T cell	0.892428571428571	0.011	0.62	high
cg25832925	naive CD4+ T cell	0.903684931506849	0.0673	0.36185	high
cg25834869	naive CD4+ T cell	0.340857142857143	0.024	0.141	high
cg25837617	naive CD4+ T cell	0.742946666666666	0.017	0.4646	high
cg25843975	naive CD4+ T cell	0.714146666666667	0.006	0.3146	high
cg25849068	naive CD4+ T cell	0.789961038961039	0.012	0.122	high
cg25858008	naive CD4+ T cell	0.892948051948052	0.024	0.517	high
cg25870731	naive CD4+ T cell	0.861051948051948	0.035	0.5436	high
cg25896901	naive CD4+ T cell	0.11938961038961	0.2635	0.769	low
cg25896944	naive CD4+ T cell	0.891621621621622	0.171	0.543	high
cg25897349	naive CD4+ T cell	0.889961038961039	0.02	0.55615	high
cg25899756	naive CD4+ T cell	0.193116883116883	0.765	0.941	low
cg25905965	naive CD4+ T cell	0.865082191780822	0.058	0.388	high
cg25911220	naive CD4+ T cell	0.893181818181818	0.053	0.443	high
cg25914109	naive CD4+ T cell	0.86312987012987	0.969	0.996	low
cg25916188	naive CD4+ T cell	0.13925974025974	0.826	0.947	low
cg25918359	naive CD4+ T cell	0.765857142857143	0.047	0.522	high
cg25949649	naive CD4+ T cell	0.717753246753247	0.004	0.037	high
cg25954223	naive CD4+ T cell	0.768375	0.02	0.132	high
cg25967516	naive CD4+ T cell	0.903298701298701	0.031	0.5028	high
cg26001150	naive CD4+ T cell	0.870363636363636	0.035	0.52655	high
cg26009591	naive CD4+ T cell	0.224675324675325	0.69505	0.987	low
cg26012731	naive CD4+ T cell	0.207909090909091	0.912	0.993	low
cg26018312	naive CD4+ T cell	0.422285714285714	0.774	0.96	low
cg26020914	naive CD4+ T cell	0.734792207792208	0.011	0.462	high
cg26027233	naive CD4+ T cell	0.895086956521739	0.0672	0.6104	high
cg26039926	naive CD4+ T cell	0.618701298701299	0.041	0.118	high
cg26070134	naive CD4+ T cell	0.579285714285714	0.927	0.979	low
cg26114378	naive CD4+ T cell	0.87074025974026	0.013	0.3773	high
cg26116400	naive CD4+ T cell	0.83938961038961	0.058	0.473	high
cg26144456	naive CD4+ T cell	0.221493506493507	0.893	0.973	low
cg26146690	naive CD4+ T cell	0.884090909090909	0.0868	0.641	high
cg26149887	naive CD4+ T cell	0.154454545454545	0.884	0.984	low
cg26159385	naive CD4+ T cell	0.738714285714286	0.034	0.607	high
cg26246138	naive CD4+ T cell	0.863763157894737	0.00540000000000001	0.536	high
cg26308359	naive CD4+ T cell	0.897103896103896	0.026	0.537	high
cg26316452	naive CD4+ T cell	0.152	0.779	0.971	low
cg26339788	naive CD4+ T cell	0.159	0.8078	0.987	low
cg26340529	naive CD4+ T cell	0.141697368421053	0.896	0.987	low
cg26342575	naive CD4+ T cell	0.802283783783784	0.007	0.565	high
cg26345260	naive CD4+ T cell	0.570121951219512	0.846	0.968	low
cg26346230	naive CD4+ T cell	0.344368421052632	0.932	0.992	low
cg26346636	naive CD4+ T cell	0.839038961038961	0.054	0.361	high
cg26351354	naive CD4+ T cell	0.157285714285714	0.7915	0.978	low
cg26359958	naive CD4+ T cell	0.826454545454545	0.029	0.5	high
cg26376518	naive CD4+ T cell	0.595506493506493	0.021	0.426	high
cg26380710	naive CD4+ T cell	0.835584415584416	0.017	0.561	high
cg26381742	naive CD4+ T cell	0.657844155844156	0.008	0.52455	high
cg26382696	naive CD4+ T cell	0.817736111111111	0.026	0.536	high
cg26383972	naive CD4+ T cell	0.762909090909091	0.077	0.48	high
cg26401825	naive CD4+ T cell	0.855328767123288	0.076	0.401	high
cg26410404	naive CD4+ T cell	0.808090909090909	0.024	0.578	high
cg26418790	naive CD4+ T cell	0.871702702702703	0.02	0.6028	high
cg26421947	naive CD4+ T cell	0.780441558441559	0.076	0.553	high
cg26428339	naive CD4+ T cell	0.902090909090909	0.012	0.7231	high
cg26442763	naive CD4+ T cell	0.849373333333333	0.038	0.103	high
cg26457165	naive CD4+ T cell	0.886792207792208	0.014	0.508	high
cg26457179	naive CD4+ T cell	0.862608108108108	0.015	0.458	high
cg26465522	naive CD4+ T cell	0.667714285714286	0.7914	0.969	low
cg26468081	naive CD4+ T cell	0.177831168831169	0.902	0.97	low
cg26481961	naive CD4+ T cell	0.747493506493506	0.033	0.368	high
cg26482893	naive CD4+ T cell	0.909546666666667	0.1201	0.626	high
cg26491060	naive CD4+ T cell	0.152181818181818	0.73005	0.951	low
cg26506212	naive CD4+ T cell	0.863147540983607	0.064	0.5249	high
cg26514584	naive CD4+ T cell	0.144402597402597	0.872	0.941	low
cg26516882	naive CD4+ T cell	0.89451948051948	0.347	0.497	high
cg26518560	naive CD4+ T cell	0.874103896103896	0.002	0.3205	high
cg26540943	naive CD4+ T cell	0.812493506493507	0.013	0.457	high
cg26578373	naive CD4+ T cell	0.780688311688312	0.02	0.4427	high
cg26580465	naive CD4+ T cell	0.835493506493507	0.05005	0.605	high
cg26598749	naive CD4+ T cell	0.981245901639344	0.693	0.8672	high
cg26620546	naive CD4+ T cell	0.880527027027027	0.012	0.423	high
cg26628435	naive CD4+ T cell	0.80295945945946	0.018	0.565	high
cg26703319	naive CD4+ T cell	0.89178947368421	0.058	0.587	high
cg26738106	naive CD4+ T cell	0.824438356164384	0.039	0.516	high
cg26744454	naive CD4+ T cell	0.636831168831169	0.01	0.488	high
cg26746069	naive CD4+ T cell	0.887779220779221	0.025	0.632	high
cg26756979	naive CD4+ T cell	0.889746666666666	0.033	0.59	high
cg26764180	naive CD4+ T cell	0.857896103896104	0.006	0.497	high
cg26764972	naive CD4+ T cell	0.859103896103896	0.025	0.517	high
cg26777746	naive CD4+ T cell	0.882573333333333	0.031	0.506	high
cg26791257	naive CD4+ T cell	0.68484	0.014	0.516	high
cg26802102	naive CD4+ T cell	0.830053571428572	0.013	0.389	high
cg26811602	naive CD4+ T cell	0.803961038961039	0.0253	0.5227	high
cg26816294	naive CD4+ T cell	0.854733333333333	0.002	0.09375	high
cg26893124	naive CD4+ T cell	0.856297297297297	0.022	0.441	high
cg26937310	naive CD4+ T cell	0.885558441558442	0.08	0.435	high
cg26937423	naive CD4+ T cell	0.651688311688312	0.006	0.3882	high
cg26950400	naive CD4+ T cell	0.831012987012987	0.007	0.498	high
cg26951364	naive CD4+ T cell	0.561026315789474	0.005	0.453	high
cg27041022	naive CD4+ T cell	0.196376623376623	0.8066	0.96	low
cg27047283	naive CD4+ T cell	0.877935064935065	0.004	0.506	high
cg27050343	naive CD4+ T cell	0.186597402597403	0.6554	0.951	low
cg27059259	naive CD4+ T cell	0.86348051948052	0.015	0.5429	high
cg27062326	naive CD4+ T cell	0.893376623376623	0.026	0.554	high
cg27080287	naive CD4+ T cell	0.799428571428572	0.036	0.54895	high
cg27083627	naive CD4+ T cell	0.886592105263158	0.077	0.586	high
cg27123903	naive CD4+ T cell	0.867168831168831	0.004	0.574	high
cg27124847	naive CD4+ T cell	0.815896103896104	0.017	0.607	high
cg27151711	naive CD4+ T cell	0.738636363636364	0.024	0.3875	high
cg27207144	naive CD4+ T cell	0.771476923076923	0.022	0.539	high
cg27260927	naive CD4+ T cell	0.848792207792208	0.036	0.521	high
cg27263894	naive CD4+ T cell	0.570136363636364	0.0368	0.42275	high
cg27264374	naive CD4+ T cell	0.852194805194805	0.012	0.426	high
cg27268436	naive CD4+ T cell	0.951176470588235	0.1444	0.81	high
cg27296089	naive CD4+ T cell	0.914532467532468	0.04345	0.642	high
cg27296664	naive CD4+ T cell	0.839111111111111	0.046	0.644	high
cg27306636	naive CD4+ T cell	0.68922972972973	0.002	0.018	high
cg27326620	naive CD4+ T cell	0.855455882352941	0.035	0.515	high
cg27329995	naive CD4+ T cell	0.104220779220779	0.494	0.969	low
cg27348515	naive CD4+ T cell	0.88625974025974	0.038	0.52455	high
cg27350602	naive CD4+ T cell	0.902930555555555	0.066	0.595	high
cg27353825	naive CD4+ T cell	0.938888888888889	0.0823	0.7634	high
cg27355009	naive CD4+ T cell	0.178194805194805	0.931	0.989	low
cg27387615	naive CD4+ T cell	0.885597402597403	0.146	0.59	high
cg27388297	naive CD4+ T cell	0.451636363636364	0.77665	0.965	low
cg27389648	naive CD4+ T cell	0.206428571428571	0.56	0.946	low
cg27419028	naive CD4+ T cell	0.619839285714286	0.01	0.348	high
cg27435491	naive CD4+ T cell	0.84251948051948	0.018	0.43595	high
cg27441045	naive CD4+ T cell	0.153155844155844	0.426	0.8129	low
cg27470278	naive CD4+ T cell	0.786467532467532	0.004	0.48535	high
cg27471304	naive CD4+ T cell	0.759220779220779	0.006	0.497	high
cg27496085	naive CD4+ T cell	0.896012987012987	0.235	0.69495	high
cg27496708	naive CD4+ T cell	0.820324675324675	0.016	0.465	high
cg27501007	naive CD4+ T cell	0.912710526315789	0.025	0.664	high
cg27513289	naive CD4+ T cell	0.875168831168831	0.048	0.6185	high
cg27515272	naive CD4+ T cell	0.855816326530612	0.108	0.551	high
cg27522270	naive CD4+ T cell	0.833233766233766	0.004	0.032	high
cg27525527	naive CD4+ T cell	0.725088888888889	0	0.304	high
cg27526317	naive CD4+ T cell	0.830818181818182	0.025	0.064	high
cg27558057	naive CD4+ T cell	0.876272727272727	0.02	0.59315	high
cg27609342	naive CD4+ T cell	0.872701298701299	0.013	0.549	high
cg27615468	naive CD4+ T cell	0.78903947368421	0.1294	0.6358	high
cg27623334	naive CD4+ T cell	0.138636363636364	0.651	0.97	low
cg27633753	naive CD4+ T cell	0.858986486486486	0.013	0.345	high
cg27636290	naive CD4+ T cell	0.803324324324324	0.006	0.042	high
cg00000957	naive CD4+ T cell	0.559974025974026	0.849	0.978	low
cg00001583	naive CD4+ T cell	0.842805194805195	0.013	0.172599999999999	high
cg00002028	naive CD4+ T cell	0.798492537313433	0.027	0.0888499999999999	high
cg00002719	naive CD4+ T cell	0.647285714285714	0.005	0.056	high
cg00002837	naive CD4+ T cell	0.893796875	0.10745	0.596	high
cg00003202	naive CD4+ T cell	0.416974025974026	0.006	0.034	high
cg00003287	naive CD4+ T cell	0.761818181818182	0.049	0.273	high
cg00004121	naive CD4+ T cell	0.824896103896104	0.47	0.643	high
cg00008004	naive CD4+ T cell	0.852285714285714	0.034	0.1417	high
cg00009292	naive CD4+ T cell	0.742311688311688	0.071	0.188	high
cg00009916	naive CD4+ T cell	0.607480519480519	0.004	0.032	high
cg00011717	naive CD4+ T cell	0.174428571428571	0.888	0.965	low
cg00014168	naive CD4+ T cell	0.150220779220779	0.6215	0.8795	low
cg00016238	naive CD4+ T cell	0.158142857142857	0.852	0.958	low
cg00016996	naive CD4+ T cell	0.408428571428571	0.965	1	low
cg00017437	naive CD4+ T cell	0.804415584415585	0.0239	0.293	high
cg00021123	naive CD4+ T cell	0.162883116883117	0.885	0.967	low
cg00030466	naive CD4+ T cell	0.170272727272727	0.907	0.996	low
cg00033127	naive CD4+ T cell	0.842766233766234	0.017	0.071	high
cg00034101	naive CD4+ T cell	0.145324675324675	0.36	0.946	low
cg00035237	naive CD4+ T cell	0.828493506493506	0.01	0.03	high
cg00035249	naive CD4+ T cell	0.776454545454545	0.006	0.024	high
cg00036263	naive CD4+ T cell	0.697025974025974	0.939	0.975	low
cg00037072	naive CD4+ T cell	0.77161038961039	0.006	0.03	high
cg00040367	naive CD4+ T cell	0.578333333333333	0.013	0.047	high
cg00040446	naive CD4+ T cell	0.458831168831169	0.036	0.163	high
cg00042144	naive CD4+ T cell	0.761309090909091	0.008	0.04	high
cg00042356	naive CD4+ T cell	0.777077922077922	0.005	0.02	high
cg00042657	naive CD4+ T cell	0.157116883116883	0.953	0.993	low
cg00043324	naive CD4+ T cell	0.151857142857143	0.912	0.974	low
cg00044463	naive CD4+ T cell	0.820939393939394	0.018	0.144	high
cg00044796	naive CD4+ T cell	0.793731343283582	0.031	0.436	high
cg00046018	naive CD4+ T cell	0.338038961038961	0.016	0.043	high
cg00052482	naive CD4+ T cell	0.033546875	0.7646	0.963	low
cg00052626	naive CD4+ T cell	0.59936	0.004	0.058	high
cg00053086	naive CD4+ T cell	0.166311688311688	0.865	0.965	low
cg00055434	naive CD4+ T cell	0.510083333333333	0.8113	0.98	low
cg00058299	naive CD4+ T cell	0.674947368421053	0.0289	0.204	high
cg00060374	naive CD4+ T cell	0.519064935064935	0.626	0.9482	low
cg00064255	naive CD4+ T cell	0.800974025974026	0.007	0.125	high
cg00066671	naive CD4+ T cell	0.4774	0.039	0.1553	high
cg00069017	naive CD4+ T cell	0.803337662337662	0.023	0.071	high
cg00069860	naive CD4+ T cell	0.570012987012987	0.013	0.165	high
cg00081019	naive CD4+ T cell	0.14861038961039	0.947	0.986	low
cg00081141	naive CD4+ T cell	0.147857142857143	0.908	0.966	low
cg00083652	naive CD4+ T cell	0.291051948051948	0.951	0.99	low
cg00086266	naive CD4+ T cell	0.817142857142857	0.0192	0.056	high
cg00090197	naive CD4+ T cell	0.138857142857143	0.787	0.925	low
cg00090648	naive CD4+ T cell	0.826376623376623	0.003	0.034	high
cg00091162	naive CD4+ T cell	0.778907407407407	0.005	0.025	high
cg00091552	naive CD4+ T cell	0.508116883116883	0.666	0.951	low
cg00095594	naive CD4+ T cell	0.800909090909091	0.026	0.236599999999999	high
cg00097228	naive CD4+ T cell	0.826831168831169	0.014	0.041	high
cg00099216	naive CD4+ T cell	0.78748051948052	0.032	0.075	high
cg00100121	naive CD4+ T cell	0.843298701298701	0.005	0.048	high
cg00101986	naive CD4+ T cell	0.837077922077922	0.014	0.048	high
cg00102714	naive CD4+ T cell	0.628552631578947	0.02	0.061	high
cg00105470	naive CD4+ T cell	0.456324675324675	0.001	0.021	high
cg00106073	naive CD4+ T cell	0.945666666666667	0.02195	0.1	high
cg00106446	naive CD4+ T cell	0.248597402597403	0.002	0.0200499999999997	high
cg00112780	naive CD4+ T cell	0.687155844155844	0.005	0.025	high
cg00113194	naive CD4+ T cell	0.143194805194805	0.79	1	low
cg00114029	naive CD4+ T cell	0.388012987012987	0.004	0.073	high
cg00114084	naive CD4+ T cell	0.856545454545454	0.017	0.09	high
cg00115101	naive CD4+ T cell	0.844649350649351	0.002	0.018	high
cg00115313	naive CD4+ T cell	0.793454545454545	0.021	0.066	high
cg00116430	naive CD4+ T cell	0.949142857142857	0.2623	0.708	high
cg00116658	naive CD4+ T cell	0.139844155844156	0.7398	0.98	low
cg00124011	naive CD4+ T cell	0.837148648648649	0.01	0.061	high
cg00125159	naive CD4+ T cell	0.846051948051948	0.015	0.0958999999999996	high
cg00149684	naive CD4+ T cell	0.164441558441558	0.8034	0.979	low
cg00150520	naive CD4+ T cell	0.858792207792208	0.974	0.995	low
cg00151709	naive CD4+ T cell	0.816805194805195	0.026	0.15345	high
cg00152515	naive CD4+ T cell	0.851233766233766	0.029	0.087	high
cg00152577	naive CD4+ T cell	0.827896103896104	0.038	0.2819	high
cg00154064	naive CD4+ T cell	0.664944444444444	0.005	0.022	high
cg00154982	naive CD4+ T cell	0.309012987012987	0.005	0.03	high
cg00155063	naive CD4+ T cell	0.474350649350649	0.015	0.05	high
cg00155429	naive CD4+ T cell	0.80653125	0.002	0.02	high
cg00156684	naive CD4+ T cell	0.142337662337662	0.8983	0.971	low
cg00157179	naive CD4+ T cell	0.945116883116883	0.666	0.845	high
cg00161970	naive CD4+ T cell	0.852532467532467	0.04335	0.092	high
cg00162191	naive CD4+ T cell	0.849382978723404	0.38285	0.551	high
cg00163784	naive CD4+ T cell	0.802649350649351	0.014	0.066	high
cg00165011	naive CD4+ T cell	0.18512962962963	0.023	0.06	high
cg00166706	naive CD4+ T cell	0.829805194805195	0.004	0.025	high
cg00170536	naive CD4+ T cell	0.251402597402597	0.009	0.041	high
cg00171113	naive CD4+ T cell	0.165519480519481	0.646	0.964	low
cg00171578	naive CD4+ T cell	0.0864025974025974	0.3514	0.539	low
cg00172330	naive CD4+ T cell	0.720870967741935	0.005	0.021	high
cg00172408	naive CD4+ T cell	0.826935064935065	0.003	0.017	high
cg00173141	naive CD4+ T cell	0.598454545454545	0.006	0.044	high
cg00177390	naive CD4+ T cell	0.402025974025974	0.007	0.034	high
cg00248795	naive CD4+ T cell	0.844220779220779	0.032	0.102	high
cg00249030	naive CD4+ T cell	0.285922077922078	0.022	0.1	high
cg00251250	naive CD4+ T cell	0.822376623376623	0.003	0.019	high
cg00251536	naive CD4+ T cell	0.763519480519481	0.006	0.022	high
cg00252696	naive CD4+ T cell	0.488434782608696	0.174	0.376	high
cg00252804	naive CD4+ T cell	0.343611940298507	0.6247	0.862	low
cg00254258	naive CD4+ T cell	0.254181818181818	0.414	0.882	low
cg00254532	naive CD4+ T cell	0.639515151515151	0.013	0.034	high
cg00255821	naive CD4+ T cell	0.783727272727273	0.029	0.143	high
cg00256767	naive CD4+ T cell	0.41387012987013	0.043	0.159	high
cg00257786	naive CD4+ T cell	0.794805194805195	0.002	0.022	high
cg00287370	naive CD4+ T cell	0.742285714285714	0.004	0.018	high
cg00290506	naive CD4+ T cell	0.809826086956522	0.005	0.065	high
cg00295572	naive CD4+ T cell	0.826925373134328	0.017	0.315899999999999	high
cg00296458	naive CD4+ T cell	0.198220779220779	0.798	0.935	low
cg00297432	naive CD4+ T cell	0.758014925373134	0.214	0.395	high
cg00297950	naive CD4+ T cell	0.654779220779221	0.013	0.267	high
cg00298020	naive CD4+ T cell	0.83225974025974	0	0.015	high
cg00299820	naive CD4+ T cell	0.884527027027027	0.10165	0.344	high
cg00300039	naive CD4+ T cell	0.838467532467532	0.006	0.033	high
cg00302521	naive CD4+ T cell	0.847753246753247	0.014	0.068	high
cg00304520	naive CD4+ T cell	0.784492753623189	0.007	0.30795	high
cg00304959	naive CD4+ T cell	0.759463768115942	0.91	0.959	low
cg00305285	naive CD4+ T cell	0.0170606060606061	0.823	0.958	low
cg00305374	naive CD4+ T cell	0.541116883116883	0.004	0.028	high
cg00305774	naive CD4+ T cell	0.351012987012987	0.79365	0.967	low
cg00306390	naive CD4+ T cell	0.858831168831169	0.031	0.1235	high
cg00306607	naive CD4+ T cell	0.844974025974026	0.041	0.083	high
cg00309178	naive CD4+ T cell	0.7344375	0.014	0.035	high
cg00311307	naive CD4+ T cell	0.558818181818182	0.051	0.123	high
cg00318756	naive CD4+ T cell	0.831493506493507	0.005	0.092	high
cg00318766	naive CD4+ T cell	0.827285714285714	0.003	0.035	high
cg00321867	naive CD4+ T cell	0.158306666666667	0.952	0.984	low
cg00325919	naive CD4+ T cell	0.751233766233766	0.007	0.039	high
cg00328972	naive CD4+ T cell	0.826597402597402	0.004	0.026	high
cg00329300	naive CD4+ T cell	0.8202	0.007	0.164	high
cg00329697	naive CD4+ T cell	0.443350649350649	0.005	0.025	high
cg00329748	naive CD4+ T cell	0.824026315789474	0.008	0.0803499999999999	high
cg00337821	naive CD4+ T cell	0.769	0.009	0.055	high
cg00341060	naive CD4+ T cell	0.169285714285714	0.603	0.95275	low
cg00342358	naive CD4+ T cell	0.0716901408450704	0.454	1	low
cg00346208	naive CD4+ T cell	0.663974025974026	0.019	0.374	high
cg00346985	naive CD4+ T cell	0.84112987012987	0.2096	0.7237	high
cg00347563	naive CD4+ T cell	0.840064935064935	0.026	0.092	high
cg00347677	naive CD4+ T cell	0.517414634146341	0.009	0.149	high
cg00349061	naive CD4+ T cell	0.907532467532467	0.336	0.69715	high
cg00350652	naive CD4+ T cell	0.831220779220779	0.015	0.061	high
cg00352560	naive CD4+ T cell	0.151246753246753	0.944	0.974	low
cg00354179	naive CD4+ T cell	0.737391304347826	0.01	0.038	high
cg00357368	naive CD4+ T cell	0.778701298701299	0.003	0.018	high
cg00359421	naive CD4+ T cell	0.713207792207792	0.8503	0.964	low
cg00371368	naive CD4+ T cell	0.845974025974026	0.01	0.092	high
cg00373131	naive CD4+ T cell	0.819644736842105	0.007	0.035	high
cg00381604	naive CD4+ T cell	0.804818181818182	0.027	0.075	high
cg00382944	naive CD4+ T cell	0.76474025974026	0.036	0.139	high
cg00383290	naive CD4+ T cell	0.844935064935065	0.008	0.041	high
cg00385863	naive CD4+ T cell	0.399974025974026	0.009	0.042	high
cg00385906	naive CD4+ T cell	0.635363636363636	0.058	0.119	high
cg00386984	naive CD4+ T cell	0.151090909090909	0.971	0.996	low
cg00388605	naive CD4+ T cell	0.650441558441558	0.0185	0.16	high
cg00396407	naive CD4+ T cell	0.809492537313433	0.016	0.041	high
cg00397635	naive CD4+ T cell	0.837202702702703	0.058	0.189	high
cg00398265	naive CD4+ T cell	0.166935064935065	0.74485	0.95	low
cg00400654	naive CD4+ T cell	0.15074025974026	0.79055	0.945	low
cg00401797	naive CD4+ T cell	0.188077922077922	0.799	0.984	low
cg00402812	naive CD4+ T cell	0.795283783783784	0.001	0.022	high
cg00404177	naive CD4+ T cell	0.799012987012987	0.037	0.16865	high
cg00418071	naive CD4+ T cell	0.10887012987013	0.567	0.858	low
cg00419040	naive CD4+ T cell	0.83738961038961	0.003	0.018	high
cg00423597	naive CD4+ T cell	0.215792207792208	0.955	0.988	low
cg00425885	naive CD4+ T cell	0.161460526315789	0.923	0.993	low
cg00427454	naive CD4+ T cell	0.693506493506494	0.022	0.065	high
cg00447632	naive CD4+ T cell	0.805454545454546	0.023	0.068	high
cg00448752	naive CD4+ T cell	0.842162162162162	0.004	0.018	high
cg00450060	naive CD4+ T cell	0.213454545454545	0.016	0.049	high
cg00454742	naive CD4+ T cell	0.79825	0.009	0.045	high
cg00454932	naive CD4+ T cell	0.844453333333333	0.002	0.016	high
cg00455424	naive CD4+ T cell	0.789974025974026	0.009	0.041	high
cg00459550	naive CD4+ T cell	0.233142857142857	0.848	0.948	low
cg00461735	naive CD4+ T cell	0.807922077922078	0.007	0.0644499999999998	high
cg00466108	naive CD4+ T cell	0.837818181818182	0	0.03	high
cg00466121	naive CD4+ T cell	0.767	0.011	0.048	high
cg00466488	naive CD4+ T cell	0.493545454545455	0.029	0.06775	high
cg00476580	naive CD4+ T cell	0.291	0.02565	0.11	high
cg00498603	naive CD4+ T cell	0.833597222222222	0.013	0.031	high
cg00498612	naive CD4+ T cell	0.82712987012987	0.022	0.055	high
cg00500789	naive CD4+ T cell	0.314649350649351	0.778	0.9555	low
cg00500892	naive CD4+ T cell	0.688657894736842	0.024	0.08025	high
cg00504690	naive CD4+ T cell	0.798777777777778	0.006	0.044	high
cg00526336	naive CD4+ T cell	0.151883116883117	0.8673	0.976	low
cg00530939	naive CD4+ T cell	0.630805194805195	0.034	0.088	high
cg00532449	naive CD4+ T cell	0.719467532467533	0.028	0.197	high
cg00533620	naive CD4+ T cell	0.752415584415584	0	0.013	high
cg00534240	naive CD4+ T cell	0.657723076923077	0.006	0.031	high
cg00534295	naive CD4+ T cell	0.7522	0.01	0.0443499999999999	high
cg00540353	naive CD4+ T cell	0.778233766233766	0.008	0.0460999999999999	high
cg00541565	naive CD4+ T cell	0.530116883116883	0.065	0.128	high
cg00542041	naive CD4+ T cell	0.180896103896104	0.97	0.995	low
cg00542299	naive CD4+ T cell	0.243064935064935	0.951	0.991	low
cg00542775	naive CD4+ T cell	0.150454545454545	0.962	0.992	low
cg00543196	naive CD4+ T cell	0.758233766233766	0.003	0.016	high
cg00546078	naive CD4+ T cell	0.16861038961039	0.903	0.992	low
cg00546808	naive CD4+ T cell	0.148779220779221	0.62	0.935	low
cg00552973	naive CD4+ T cell	0.548806451612903	0.013	0.065	high
cg00562731	naive CD4+ T cell	0.798818181818182	0.008	0.031	high
cg00563566	naive CD4+ T cell	0.141220779220779	0.643	0.888	low
cg00563699	naive CD4+ T cell	0.623506493506494	0.006	0.072	high
cg00564831	naive CD4+ T cell	0.569113636363636	0.011	0.054	high
cg00565688	naive CD4+ T cell	0.839987012987013	0.02	0.3838	high
cg00566164	naive CD4+ T cell	0.13912987012987	0.75615	0.959	low
cg00566297	naive CD4+ T cell	0.148	0.7987	0.955	low
cg00566331	naive CD4+ T cell	0.765376623376623	0.053	0.37	high
cg00566642	naive CD4+ T cell	0.169714285714286	0.85975	0.971	low
cg00569091	naive CD4+ T cell	0.396931818181818	0.753	0.946	low
cg00569385	naive CD4+ T cell	0.857753246753247	0.015	0.169	high
cg00571809	naive CD4+ T cell	0.178493506493506	0.849	0.977	low
cg00577361	naive CD4+ T cell	0.191688311688312	0.008	0.033	high
cg00579409	naive CD4+ T cell	0.48125974025974	0.009	0.029	high
cg00581848	naive CD4+ T cell	0.793364864864865	0.022	0.141	high
cg00583332	naive CD4+ T cell	0.688038961038961	0.014	0.051	high
cg00583535	naive CD4+ T cell	0.822363636363636	0.171	0.534	high
cg00583861	naive CD4+ T cell	0.473805194805195	0.869	0.972	low
cg00584000	naive CD4+ T cell	0.390736842105263	0.063	0.121	high
cg00584416	naive CD4+ T cell	0.821352112676056	0.003	0.026	high
cg00585901	naive CD4+ T cell	0.767333333333333	0.008	0.046	high
cg00630164	naive CD4+ T cell	0.845077922077922	0.006	0.109	high
cg00634145	naive CD4+ T cell	0.819142857142857	0.015	0.049	high
cg00645897	naive CD4+ T cell	0.839533333333333	0.002	0.025	high
cg00646200	naive CD4+ T cell	0.83038	0.2027	0.532	high
cg00647217	naive CD4+ T cell	0.403506493506494	0.006	0.075	high
cg00648152	naive CD4+ T cell	0.843202702702703	0.018	0.061	high
cg00649606	naive CD4+ T cell	0.803184210526316	0.287	0.363	high
cg00650762	naive CD4+ T cell	0.696190476190476	0	0.02	high
cg00653565	naive CD4+ T cell	0.812103896103896	0.004	0.023	high
cg00659878	naive CD4+ T cell	0.178283783783784	0.826	0.966	low
cg00660163	naive CD4+ T cell	0.827155844155844	0.008	0.031	high
cg00660251	naive CD4+ T cell	0.39625974025974	0.039	0.09	high
cg00661620	naive CD4+ T cell	0.304753246753247	0.011	0.054	high
cg00662489	naive CD4+ T cell	0.809655737704918	0.028	0.057	high
cg00662647	naive CD4+ T cell	0.806644736842105	0.006	0.0696499999999996	high
cg00662684	naive CD4+ T cell	0.275662337662338	0.0189	0.052	high
cg00666978	naive CD4+ T cell	0.393333333333333	0.004	0.031	high
cg00667000	naive CD4+ T cell	0.815065789473684	0.011	0.034	high
cg00667789	naive CD4+ T cell	0.804922077922078	0.031	0.30915	high
cg00668227	naive CD4+ T cell	0.768844155844156	0.042	0.103	high
cg00668525	naive CD4+ T cell	0.53286301369863	0.002	0.016	high
cg00682386	naive CD4+ T cell	0.697272727272727	0.018	0.068	high
cg00690400	naive CD4+ T cell	0.852363636363636	0.012	0.053	high
cg00691240	naive CD4+ T cell	0.867085714285714	0.035	0.2843	high
cg00696472	naive CD4+ T cell	0.183233766233766	0.862	0.974	low
cg00697033	naive CD4+ T cell	0.82012987012987	0.009	0.033	high
cg00699997	naive CD4+ T cell	0.342064935064935	0.566	0.776	low
cg00702307	naive CD4+ T cell	0.518064935064935	0.902	0.995	low
cg00702693	naive CD4+ T cell	0.246025974025974	0.007	0.027	high
cg00702837	naive CD4+ T cell	0.123272727272727	0.567	0.68	low
cg00702877	naive CD4+ T cell	0.174103896103896	0.6253	0.7597	low
cg00712898	naive CD4+ T cell	0.761246753246753	0.003	0.028	high
cg00716675	naive CD4+ T cell	0.803792207792208	0.013	0.059	high
cg00717482	naive CD4+ T cell	0.378974025974026	0.017	0.044	high
cg00719400	naive CD4+ T cell	0.832246753246753	0.019	0.084	high
cg00719685	naive CD4+ T cell	0.418818181818182	0.01	0.0718499999999999	high
cg00753692	naive CD4+ T cell	0.819676470588235	0.454	0.60335	high
cg00754103	naive CD4+ T cell	0.176506493506494	0.8409	0.973	low
cg00754584	naive CD4+ T cell	0.825142857142857	0.006	0.026	high
cg00756215	naive CD4+ T cell	0.744116883116883	0.003	0.018	high
cg00756362	naive CD4+ T cell	0.136103896103896	0.703	0.834	low
cg00757789	naive CD4+ T cell	0.651941176470588	0.003	0.038	high
cg00758217	naive CD4+ T cell	0.68987012987013	0.965	0.998	low
cg00758420	naive CD4+ T cell	0.845844155844156	0.95	0.993	low
cg00758584	naive CD4+ T cell	0.837426666666667	0.008	0.0323999999999996	high
cg00760200	naive CD4+ T cell	0.619402597402597	0.012	0.038	high
cg00763094	naive CD4+ T cell	0.771766233766234	0.002	0.025	high
cg00764612	naive CD4+ T cell	0.714301886792453	0.041	0.61265	high
cg00765710	naive CD4+ T cell	0.811363636363636	0.016	0.112	high
cg00767642	naive CD4+ T cell	0.786324675324675	0.002	0.076	high
cg00767644	naive CD4+ T cell	0.788243243243243	0.039	0.108	high
cg00768487	naive CD4+ T cell	0.81474025974026	0.016	0.176	high
cg00769810	naive CD4+ T cell	0.791909090909091	0.101	0.3	high
cg00772714	naive CD4+ T cell	0.833376623376623	0.03285	0.18815	high
cg00773459	naive CD4+ T cell	0.789824324324324	0.009	0.029	high
cg00773965	naive CD4+ T cell	0.837093333333333	0.008	0.024	high
cg00774769	naive CD4+ T cell	0.944315789473684	0.571	0.797	high
cg00775615	naive CD4+ T cell	0.775142857142857	0.01	0.028	high
cg00776782	naive CD4+ T cell	0.78825974025974	0.021	0.052	high
cg00777310	naive CD4+ T cell	0.803382352941176	0.005	0.032	high
cg00777636	naive CD4+ T cell	0.165311688311688	0.966	0.992	low
cg00777689	naive CD4+ T cell	0.793754385964912	0.021	0.2045	high
cg00777895	naive CD4+ T cell	0.85396	0.3766	0.574	high
cg00778544	naive CD4+ T cell	0.782573770491803	0.009	0.036	high
cg00778807	naive CD4+ T cell	0.876552631578947	0.043	0.29335	high
cg00778905	naive CD4+ T cell	0.781935064935065	0.001	0.023	high
cg00779328	naive CD4+ T cell	0.167818181818182	0.923	0.982	low
cg00781186	naive CD4+ T cell	0.812083333333333	0.033	0.082	high
cg00783553	naive CD4+ T cell	0.668090909090909	0.044	0.104	high
cg00784581	naive CD4+ T cell	0.855467532467532	0.02855	0.16645	high
cg00785522	naive CD4+ T cell	0.806675324675325	0.023	0.074	high
cg00787537	naive CD4+ T cell	0.535051948051948	0.05	0.134	high
cg00788461	naive CD4+ T cell	0.676932432432433	0.02	0.064	high
cg00789423	naive CD4+ T cell	0.135415584415584	0.247	0.408	low
cg00789731	naive CD4+ T cell	0.718107692307692	0.005	0.022	high
cg00792938	naive CD4+ T cell	0.760351851851852	0.005	0.025	high
cg00794227	naive CD4+ T cell	0.655337662337662	0.02	0.1638	high
cg00794722	naive CD4+ T cell	0.889785714285714	0.571	0.734	high
cg00796231	naive CD4+ T cell	0.790857142857143	0.01	0.041	high
cg00804803	naive CD4+ T cell	0.663116883116883	0.948	0.986	low
cg00806481	naive CD4+ T cell	0.240506493506494	0.676	0.948	low
cg00811891	naive CD4+ T cell	0.156688311688312	0.845	0.97	low
cg00812299	naive CD4+ T cell	0.602415584415585	0.013	0.0458499999999999	high
cg00812833	naive CD4+ T cell	0.710842105263158	0.008	0.30195	high
cg00812839	naive CD4+ T cell	0.12616	0.79255	0.948	low
cg00813378	naive CD4+ T cell	0.68448051948052	0.0686	0.55	high
cg00817100	naive CD4+ T cell	0.564961038961039	0.024	0.2	high
cg00821073	naive CD4+ T cell	0.754311688311688	0.012	0.054	high
cg00822399	naive CD4+ T cell	0.847012987012987	0.061	0.358	high
cg00823843	naive CD4+ T cell	0.121805194805195	0.467	0.823	low
cg00827973	naive CD4+ T cell	0.166688311688312	0.934	0.975	low
cg00829645	naive CD4+ T cell	0.154736842105263	0.49915	0.911	low
cg00829990	naive CD4+ T cell	0.760344827586207	0.0635	0.49375	high
cg00832850	naive CD4+ T cell	0.817441558441558	0.00905000000000001	0.034	high
cg00850612	naive CD4+ T cell	0.556779220779221	0.953	0.99	low
cg00851154	naive CD4+ T cell	0.0548961038961039	0.178	0.301	low
cg00852317	naive CD4+ T cell	0.214623376623377	0.726	0.969	low
cg00853242	naive CD4+ T cell	0.132519480519481	0.5398	0.91105	low
cg00853687	naive CD4+ T cell	0.151	0.73	0.972	low
cg00855021	naive CD4+ T cell	0.822811594202899	0.034	0.07	high
cg00856002	naive CD4+ T cell	0.815	0.008	0.03	high
cg00859129	naive CD4+ T cell	0.0197164179104478	0.787	0.9519	low
cg00860380	naive CD4+ T cell	0.102888888888889	0.324	0.532	low
cg00860712	naive CD4+ T cell	0.819376623376623	0.024	0.246	high
cg00866484	naive CD4+ T cell	0.838818181818182	0.016	0.042	high
cg00866662	naive CD4+ T cell	0.786438596491228	0.022	0.099	high
cg00866690	naive CD4+ T cell	0.70712987012987	0.846	0.978	low
cg00890378	naive CD4+ T cell	0.816527027027027	0.003	0.02	high
cg00891176	naive CD4+ T cell	0.175285714285714	0.903	0.978	low
cg00894481	naive CD4+ T cell	0.912480519480519	0.634	0.8	high
cg00894697	naive CD4+ T cell	0.6856	0.94545	0.986	low
cg00903950	naive CD4+ T cell	0.76225974025974	0.014	0.037	high
cg00905725	naive CD4+ T cell	0.842701298701299	0	0.022	high
cg00906838	naive CD4+ T cell	0.0550606060606061	0.48305	0.863199999999999	low
cg00906976	naive CD4+ T cell	0.841415584415584	0.017	0.051	high
cg00909514	naive CD4+ T cell	0.569818181818182	0.016	0.318	high
cg00910518	naive CD4+ T cell	0.814350649350649	0.021	0.223	high
cg00912467	naive CD4+ T cell	0.802207792207792	0.011	0.043	high
cg00913953	naive CD4+ T cell	0.782081081081081	0.964	0.998	low
cg00914222	naive CD4+ T cell	0.771918918918919	0.04115	0.123	high
cg00914354	naive CD4+ T cell	0.166272727272727	0.8936	0.981	low
cg00914462	naive CD4+ T cell	0.799545454545455	0.001	0.011	high
[truncated: 27,138 more rows]
